# Supplementary material for: Inhibitors of ApiAP2 protein DNA binding exhibit multistage activity against Plasmodium parasites
Source: PLoS Pathog. 2022 Oct 12;18(10):e1010887. doi: 10.1371/journal.ppat.1010887 (PMC9591056; doi:10.1371/journal.ppat.1010887)
Supplement: S1 Data — (XLSX) [file ppat.1010887.s001.xlsx]

## Sheet: Fig 3A-D
These are parasitemia values for continuous exposure phenotyping for 40uM Compounds B, C, H, or DMSO vehicle control
DMSO Bio Rep1	6 hpi Ring	6 hpi Troph	6 hpi Schizont	12 hpi Ring	12 hpi Troph	12 hpi Schizont	18 hpi Ring	18 hpi Troph	18 hpi Schizont	24 hpi Ring	24 hpi Troph	24 hpi Schizont	30 hpi Ring	30 hpi Troph	30 hpi Schizont	36 hpi Ring	36 hpi Troph	36 hpi Schizont	42 hpi Ring	42 hpi Troph	42 hpi Schizont	48 hpi Ring	48 hpi Troph	48 hpi Schizont
Tech Rep 1	16.2362	0	0	10.1493	0	0	3.44262	2.95082	0	0	9.05797	0	0	7.01169	0	0	9	0	0	0	7.63889	2.8	0	3.2
Tech Rep 2	10.5882	0	0	9.14513	0	0	8.51064	2.12766	0	0	7.81818	0	0	8.66426	0	0	8.91473	0	0	0	6.90909	4.96183	0	4.19847
Tech Rep 3	7.46501	0	0	9.6875	0	0	6.8	2.4	0	0	8	0	0	8.98662	0	0	7.30769	0	0	0	5.86207	4	0	2.4
DMSO Bio Rep2	6 hpi Ring	6 hpi Troph	6 hpi Schizont	12 hpi Ring	12 hpi Troph	12 hpi Schizont	18 hpi Ring	18 hpi Troph	18 hpi Schizont	24 hpi Ring	24 hpi Troph	24 hpi Schizont	30 hpi Ring	30 hpi Troph	30 hpi Schizont	36 hpi Ring	36 hpi Troph	36 hpi Schizont	42 hpi Ring	42 hpi Troph	42 hpi Schizont	48 hpi Ring	48 hpi Troph	48 hpi Schizont
Tech Rep 1	10.8664	0	0	6.51852	0	0	8.2	1.2	0	0	8.74317	0	0	12.6394	0	0	9.84252	0	0	0	7.2	2.28571	0	6.47619
Tech Rep 2	6.21302	0	0	12.1569	0	0	8.4	4.2	0	0	7.2	0	0	10.7143	0	0	6.8	0	0	0	7.55467	3.2491	0	7.03971
Tech Rep 3	10.0372	0	0	11.753	0	0	5	1.92308	0	0	6.27451	0	0	10.6931	0	0	9.8	0	0	0	7.70751	2.4	0	6.8
DMSO Bio Rep3	6 hpi Ring	6 hpi Troph	6 hpi Schizont	12 hpi Ring	12 hpi Troph	12 hpi Schizont	18 hpi Ring	18 hpi Troph	18 hpi Schizont	24 hpi Ring	24 hpi Troph	24 hpi Schizont	30 hpi Ring	30 hpi Troph	30 hpi Schizont	36 hpi Ring	36 hpi Troph	36 hpi Schizont	42 hpi Ring	42 hpi Troph	42 hpi Schizont	48 hpi Ring	48 hpi Troph	48 hpi Schizont
Tech Rep 1	10.8553	0	0	11	0	0	7.28477	1.65563	0	0	6.27943	0	0	8.4	0	0	8.33333	0	0	0	6.66667	3.13043	0	2.95652
Tech Rep 2	10.6667	0	0	6.92308	0	0	7.46562	1.96464	0	0	6.66667	0	0	8.54369	0	0	6.61479	0	0	0	8.99281	1.89753	0	6.07211
Tech Rep 3	7.69231	0	0	7.98403	0	0	5.37428	4.60653	0	0	7.27273	0	0	7.95848	0	0	7.58483	0	0	0	7.14286	3.82409	0	3.44168
Average DMSO	6 hpi	12 hpi	18 hpi	24 hpi	30 hpi	36 hpi	42 hpi	48 hpi
Ring	10.0689	9.47971	6.71977	0	0	0	0	3.17208
Trophozoite	0	0	2.55871	7.47918	9.29017	8.24421	0	0
Schizont	0	0	0	0	0	0	7.29717	4.73163
Standard Deviation DMSO	6	12	18	24	30	36	42	48
Stdev Ring	1.00374	0.628425	0.387478	0	0	0	0	0.543811
Stdev Troph	0	0	0.131507	0.635897	1.45612	0.544406	0	0
Stdev Schizont	0	0	0	0	0	0	0.352241	1.48785
Compound B Bio Rep1	6 hpi Ring	6 hpi Troph	6 hpi Schizont	12 hpi Ring	12 hpi Troph	12 hpi Schizont	18 hpi Ring	18 hpi Troph	18 hpi Schizont	24 hpi Ring	24 hpi Troph	24 hpi Schizont	30 hpi Ring	30 hpi Troph	30 hpi Schizont	36 hpi Ring	36 hpi Troph	36 hpi Schizont	42 hpi Ring	42 hpi Troph	42 hpi Schizont	48 hpi Ring	48 hpi Troph	48 hpi Schizont
Tech Rep 1	12.5806	0	0	11.6	0	0	10.4	0	0	0	10	0	0	11.8	0	0	10.4	0	0	9.6	0	0	7.4	0
Tech Rep 2	11.21	0	0	10.9565	0	0	3.56436	4.35644	0	0	12	0	0	9.6	0	0	9.8	0	0	7.8	0	0	10.8	0
Tech Rep 3	10.8	0	0	9.2	0	0	6.49606	3.54331	0	0	12.4	0	0	8.8	0	0	11	0	0	9.6	0	0	8.6	0
Compound B Bio Rep2	6 hpi Ring	6 hpi Troph	6 hpi Schizont	12 hpi Ring	12 hpi Troph	12 hpi Schizont	18 hpi Ring	18 hpi Troph	18 hpi Schizont	24 hpi Ring	24 hpi Troph	24 hpi Schizont	30 hpi Ring	30 hpi Troph	30 hpi Schizont	36 hpi Ring	36 hpi Troph	36 hpi Schizont	42 hpi Ring	42 hpi Troph	42 hpi Schizont	48 hpi Ring	48 hpi Troph	48 hpi Schizont
Tech Rep 1	7.54717	0	0	6.8	0	0	4.80769	2.69231	0	0	9.6	0	0	8.8	0	0	12	0	0	8.4	0	0	8.2	0
Tech Rep 2	7.70519	0	0	8	0	0	6	4	0	0	8.8	0	0	10.2	0	0	10.8	0	0	9.8	0	0	9.6	0
Tech Rep 3	11	0	0	9.2	0	0	6.4	4	0	0	10.4	0	0	9.8	0	0	11.8	0	0	8.4	0	0	7	0
Compound B Bio Rep3	6 hpi Ring	6 hpi Troph	6 hpi Schizont	12 hpi Ring	12 hpi Troph	12 hpi Schizont	18 hpi Ring	18 hpi Troph	18 hpi Schizont	24 hpi Ring	24 hpi Troph	24 hpi Schizont	30 hpi Ring	30 hpi Troph	30 hpi Schizont	36 hpi Ring	36 hpi Troph	36 hpi Schizont	42 hpi Ring	42 hpi Troph	42 hpi Schizont	48 hpi Ring	48 hpi Troph	48 hpi Schizont
Tech Rep 1	9.4	0	0	9.4	0	0	4.2	3.8	0	0	9.8	0	0	11.2	0	0	11.2	0	0	9.8	0	0	6	0
Tech Rep 2	7	0	0	7	0	0	4.4	3.6	0	0	12.4	0	0	10	0	0	8.6	0	0	7.8	0	0	8.4	0
Tech Rep 3	9.57643	0	0	9.57643	0	0	5.2	4	0	0	10.2	0	0	10.8	0	0	8.92857	0	0	8	0	0	7.8	0
Average Compound B	6	12	18	24	30	36	42	48
Avg Ring	9.6466	9.08144	5.71868	0	0	0	0	0
Avg Troph	0	0	3.33245	10.6222	10.1111	10.5032	8.8	8.2
Avg Schizont	0	0	0	0	0	0	0	0
Standard Deviation Compound B	6	12	18	24	30	36	42	48
Stdev Ring	1.33244	1.09702	0.90645	0	0	0	0	0
Stdev Troph	0	0	0.503703	0.772362	0.436597	0.802324	0.196261	0.627753
Stdev Schizont	0	0	0	0	0	0	0	0
Compound C Bio Rep1	6 hpi Ring	6 hpi Troph	6 hpi Schizont	12 hpi Ring	12 hpi Troph	12 hpi Schizont	18 hpi Ring	18 hpi Troph	18 hpi Schizont	24 hpi Ring	24 hpi Troph	24 hpi Schizont	30 hpi Ring	30 hpi Troph	30 hpi Schizont	36 hpi Ring	36 hpi Troph	36 hpi Schizont	42 hpi Ring	42 hpi Troph	42 hpi Schizont	48 hpi Ring	48 hpi Troph	48 hpi Schizont
Tech Rep 1	8.62944	0	0	6.22222	0	0	6.2	2.8	0	0	4.5	0	0	12	0	0	10.1106	0	0	10.8	0	0	11.1524	0
Tech Rep 2	6.94698	0	0	9.88372	0	0	6.8	2	0	0	5.80645	0	0	6.86275	0	0	7.32673	0	0	6.33663	0	0	7.64431	0
Tech Rep 3	8.45324	0	0	11.4449	0	0	7.65125	0.88968	0	0	5.45455	0	0	6	0	0	7.24138	0	0	7.2	0	0	10.7143	0
Compound C Bio Rep2	6 hpi Ring	6 hpi Troph	6 hpi Schizont	12 hpi Ring	12 hpi Troph	12 hpi Schizont	18 hpi Ring	18 hpi Troph	18 hpi Schizont	24 hpi Ring	24 hpi Troph	24 hpi Schizont	30 hpi Ring	30 hpi Troph	30 hpi Schizont	36 hpi Ring	36 hpi Troph	36 hpi Schizont	42 hpi Ring	42 hpi Troph	42 hpi Schizont	48 hpi Ring	48 hpi Troph	48 hpi Schizont
Tech Rep 1	6.43564	0	0	10.4037	0	0	7.8	0.8	0	0	5.45171	0	0	4	0	0	9.2	0	0	5.6	0	0	9.7561	0
Tech Rep 2	6.98027	0	0	10.9091	0	0	7.56972	0.796813	0	0	7.08535	0	0	11.0672	0	0	6.22776	0	0	7.87402	0	0	7.22656	0
Tech Rep 3	7.70492	0	0	12.5714	0	0	8	3.2	0	0	6.48649	0	0	10.4	0	0	5.66667	0	0	10.4167	0	0	9.2	0
Compound C Bio Rep3	6 hpi Ring	6 hpi Troph	6 hpi Schizont	12 hpi Ring	12 hpi Troph	12 hpi Schizont	18 hpi Ring	18 hpi Troph	18 hpi Schizont	24 hpi Ring	24 hpi Troph	24 hpi Schizont	30 hpi Ring	30 hpi Troph	30 hpi Schizont	36 hpi Ring	36 hpi Troph	36 hpi Schizont	42 hpi Ring	42 hpi Troph	42 hpi Schizont	48 hpi Ring	48 hpi Troph	48 hpi Schizont
Tech Rep 1	8	0	0	9.29054	0	0	13.3466	0	0	0	5.6338	0	0	10.0977	0	0	10.1818	0	0	9.70874	0	0	6	0
Tech Rep 2	10.3516	0	0	7.65217	0	0	6.48649	2.7027	0	0	8.58779	0	0	7.27273	0	0	13.1737	0	0	7.72201	0	0	6.71141	0
Tech Rep 3	8.91089	0	0	6.10687	0	0	9.15751	0	0	0	7.98479	0	0	6.6	0	0	10.8738	0	0	7.74194	0	0	8.2243	0
Average Compound C	6 hpi	12 hpi	18 hpi	24 hpi	30 hpi	36 hpi	42 hpi	48 hpi
Avg Ring	8.04588	9.38719	8.1124	0	0	0	0	0
Avg Troph	0	0	1.46547	7.04829	8.2556	8.88915	8.15556	8.51438
Avg Schizont	0	0	0	0	0	0	0	0
Standard Deviation Compound C	6	12	18	24	30	36	42	48
Stdev Ring	0.836156	1.48142	1.15753	0	0	0	0	0
Stdev Troph	0	0	0.417289	1.34433	0.204933	1.84787	0.17713	1.17665
Stdev Schizont	0	0	0	0	0	0	0	0
Compound H Bio Rep1	6 hpi Ring	6 hpi Troph	6 hpi Schizont	12 hpi Ring	12 hpi Troph	12 hpi Schizont	18 hpi Ring	18 hpi Troph	18 hpi Schizont	24 hpi Ring	24 hpi Troph	24 hpi Schizont	30 hpi Ring	30 hpi Troph	30 hpi Schizont	36 hpi Ring	36 hpi Troph	36 hpi Schizont	42 hpi Ring	42 hpi Troph	42 hpi Schizont	48 hpi Ring	48 hpi Troph	48 hpi Schizont
Tech Rep 1	10.8271	0	0	10.1961	0	0	8.28829	0	0	0	9.50495	0	0	10.6931	0	0	9	0	0	1.92308	6.34615	0.392927	4.71513	0
Tech Rep 2	8.10811	0	0	10.2564	0	0	8.4	0.8	0	0	10	0	0	8	0	0	8.88889	0	0	4.13793	3.10345	2	1.2	2.4
Tech Rep 3	14.6	0	0	9.15371	0	0	4.33333	2.33333	0	0	8.23529	0	0	8.2	0	0	8.23529	0	0	3.2197	3.97727	2.10896	2.46046	2.46046
Compound H Bio Rep2	6 hpi Ring	6 hpi Troph	6 hpi Schizont	12 hpi Ring	12 hpi Troph	12 hpi Schizont	18 hpi Ring	18 hpi Troph	18 hpi Schizont	24 hpi Ring	24 hpi Troph	24 hpi Schizont	30 hpi Ring	30 hpi Troph	30 hpi Schizont	36 hpi Ring	36 hpi Troph	36 hpi Schizont	42 hpi Ring	42 hpi Troph	42 hpi Schizont	48 hpi Ring	48 hpi Troph	48 hpi Schizont
Tech Rep 1	10.0179	0	0	8.39161	0	0	5.2	4.4	0	0	10	0	0	8.78244	0	0	8	0	0	3.13725	5.4902	3.02521	3.36134	0
Tech Rep 2	5.66667	0	0	10.5769	0	0	7.08812	4.02299	0	0	8.3004	0	0	10.8	0	0	9.2	0	0	4.90566	5.28302	0.8	2	2.4
Tech Rep 3	10.1604	0	0	8.8	0	0	5.89391	6.09037	0	0	6.21359	0	0	9.64286	0	0	10	0	0	4.4	5.2	0.911458	1.5625	2.47396
Compound H Bio Rep3	6 hpi Ring	6 hpi Troph	6 hpi Schizont	12 hpi Ring	12 hpi Troph	12 hpi Schizont	18 hpi Ring	18 hpi Troph	18 hpi Schizont	24 hpi Ring	24 hpi Troph	24 hpi Schizont	30 hpi Ring	30 hpi Troph	30 hpi Schizont	36 hpi Ring	36 hpi Troph	36 hpi Schizont	42 hpi Ring	42 hpi Troph	42 hpi Schizont	48 hpi Ring	48 hpi Troph	48 hpi Schizont
Tech Rep 1	8.26953	0	0	6.8	0	0	5.81197	4.95726	0	0	12.9032	0	0	9.2	0	0	8.71287	0	0	2	9.4	2	1.6	4.8
Tech Rep 2	11.449	0	0	12.8	0	0	4.33333	3	0	0	10	0	0	9.81481	0	0	8.8	0	0	2.4	5.6	0.364299	3.27869	4.55373
Tech Rep 3	10.3853	0	0	8.32	0	0	4.64286	1.07143	0	0	9.6	0	0	8.92857	0	0	9.4	0	0	2.8	4.8	2.2	3.6	4
Average Compound H	6 hpi	12 hpi	18 hpi	24 hpi	30 hpi	36 hpi	42 hpi	48 hpi
Ring	9.94266	9.47719	5.99909	0	0	0	0	1.53365
Trophozoite	0	0	3.13801	9.94097	9.34019	8.91523	3.21374	2.64201
Schizont	0	0	0	0	0	0	5.46668	2.56535
Standard Deviation Compound H	6	12	18	24	30	36	42	48
Stdev Ring	1.04852	0.277628	0.849384	0	0	0	0	0.0330967
Stdev Troph	0	0	1.33851	0.66329	0.317896	0.151611	0.718512	0.236636
Stdev Schizont	0	0	0	0	0	0	0.873088	1.33353

## Sheet: Fig 3F
Compound C Dose Interval	Ring:Trophozoite Ratio Avg Rep 1	Ring:Trophozoite Ratio Avg Rep 2	Ring:Trophozoite Ratio Avg Rep 3	Standard Deviation
DMSO	10.7315	7.67003	10.7434	1.44601
6-14	3.7593	3.32344	1.75608	0.860197
14-22	2.14939	0.509554	0.298159	0.827365
22-30	0.672401	0.470588	0.499221	0.0891564
30-38	1.03657	0.957071	1.60891	0.290361
38-46	4.88939	8.30015	3.09712	2.15811

## Sheet: Fig S3 A-I
IC50 data
These are fluorimetry readings at ex/em 485/535 from a SybrI growth inhibition assay
	Compound A uM
	50	25	12.5	6.25	3.125	1.5625	0.78125	0.390625	0.195312	DMSO Control
Rep1	5482	6853	10143	14622	15799	16037	16527	16641	17302	15963
Rep2	5809	7186	9279	13814	15000	16500	16046	16600	15809	16018
Rep3	5499	7130	10404	14581	16689	15884	10704	16836	16607	16069
Percent DMSO Control 1	0.342268	0.427867	0.633278	0.912924	0.98641	1.00127	1.03186	1.03898	1.08025
Percent DMSO Control 2	0.362685	0.448658	0.579334	0.862476	0.936524	1.03018	1.00183	1.03642	0.987034
Percent DMSO Control 3	0.34333	0.445161	0.649573	0.910364	1.04198	0.991717	0.668304	1.05115	1.03686
Avg	0.349428	0.440562	0.620728	0.895255	0.988304	1.00772	0.900666	1.04219	1.03471
Stdev	0.00938414	0.00908957	0.0300167	0.0232013	0.0430717	0.0163505	0.164762	0.00642814	0.0380852
log10 concentration	1.69897	1.39794	1.09691	0.79588	0.49485	0.19382	-0.10721	-0.40824	-0.70927
	Compound B uM
	100	50	25	12.5	6.25	3.125	1.56	0.785	0.39	DMSO Control
Rep1	5591	6858	7524	9808	8702	11615	10098	13750	15808	16136
Rep2	5610	7423	7907	10201	11278	12095	12505	14149	14824	16592
Rep3	5737	6469	8912	10789	11808	12507	13142	12463	14834	16552
Percent DMSO Control 1	0.340361	0.417492	0.458036	0.597078	0.529748	0.707082	0.614732	0.837053	0.962337
Percent DMSO Control 2	0.341518	0.451887	0.481351	0.621002	0.686566	0.736303	0.761262	0.861343	0.902435
Percent DMSO Control 3	0.349249	0.393811	0.542532	0.656798	0.718831	0.761384	0.80004	0.758705	0.903044
Avg	0.343709	0.421063	0.493973	0.624959	0.645049	0.734923	0.725345	0.819034	0.922605
Stdev	0.00394557	0.0238437	0.0356315	0.0245406	0.0825868	0.0221901	0.0798011	0.0437962	0.028096
log10 concentration	2	1.69897	1.39794	1.09691	0.79588	0.49485	0.193125	-0.10513	-0.408935
	Compound C uM
	50	25	12.5	6.25	3.125	1.5625	0.78125	0.390625	0.195312	DMSO Control
Rep1	4858	7944	12362	15202	15785	9268	14170	13372	15943	13755
Rep2	5119	7966	9656	15281	15547	14770	14564	15946	9857	13761
Rep3	5216	8121	12599	15735	15841	16303	15685	16313	16111	16414
Percent DMSO Control 1	0.331755	0.5425	0.844207	1.03815	1.07797	0.632916	0.967676	0.91318	1.08876
Percent DMSO Control 2	0.349579	0.544002	0.659413	1.04355	1.06171	1.00865	0.994583	1.08896	0.673139
Percent DMSO Control 3	0.356203	0.554587	0.860392	1.07455	1.08179	1.11334	1.07114	1.11402	1.10023
Avg	0.345846	0.547029	0.788004	1.05208	1.07382	0.918302	1.01113	1.03872	0.954041
Stdev	0.010324	0.00537903	0.0911673	0.0160389	0.00870435	0.206275	0.0438285	0.0893584	0.198683
log10 concentration	1.69897	1.39794	1.09691	0.79588	0.49485	0.19382	-0.10721	-0.40824	-0.70927
	Compound D uM
	50	25	12.5	6.25	3.125	1.5625	0.78125	0.390625	0.195312	DMSO Control
Rep1	5731	11905	13044	16194	12514	14529	15724	14986	15642	15744
Rep2	5466	11897	14341	14691	14400	14368	15422	15167	14859	15666
Rep3	5278	13351	15185	14617	15451	15591	14882	14554	13792	15500
Percent DMSO Control 1	0.36651	0.761351	0.834193	1.03564	0.800298	0.929162	1.00558	0.958388	1.00034
Percent DMSO Control 2	0.349563	0.76084	0.917139	0.939522	0.920912	0.918866	0.986271	0.969964	0.950266
Percent DMSO Control 3	0.33754	0.853826	0.971115	0.93479	0.988126	0.997079	0.951737	0.930761	0.882029
Avg	0.351204	0.792006	0.907482	0.969985	0.903112	0.948369	0.981198	0.953038	0.944212
Stdev	0.0118839	0.0437142	0.0563136	0.0464671	0.0777065	0.0346989	0.0222741	0.0164456	0.0484899
log10 concentration	1.69897	1.39794	1.09691	0.79588	0.49485	0.19382	-0.10721	-0.40824	-0.70927
	Compound E uM
	50	25	12.5	6.25	3.125	1.5625	0.78125	0.390625	0.195312	DMSO Control
Rep1	5171	10920	14768	12954	14812	15409	15300	14552	15567	15259
Rep2	5440	11355	13972	14941	13503	14642	14567	15488	15332	15936
Rep3	5168	10521	12384	14336	13432	15625	15220	12583	14725	14665
Percent DMSO Control 1	0.338269	0.714348	0.96607	0.847405	0.968949	1.008	1.00087	0.95194	1.01834
Percent DMSO Control 2	0.355866	0.742804	0.913999	0.977387	0.883319	0.957828	0.952922	1.01317	1.00297
Percent DMSO Control 3	0.338072	0.688247	0.810118	0.937811	0.878674	1.02213	0.995639	0.823135	0.963258
Avg	0.344069	0.715133	0.896729	0.920868	0.910314	0.995988	0.983144	0.929415	0.994854
Stdev	0.00834196	0.0222799	0.064828	0.0544007	0.0415045	0.0275926	0.021477	0.0791995	0.0232066
log10 concentration	1.69897	1.39794	1.09691	0.79588	0.49485	0.19382	-0.10721	-0.40824	-0.70927
	Compound F uM
	100	50	25	12.5	6.25	3.125	1.56	0.785	0.39	DMSO Control
Rep1	4039	11539	14952	15284	14843	15183	11665	16167	17096	17070
Rep2	3783	13386	14501	10678	14047	11762	11556	14710	14635	14788
Rep3	5462	11731	11378	11970	10499	15730	11954	16684	16228	15893
Percent DMSO Control 1	0.253754	0.724948	0.939373	0.960231	0.932525	0.953886	0.732864	1.01571	1.07407
Percent DMSO Control 2	0.23767	0.840988	0.911039	0.670855	0.882516	0.738958	0.726016	0.924169	0.919457
Percent DMSO Control 3	0.343155	0.737011	0.714833	0.752026	0.659609	0.988252	0.751021	1.04819	1.01954
Avg	0.278193	0.767649	0.855082	0.794371	0.824883	0.893699	0.736634	0.996021	1.00436
Stdev	0.046402	0.0520916	0.0998429	0.121873	0.118636	0.110314	0.0105504	0.0525089	0.0640276
log10 concentration	2	1.69897	1.39794	1.09691	0.79588	0.49485	0.193125	-0.10513	-0.408935
	Compound G uM
	50	25	12.5	6.25	3.125	1.5625	0.78125	0.390625	0.195312	DMSO Control
Rep1	6975	12754	15327	15496	14311	15018	15042	14600	16910	15177
Rep2	6393	11994	12924	13645	14351	14691	14385	10545	14395	14529
Rep3	6699	12606	14521	14140	11005	14176	14938	14566	14986	14819
Percent DMSO Control 1	0.469961	0.859337	1.0327	1.04409	0.964245	1.01188	1.0135	0.983717	1.13936
Percent DMSO Control 2	0.430747	0.80813	0.870791	0.919371	0.96694	0.989848	0.969231	0.7105	0.969904
Percent DMSO Control 3	0.451364	0.849365	0.978394	0.952723	0.741493	0.955149	1.00649	0.981426	1.00972
Avg	0.450691	0.838944	0.960629	0.97206	0.890893	0.985626	0.996406	0.891881	1.03966
Stdev	0.0160161	0.0221659	0.0672822	0.0527194	0.105647	0.0233525	0.0194279	0.128259	0.0723464
log10 concentration	1.69897	1.39794	1.09691	0.79588	0.49485	0.19382	-0.10721	-0.40824	-0.70927
	Compound H uM
	100	50	25	12.5	6.25	3.125	1.56	0.785	0.39	DMSO Control
Rep1	5460	10743	14389	13737	14711	15514	15880	14901	15113	16382
Rep2	5351	10828	12948	15042	15101	15000	11661	16178	15016	15515
Rep3	5088	10438	9772	13150	14840	15325	15563	15361	15491	14558
Percent DMSO Control 1	0.352599	0.693768	0.929222	0.887117	0.950016	1.00187	1.02551	0.962286	0.975977
Percent DMSO Control 2	0.34556	0.699257	0.836164	0.971392	0.975202	0.968679	0.753051	1.04475	0.969713
Percent DMSO Control 3	0.328576	0.674072	0.631062	0.849209	0.958347	0.989667	1.00504	0.991992	1.00039
Avg	0.342245	0.689032	0.798816	0.902572	0.961188	0.98674	0.927866	0.999677	0.982026
Stdev	0.0100837	0.0108136	0.124555	0.0510641	0.0104765	0.0137084	0.123895	0.0341027	0.0132332
log10 concentration	2	1.69897	1.39794	1.09691	0.79588	0.49485	0.193125	-0.10513	-0.408935
	Compound I uM
	250	125	62.5	31.25	15.625	7.8125	3.90625	1.95312	0.976562	DMSO Control
Rep1	5451	12241	14595	14386	14615	14716	12949	15190	16209	15891
Rep2	5026	12584	11147	15778	15377	12848	15966	16043	15973	15944
Rep3	4530	12015	13845	15387	15836	15009	15527	15179	15254	14807
Percent DMSO Control 1	0.350607	0.787338	0.938746	0.925304	0.940033	0.946529	0.832876	0.977017	1.04256
Percent DMSO Control 2	0.323271	0.809399	0.716972	1.01484	0.989044	0.82638	1.02693	1.03188	1.02738
Percent DMSO Control 3	0.291368	0.772802	0.890507	0.989688	1.01857	0.965375	0.998692	0.976309	0.981133
Avg	0.321749	0.789846	0.848742	0.976609	0.982548	0.912761	0.952832	0.995069	1.01702
Stdev	0.0242079	0.015046	0.0952338	0.0377034	0.0323889	0.0615635	0.0856016	0.0260318	0.026124
log10 concentration	2.39794	2.09691	1.79588	1.49485	1.19382	0.89279	0.59176	0.29073	-0.0103

## Sheet: Fig S6
Ethidium bromide readouts for figure S6	DNA+EtBr	DNA+EtBr+DRAQ5	A	B	C	D	E	F	G	H	I
relative fluorescence units Rep1	288	23	240	227	230	194	221	255	288	219	65
relative fluorescence units Rep2	272	20	230	220	228	181	286	262	279	213	37
relative fluorescence units Rep3	285	21	217	225	230	210	272	243	344	207	35
Average	281.667	21.3333	229	224	229.333	195	259.667	253.333	303.667	213	45.6667
Standard deviation	6.94422	1.24722	9.4163	2.94392	0.942809	11.8603	27.9325	7.84573	28.7557	4.89898	13.6951

## Sheet: Fig S7B
Ethidium bromide readouts for figure S7B	etbr only	etbr+ dna	etbr dna draq5	Compoud B	Compound B-4	Compound B-1
relative fluorescence units Rep1	5060	18379	10802	16471	16424	17008
relative fluorescence units Rep2	5067	19047	8056	17207	16424	15889
relative fluorescence units Rep	5050	19507	7993	16500	16990	17138
Average	5059	18977.7	8950.33	16726	16612.7	16678.3
Standard deviation	6.97615	463.106	1309.58	340.324	266.815	560.661

## Sheet: Fig S8B
These values are the percent parasitemia of each culture. '6-14' indicates Compound C was added to the culture at 6 hpi and removed at 14 hpi. All counts were taken at 54 hpi. The average parasitemia for each group was plotted in Figure 3F.
	Compound C Bio Rep 1	6-14 Ring	6-14 Trophozoite	14-22 Ring	14-22 Trophozoite	22-30 Ring	22-30 Trophozoite	30-38 Ring	30-38 Trophozoite	38-46 Ring	38-46 Trophozoite
	Tech Rep 1	2.43243	0.810811	4.91228	1.05263	2.31788	1.65563	2.32558	3.32226	4.28571	1.07143
	Tech Rep 2	4.23453	0.977199	4.21456	4.21456	0.724638	2.17391	4.21053	4.5614	3.75	0.9375
	Tech Rep 3	5.10753	1.34409	4.74308	1.18577	1.35593	2.71186	4.13793	2.41379	3.21637	0.292398
	Compound C Bio Rep 2	6-14 Ring	6-14 Trophozoite	14-22 Ring	14-22 Trophozoite	22-30 Ring	22-30 Trophozoite	30-38 Ring	30-38 Trophozoite	38-46 Ring	38-46 Trophozoite
	Tech Rep 1	3.87324	1.05634	1.1194	3.35821	0.4	3.2	2.41379	7.58621	3.67647	0.367647
	Tech Rep 2	3.46154	1.15385	0.8	2.4	0.8	1.6	6.53846	3.46154	5.01792	0.537634
	Tech Rep 3	3.58423	1.07527	2.06897	2.06897	2	2	2.82132	1.25392	4.2623	0.655738
	Compound C Bio Rep 3	6-14 Ring	6-14 Trophozoite	14-22 Ring	14-22 Trophozoite	22-30 Ring	22-30 Trophozoite	30-38 Ring	30-38 Trophozoite	38-46 Ring	38-46 Trophozoite
	Tech Rep 1	4.05405	2.36486	2.4	6	1.41844	2.48227	2.41379	1.03448	4.63576	0.993377
	Tech Rep 2	4.36508	1.98413	1.6	7	1.71821	2.4055	2.16216	3.24324	2.76923	1.23077
	Tech Rep 3	4.58015	3.05344	1.68919	6.08108	1.04895	3.4965	3.85852	0.96463	3.2	1.2
	DMSO Control Bio Rep1	Ring	Trophozoite
	Tech Rep 1	8.45921	0.302115
	Tech Rep 2	7.63359	0.763359
	Tech Rep 3	12.1094	1.5625
	DMSO Control Bio Rep2	Ring	Trophozoite
	Tech Rep 1	8.57143	0.952381
	Tech Rep 2	7.82313	0.680272
	Tech Rep 3	8.4	1.6
	DMSO Control Bio Rep3	Ring	Trophozoite
	Tech Rep 1	7.7821	1.16732
	Tech Rep 2	10.75	0.25
	Tech Rep 3	9.63855	1.20482

## Sheet: Fig S13A
wildtype Pf3D7 parasites at 5% ring stage parasitemia were spiked with DMSO, 12uM, or 40uM Compound C
	Replicate 1	Replicate 2	Replicate 3	Average	Stdev
24hpi DMSO control mature trophozoites	5.6	4.4	5.6	5.2	0.565685
24hpi Compound C 12μM mature trophozoites	4.7	2.9	4	3.86667	0.74087
24hpi Compound C 40μM mature trophozoites	0.37	0.39	0.2	0.32	0.0852447
	Replicate 1	Replicate 2	Replicate 3	Average	Stdev
48hpi DMSO control rings	12.1	10.7	12.3	11.7	0.711805
48hpi Compound C 12μM rings	7.6	8.9	9.4	8.63333	0.758654
48hpi Compound C 40μM rings	0	0	0	0	0

## Sheet: Fig S17
Percent of input values for each ChIP-qPCR experiment Figure S17
	replicate 1	seryl trna	VAR	SERA4	GAP45	Sip2	RALP1	Ron3	AMAI
	Compound C GFP	0.0228913	0.0691686	0.0571387	0.0881392	0.435022	0.360677	0.0213974
	Compound C IgG	0.00975525	0.0247733	0.0235026	0.0296182	0.0313957	0.021136	0.0359216
	DMSO GFP	0.0444469	0.0812547	0.0671026	0.161783	0.534327	0.0928682	0.107957
	DMSO IgG	0.0144136	0.0175163	0.0946641	0.00506015	0.0108858	0.0134694	0.0257428
	replicate 2	seryl trna	VAR	SERA4	GAP45	Sip2	RALP1	Ron3	AMAI
	Compound C GFP	0.0119885	0.095295	0.0780907	0.876987	0.693457	0.350672	0.240428	0.765529
	Compound C IgG	0.013105	0.0230929	0.04955	0.0234787	0.0250469	0.0294272	0.124682	0.0414312
	DMSO GFP	0.166905	0.226916	0.185792	2.73498	4.10006	1.82863	2.03702	2.81356
	DMSO IgG	0.0182769	0.043246	0.126323	0.0230348	0.0197787	0.0322929	0.0494316	0.0413901
	replicate 3	seryl trna	VAR	SERA4	GAP45	Sip2	RALP1	Ron3	AMAI
	Compound C GFP	0.120067	0.132069	0.118596	0.671742	0.719115	0.403627	0.041717	0.265536
	Compound C IgG	0.213399	0.11048	0.151644	0.427509	0.128975	0.110218	0.152114	0.204147
	DMSO GFP	0.342833	0.817295	0.343368	6.48757	2.8408	0.92802	0.250757	0.992837
	DMSO IgG	0.210995	0.132975	0.057473	0.00345363	0.0701731	0.0268586	0.0126741	0.00865687
	Average	seryl trna	VAR	SERA4	GAP45	Sip2	RALP1	Ron3	AMAI
	Compound C GFP	0.0516489	0.0988441	0.0846085	0.545623	0.615865	0.371659	0.101181	0.515532
	Compound C IgG	0.0787532	0.0527822	0.0748989	0.160202	0.0618058	0.0535936	0.104239	0.122789
	DMSO GFP	0.184728	0.375155	0.198754	3.12811	2.49173	0.949839	0.798579	1.9032
	DMSO IgG	0.0812284	0.0645792	0.0928202	0.0105162	0.0336125	0.024207	0.0292828	0.0250235
	Standard deviation	seryl trna	VAR	SERA4	GAP45	Sip2	RALP1	Ron3	AMAI
	Compound C GFP	0.0485832	0.0258012	0.0255097	0.334165	0.128303	0.0229711	0.0988116	0.249996
	Compound C IgG	0.0952191	0.0408045	0.0552991	0.189031	0.0475663	0.0401821	0.0495891	0.0813577
	DMSO GFP	0.122466	0.318245	0.113157	2.59741	1.47648	0.708789	0.87765	0.91036
	DMSO IgG	0.0917721	0.0494908	0.0281383	0.00887628	0.0261059	0.00791011	0.0152135	0.0163666
