# Supplementary material for: Inhibitors of ApiAP2 protein DNA binding exhibit multistage activity against Plasmodium parasites
Source: PLoS Pathog. 2022 Oct 12;18(10):e1010887. doi: 10.1371/journal.ppat.1010887 (PMC9591056; doi:10.1371/journal.ppat.1010887)
Supplement: S1 Table — (XLSX) [file ppat.1010887.s002.xlsx]

## Sheet: EMSA oligos
EMSA Oligos	Sequence 5'-3'
AP2-EXP Gel shift-Forward	biotin-ACTACACACCTAACTATGCATGCATCAATATAGTGGATTA
AP2-EXP Gel shift-Reverse	TAATCCACTATATTGATGCATGCATAGTTAGGTGTGTAGT
AP2-I Gel shift-Forward	biotin-ATTAATTTAATATGTACGCAAGGTGCACACTGGTGCATTAAAAAAAAAATATATATTAAT
AP2-I Gel shift-Reverse	ATTAATATATATTTTTTTTTTAATGCACCAGTGTGCACCTTGCGTACATATTAAATTAAT
PfSIP2 Gel shift-Forward	biotin-AGGTGCACCTAGGTGCACCT
PfSIP2 Gel shift-Reverse	AGGTGCACCTAGGTGCACCT
AP2-HS Gel shift-Forward	biotin-TTTTAAAAAAAAAAAAAAAGCCCCGCGGAAAGGGGCCATTGGATATATATTTAGTATTCC
AP2-HS Gel shift-Reverse	GGAATACTAAATATATATCCAATGGCCCCTTTCCGCGGGGCTTTTTTTTTTTTTTTAAAA
AtERF1 Gel shift-Forward	biotin-TTTAACTTTAATTATGAATATGAGGCGGCGGGTTCGTGATCAAC
AtERF1 Gel shift-Reverse	GTTGATCACGAACCCGCCGCCTCATATTCATAATTAAAGTTAAA
SOX2 Gel shift-Forward	biotin-CGGAGAAACTTCTAGAACAATGGTGAAGACGGGGATC
SOX2 Gel shift-Reverse	GATCCCCGTCTTCACCATTGTTCTAGAAGTTTCTCCG

## Sheet: Cloning
PCR Cloning	Sequence 5'-3'
Clone AP2-EXP CT for pSLI::FKBP::GFP	AATATGCCATGCGGCCGCTCATCACATT
Clone AP2-EXP CT for pSLI::FKBP::GFP	CTTTCCTAGGTGAAGATTCAGAATTATCATATGAA
Clone AP2-EXP CT for pSLI::glms::HA	ATTGCGGCCGCACGCCTTTAGATAATTCTAATGGAAAT
Clone AP2-EXP CT for pSLI::glms::HA	ATTCCCGGGTCCAGATTCAGAATTATCATATGAATT
Clone AP2-EXP::HA Right Homology Region	GTACGGTACAAACCCGGAATTCGAGCTCGGAACTAAACAGTATTATCAACTTTGAATGG
Clone AP2-EXP::HA Right Homology Region	GGGTATTAGACCTAGGGATAACAGGGTAATATTTAGCTGTTCCTGTTTATTCTCC
AP2-EXP::HA sgRNA target site	GGAAATAGTGGAAGGAACTT
AP2-EXP::HA LHR and re-codonized region (1405-2442 bp; stop codon removed) Synthesized using BioXP	CCAAATATAATGGATATGGTTCATCGTATGAATAATAATATGAAAGATGGGAAAAATTTAGATTCTTTAAATGATGATATTGGAAATGATTTAAATTTTCGATTACATGAAAATTCAGCATGGATAAATCAATTGAGACAATCACATAATAATTTGTGTAATAATATAAACAATAACCATTGTGATTTATGTCATACAACATCACCTGATCATAGTCTTAAAGGGCAAATGGAATTAAGCAAAAGAAAAAAAACTACATCTAATATTAATAATAGAAAAAATGATTTATTAGAAGATAGTGTAAATAGTTTTGATCTCAATATGCCATGTTCTTGTTCATCACATTTGAGAAATCAAAAGAATCATTTCTGTGTCTATTATAACCAATCTAATTCCTCT…
Clone the AtERF1 AP2/ERF domain for overexpression	GCTACTGGATCCGGAAAGCATTATAGAGGAGTG
Clone the AtERF1 AP2/ERF domain for overexpression	GCTACTGGATCCGGAAAGCATTATAGAGGAGTG
Clone the PbAP2-Sp AP2 domain for overexpression	catGAATTCGCAACATCAGCAAATAAAATAGTAAAAAA
Clone the PbAP2-Sp AP2 domain for overexpression	ttaCTCGAGCATTTGTTTTATTTTATTTTTTCCACCTTTAATT

## Sheet: qPCR
qPCR	Sequence 5'-3' Forward/Reverse Primers	Concentration (uM)
Seryl tRNA Ligase	AAGTAGCAGGTCATCGTGGTT	2
Seryl tRNA Ligase	TTCGGCACATTCTTCCATAA	2
PfSIP2	CCGTTGATTCGTGCA	3.3
PfSIP2	ATACATATATGCATATGCACTC	1.7
RALP1	CTTATAAGAACGAAATAAGTGTG	3.3
RALP1	TGCTCAATATAAAATAAGCACTG	3.3
RON3	CAAATCATTCTTTACCTTATGTT	1.7
RON3	TTTATCTTTTTGTGCACAGACC	0.8
SERA4	CCTAAAGGATTGTCCAAGTTAATTTTT	6
SERA4	TTTTCGTTTTCGTCCATGTG	6
GAP45	AATGAAATATTTGTGCAATAAAAG	1.7
GAP45	GAAATTCTCATAATAACAATAGG	1.7
AMAI	CGCCTTTGAGTTTACATATATGA	2
AMAI	TGGATATTCGTATTCTTTTGGAT	2
PF3D7_0412700 (VAR)	TAAAAGACGCCAACAGATGC	2
PF3D7_0412700 (VAR)	TCATCGTCTTCGTCTTCGTC	2

## Sheet: Genotyping
Primer Code	PCR Genotyping	Sequence 5'-3'	Notes
P1	Genotype AP2-EXP::GFP for wildtype	TCATAGTCTTAAAGGGCAAATGG	Anneals upstream of the ap2-exp HDR
P2	Genotype AP2-EXP::GFP for wildtype	AAGATTGGTAAAAATACATTTAGTTATAATATAATAAT	Anneals in the ap2-exp 3'UTR
P1	Genotype AP2-EXP::GFP for integration	TCATAGTCTTAAAGGGCAAATGG	Anneals upstream of the ap2-exp HDR
P3	Genotype AP2-EXP::GFP for integration	TCTTTCGAAAGGGCAGATTGT	Anneals in the GFP sequence on pSLI::2xFKBP::GFP
P4	Genotype pLyn-FRB-mCherry	ATGACAGCCAGTTTAACTACCA
P5	Genotype pLyn-FRB-mCherry	CTTTGTCAAGTCAAAGTCATAAGC
P3	Genotype AP2-EXP::glms::HA for presence of the plasmid	ATTgcggccgcACGCCTTTAGATAATTCTAATGGAAAT	Anneals in the ap2-exp HDR
P4	Genotype AP2-EXP::glms::HA for presence of the plasmid	CGGGCACATCATAGGGATA	Anneals in the HA tag coding sequence
P1	Genotype AP2-EXP::glms::HA for integration	ATCCTAATTCTAATAACAACTTAATTAATAATAGC	Anneals upstream of the ap2-exp HDR
P4	Genotype AP2-EXP::glms::HA for integration	CGGGCACATCATAGGGATA	Anneals in the HA tag coding sequence
P2	Genotype AP2-EXP::glms::HA for wildtype	ACAAATAGTTATTATATTTTTTTAATTTTTCTGTTCTTT	Anneals in the ap2-exp 3'UTR
P1	Genotype AP2-EXP::glms::HA for wildtype	ATCCTAATTCTAATAACAACTTAATTAATAATAGC	Anneals upstream of the ap2-exp HDR
P4	Genotype AP2-EXP::HA for Right Homology Region	GGATTAGTAATGCTTTATACAAATTAAGATAT	Anneals in the RHR
P6	Genotype AP2-EXP::HA for Right Homology Region	GGTGTACGGTACAAACCC	Anneals in the ap2-exp 3'UTR outside the RHR
P1	Genotype AP2-EXP::HA for Left Homology Region	AATAACGATTCAAATAATAACAACCAATC	Anneals in ap2-expoutside the LHR
P5	Genotype AP2-EXP::HA for Left Homology Region	ACCGAGGAGAGGGTTAG	Anneals in the plasmid outside the LHR
P3	Genotype AP2-EXP::HA for wildtype	ACAAATAGTTATTATATTTTTTTAATTTTTCTGTTCTTT	Anneals in the RHR
P2	Genotype AP2-EXP::HA for wildtype	ATCCTAATTCTAATAACAACTTAATTAATAATAGC	Anneals in the ap2-exp CDS
