# Supplementary material for: Inhibitors of ApiAP2 protein DNA binding exhibit multistage activity against Plasmodium parasites
Source: PLoS Pathog. 2022 Oct 12;18(10):e1010887. doi: 10.1371/journal.ppat.1010887 (PMC9591056; doi:10.1371/journal.ppat.1010887)
Supplement: S2 Table — (XLSX) [file ppat.1010887.s003.xlsx]

## Sheet: Sheet1
	AP2-EXP	AP2-I D3	PfSIP2 D1	AP2-HS D1	AtERF1	SOX2
A	+	+		-	-	+
B	+	+	+	+	-	-
C	+	+	+	-	-	-
D	-	-		-	-	-
E	-	-		-	-	-
F	-	-		-	-	-
G	-	-		-	-	-
H	-	-		-	-	-
I	+	+	+	+	+	-
Chloroquine	-
Artemisinin	-
Pyrimethamine	-
