# Supplementary material for: Inhibitors of ApiAP2 protein DNA binding exhibit multistage activity against Plasmodium parasites
Source: PLoS Pathog. 2022 Oct 12;18(10):e1010887. doi: 10.1371/journal.ppat.1010887 (PMC9591056; doi:10.1371/journal.ppat.1010887)
Supplement: S3 Table — (XLSX) [file ppat.1010887.s004.xlsx]

## Sheet: LIMMA_Expression_Values
	Current Gene_ID	Gene_Description	Agilent Gene ID	Compound C 6hpi_log2Cy5/Cy3	Compound C 12hpi_log2Cy5/Cy3	Compound C 18hpi_log2Cy5/Cy3	Compound C 24hpi_log2Cy5/Cy3	Compound C 30hpi_log2Cy5/Cy3	Compound C 42hpi_log2Cy5/Cy3	Compound C 48hpi_log2Cy5/Cy3		DMSO 6hpi_log2Cy5/Cy3	DMSO 12hpi_log2Cy5/Cy3	DMSO 18hpi_log2Cy5/Cy3	DMSO 24hpi_log2Cy5/Cy3	DMSO 30hpi_log2Cy5/Cy3	DMSO 42hpi_log2Cy5/Cy3	DMSO 48hpi_log2Cy5/Cy3
These are the average log2 Cy5/Cy3 expression values for all detected genes extracted by LIMMA
	PF3D7_0725400	conserved Plasmodium protein unknown function	MAL7P1.141	-5.10161	-5.36303	-5.21602	-4.82539	-3.66004	-3.47795	-1.96623		-5.12902	-5.70186	-4.8876	-0.0437995	3.46787	2.7992	3.11132
	PF3D7_1410400	rhoptry-associated protein 1	PF14_0102	-5.50468	-5.80907	-5.59843	-4.27459	-3.9089	-3.89236	-2.88615		-5.55884	-6.23215	-4.70461	2.15724	2.56166	1.15591	1.19356
	PF3D7_1310700	RNA-binding protein putative	PF13_0058	-5.49501	-5.98768	-5.38076	-4.74468	-3.73403	-3.49592	-2.07985		-5.22245	-5.9308	-5.85877	0.0626314	2.69794	2.55474	2.43239
	PF3D7_0930300	merozoite surface protein 1	PFI1475w	-6.24427	-6.08118	-5.86521	-4.83673	-4.3644	-4.08439	-2.88545		-6.57606	-5.71449	-3.16542	-0.0635864	2.02757	2.37734	1.88125
	PF3D7_0525800	inner membrane complex protein 1g putative	PFE1285w	-5.39259	-4.88991	-4.75159	-4.3269	-4.12104	-3.871	-2.54032		-5.15113	-4.71241	-4.65791	-0.780089	2.01104	1.47444	1.29509
	PF3D7_0905400	high molecular weight rhoptry protein 3	PFI0265c	-6.07909	-5.82619	-5.6174	-4.683	-4.46563	-4.27156	-3.43108		-6.25119	-6.10835	-3.83354	1.16316	1.4302	1.27417	1.15284
	PF3D7_0929400	high molecular weight rhoptry protein 2	PFI1445w	-6.36179	-6.18255	-5.77385	-4.37265	-4.44566	-4.15226	-3.46884		-6.25976	-5.55809	-2.80388	1.45792	1.44315	1.26308	0.886951
	PF3D7_0302500	cytoadherence linked asexual protein 3.1	PFC0120w	-5.16209	-4.97094	-4.85481	-4.09114	-3.61778	-3.48804	-2.41192		-5.12676	-4.93016	-4.07146	1.78056	2.14606	1.93429	1.42705
	PF3D7_0302200	cytoadherence linked asexual protein 3.2	PFC0110w	-5.19851	-4.95916	-4.89064	-4.08424	-3.64148	-3.48165	-2.42658		-5.08035	-4.88779	-4.09226	1.7142	2.11981	1.95481	1.51423
	PF3D7_0501500	rhoptry-associated protein 3	PFE0075c	-5.23366	-5.80319	-5.73227	-4.96183	-4.56465	-4.2566	-3.48361		-5.51472	-6.05022	-5.11156	1.32369	1.0336	0.0672378	0.0489523
	PF3D7_0206800	merozoite surface protein 2	PFB0300c	-3.75255	-3.58636	-3.99594	-3.66741	-3.30312	-3.18584	-2.70558		-3.99604	-4.00161	-2.98994	1.15697	2.26044	1.28489	1.4344
	PF3D7_1228600	merozoite surface protein 9	PFL1385c	-4.66511	-4.23768	-4.08397	-2.88506	-3.5005	-2.90506	-2.11814		-4.74676	-4.45895	-2.1079	1.70787	2.04126	1.1701	0.930116
	PF3D7_1449200	conserved Plasmodium protein unknown function	PF14_0468a	-2.97752	-2.8327	-2.56733	-1.99604	-2.32991	-1.85959	-1.32171		-2.81291	-2.71928	-1.81445	2.58293	3.20615	1.20614	1.57935
	PF3D7_1017500	essential light chain ELC	PF10_0170	-1.85495	-2.30888	-2.41482	-2.18545	-2.25661	-1.74601	-0.731932		-1.88259	-2.17953	-2.95503	-0.220257	3.20574	2.39689	2.9205
	PF3D7_1012200	rhoptry associated adhesin	PF10_0119	-5.08879	-4.48963	-4.94018	-4.32783	-4.0601	-4.04986	-3.4206		-4.50424	-4.43939	-3.81376	0.793643	1.06556	0.309229	0.319356
	PF3D7_1223100	cAMP-dependent protein kinase regulatory subunit	PFL1110c	-4.22726	-3.69852	-3.4528	-2.75416	-3.03898	-2.85648	-1.87272		-4.28905	-2.83457	-1.50096	1.17482	2.06419	1.23709	1.5452
	PF3D7_1222700	glideosome-associated protein 45	PFL1090w	-3.68783	-3.26442	-3.14981	-2.48751	-2.61405	-2.30982	-1.21666		-3.88239	-2.80908	-2.01657	0.748639	2.46835	2.69294	2.07638
	PF3D7_1434400	conserved Plasmodium membrane protein unknown function	PF14_0325	-3.60403	-3.86895	-3.93143	-3.62225	-2.87804	-2.49363	-1.88281		-3.40633	-3.99129	-3.7874	1.23757	2.19592	1.7988	1.88475
	PF3D7_0628300	choline/ethanolaminephosphotransferase putative	PFF1375c-a	-3.02527	-2.59834	-2.70487	-2.06218	-2.53872	-2.72341	-1.74719		-1.92792	-1.1048	-0.97566	0.237274	2.5316	1.615	1.75217
	PF3D7_0414900	armadillo-domain containing rhoptry protein	PFD0720w	-3.43202	-3.82551	-3.8726	-3.54384	-3.15245	-2.86112	-1.77854		-3.66156	-4.39206	-4.05494	-0.0888635	1.82048	1.72424	1.55693
	PF3D7_0934800	cAMP-dependent protein kinase catalytic subunit	PFI1685w	-3.38437	-3.56053	-3.59341	-3.17352	-3.19094	-2.28013	-1.88881		-3.25738	-3.9542	-2.87933	1.52811	1.76386	1.19849	1.30959
	PF3D7_1342600	myosin A	PF13_0233	-4.31047	-3.6326	-3.1488	-2.53757	-2.49092	-2.43217	-1.39961		-3.54828	-2.92658	-2.93658	-1.11645	2.44885	1.9897	2.23731
	PF3D7_1133400	apical membrane antigen 1	PF11_0344	-4.77748	-4.66754	-4.46866	-4.04309	-3.10446	-2.45313	-1.76941		-4.64237	-4.53844	-4.21642	-0.981947	1.80804	1.92207	1.74612
	PF3D7_0217500	calcium-dependent protein kinase 1	PFB0815w	-4.16536	-4.35222	-4.20425	-3.6228	-3.27709	-3.08371	-2.27302		-4.03659	-4.24999	-2.72451	0.542421	1.62458	0.938864	0.926802
	PF3D7_0731500	erythrocyte binding antigen-175	MAL7P1.176	-4.50256	-4.98348	-4.74379	-4.56488	-3.59279	-3.68382	-2.57181		-4.13498	-5.02578	-5.44758	-2.9274	1.25025	1.07454	1.54092
	PF3D7_1035700	duffy binding-like merozoite surface protein	PF10_0348	-4.94217	-5.45911	-5.15126	-4.42968	-4.08177	-3.36162	-2.25075		-4.96375	-5.53488	-3.77464	-0.301173	0.753931	0.669187	0.112903
	PF3D7_0528400	palmitoyltransferase DHHC7	PFE1415w	-4.2117	-4.79029	-4.48765	-3.76751	-3.3795	-3.03187	-1.63055		-3.90154	-4.75709	-3.35297	1.49873	1.40385	1.05877	0.85847
	PF3D7_1409400	conserved Plasmodium membrane protein unknown function	PF14_0092	-4.14189	-3.44709	-3.19044	-2.38716	-2.65779	-2.30222	-1.19338		-3.51149	-2.11111	-1.21745	1.8815	2.11642	2.26102	1.87007
	PF3D7_1251200	coronin	PFL2460w	-4.63334	-4.82011	-4.16628	-3.90548	-2.81318	-2.50119	-1.58821		-4.5534	-5.09123	-4.85547	-0.144175	1.95634	2.22089	2.01243
	PF3D7_0207600	serine repeat antigen 5	PFB0340c	-6.03363	-5.76133	-5.42008	-4.01251	-4.32251	-3.79162	-3.37278		-6.55349	-6.22377	-2.57072	0.757234	0.443952	-0.256526	-0.0395425
	PF3D7_1361800	glideosome-associated connector	MAL13P1.308	-4.96141	-5.11548	-4.68468	-3.79691	-3.23049	-2.93519	-1.86329		-4.84057	-5.17011	-2.70573	0.954572	1.53129	1.9914	1.43917
	PF3D7_0501600	rhoptry-associated protein 2	PFE0080c	-2.52638	-3.24454	-3.35828	-3.08673	-2.6737	-2.42302	-1.89193		-2.76024	-3.5493	-3.51761	1.65708	2.07906	1.09201	0.55441
	PF3D7_1035400	merozoite surface protein 3	PF10_0345	-4.71972	-4.21923	-3.99868	-3.53759	-3.09732	-2.81213	-2.1313		-4.30912	-4.07706	-3.23121	-0.34968	1.64787	1.02988	1.03547
	PF3D7_1014100	merozoite surface protein MSA180 putative	PF10_0138	-4.19781	-4.38462	-4.23	-4.20311	-3.19897	-2.72123	-2.00264		-4.06261	-4.98362	-5.00679	-0.409911	1.54348	1.13254	0.858484
	PF3D7_1252100	rhoptry neck protein 3	PFL2505c	-4.85491	-4.87183	-4.63955	-3.92898	-3.86913	-3.41768	-2.95339		-4.91293	-5.16242	-3.59053	0.83848	0.788028	0.349931	-0.0195094
	PF3D7_1307500	conserved Plasmodium protein unknown function	PF13_0039	-2.647	-3.17219	-2.86588	-2.19313	-1.96772	-1.75691	-0.932916		-2.12672	-2.63119	-2.13236	1.25212	2.67738	2.96323	3.04235
	PF3D7_0610400	histone H3	PFF0510w	-4.07191	-0.939904	-0.737934	1.10658	-1.09779	-0.514454	1.29328		-3.9522	0.0151738	1.40896	3.96099	3.53785	2.78532	3.28736
	PF3D7_1323700	glideosome associated protein with multiple membrane spans 1	MAL13P1.130	-4.27032	-4.09408	-4.00418	-3.31415	-3.39029	-3.22278	-2.48594		-4.32084	-3.47077	-2.20092	1.83535	1.2208	0.349334	0.226874
	PF3D7_0414200	calmodulin-like protein	PFD0692c	-3.89787	-2.99678	-3.32698	-2.48323	-3.64344	-4.10453	-3.665		-2.91552	-0.0180565	0.603498	1.46288	0.966539	-0.226869	-0.694589
	PF3D7_1035500	merozoite surface protein 6	PF10_0346	-3.92529	-3.68899	-3.56413	-3.52101	-2.8282	-2.72005	-2.07493		-3.53542	-3.97825	-4.14097	-0.532786	1.7268	1.44607	1.29629
	PF3D7_0919300	thioredoxin-like protein 1 putative	PFI0945w	-3.21201	-2.63757	-1.90744	-1.8466	-0.97135	-1.00647	0.802489		-2.52936	-2.9295	-2.63386	0.632306	3.58115	4.66566	4.60965
	PF3D7_0323400	Rh5 interacting protein	PFC1045c	-3.93286	-4.19142	-3.86905	-3.61247	-2.6702	-2.32661	-1.64595		-3.57306	-3.7954	-3.89076	-0.810534	1.87686	1.50281	1.62693
	PF3D7_0905500	conserved Plasmodium protein unknown function	PFI0270w	-2.80685	-3.39623	-3.37789	-3.0472	-2.57028	-1.78345	-1.03212		-2.93692	-3.77565	-2.61085	1.75457	1.9739	1.95326	1.43274
	PF3D7_1125800	kelch domain-containing protein putative	PF11_0268	-2.95	-3.73597	-3.84475	-4.02616	-2.90344	-2.389	-2.13035		-3.58477	-4.27453	-4.55261	-1.89317	1.62655	0.915281	1.19716
	PF3D7_0730700	tRNA Threonine	MAL7_tRNA_Thr2	-2.75139	-4.00032	-3.98024	-3.67939	-2.83532	-3.32833	-2.75734		-2.53278	-3.2665	-2.08827	1.06063	1.67903	1.23884	1.337
	PF3D7_1459900	rhoptry protein putative	PF14_0572	-3.26596	-3.54543	-3.35596	-3.17946	-2.98525	-2.84559	-2.40354		-2.97583	-3.85278	-3.62393	1.20904	1.52514	0.953848	0.665643
	PF3D7_1252400	reticulocyte binding protein homologue 3 pseudogene	PFL2520w	-3.64904	-4.23361	-3.99929	-3.91669	-3.00115	-2.60859	-2.27148		-3.95208	-4.89574	-4.90478	-2.28478	1.48857	0.918975	1.16538
	PF3D7_1361500	conserved Plasmodium protein unknown function	MAL13P1.306-a	-3.80978	-3.88319	-3.62457	-3.52721	-3.05038	-2.84904	-1.92064		-3.93648	-4.28195	-3.57173	0.660436	1.43502	1.26388	1.37135
	PF3D7_1122700	conserved Plasmodium protein unknown function	PF11_0238	-3.99038	-3.90879	-3.92928	-2.82131	-3.13919	-3.31364	-2.73029		-3.77072	-2.06745	0.1682	1.77295	1.33081	0.0197365	0.0745753
	PF3D7_0415800	RING zinc finger protein putative	PFD0765w	-2.29671	-2.19742	-2.33609	-2.07221	-2.52922	-2.27042	-1.65851		-1.4977	-1.31248	-1.4467	-0.264041	1.89676	1.20087	1.08469
	PF3D7_1406800	glideosome associated protein with multiple membrane spans 3	PF14_0065	-3.43806	-2.57966	-2.5975	-1.72441	-2.24541	-1.51237	-0.729224		-2.69019	-1.10955	-0.412208	2.64851	2.17086	1.4256	1.1911
	PF3D7_0423500	glideosome associated protein with multiple membrane spans 2	PFD1110w	-4.64735	-4.10815	-3.88089	-2.99433	-3.246	-2.8806	-2.08423		-4.41898	-2.66327	-1.70797	1.54367	1.16135	0.660242	0.209183
	PF3D7_0207700	serine repeat antigen 4	PFB0345c	-4.39717	-4.57388	-4.23695	-2.97239	-3.43036	-2.77665	-2.22776		-4.52203	-4.58582	-0.915602	1.19055	0.973744	0.437288	0.73827
	Mito-CoxI	#N/A	mal_mito_3	-2.54903	-1.91702	-2.42233	-1.6793	-3.12213	-1.74235	-1.61839		-1.39034	-0.108591	0.450462	2.12639	1.25981	-0.255468	0.235422
	PF3D7_0503400	actin-depolymerizing factor 1	PFE0165w	-3.4393	-2.37319	-2.67166	-2.09054	-2.67569	-2.7066	-1.89211		-2.9349	-1.22771	-0.508408	0.697041	1.70422	0.802016	1.03831
	PF3D7_1231200	conserved Plasmodium protein unknown function	PFL1505c	-2.66826	-2.54803	-2.58614	-2.27492	-2.54493	-2.51153	-1.14187		-2.13753	-1.80443	-1.47397	-0.427639	1.83363	2.04552	2.11749
	PF3D7_0918000	glideosome-associated protein 50	PFI0880c	-5.24348	-3.86045	-3.84366	-2.61878	-3.36293	-3.13845	-2.12639		-4.127	-1.48745	-0.26006	1.6373	1.01388	0.277267	0.233906
	PF3D7_0828600	folate transporter 1	MAL8P1.13	-2.93881	-3.15308	-3.12364	-2.63444	-2.47256	-2.44323	-1.67051		-2.82724	-3.09796	-1.36557	2.18558	1.89565	1.41241	1.31895
	PF3D7_0503600	myosin B	PFE0175c	-3.20775	-3.64641	-3.44812	-3.15857	-2.39087	-1.81089	-0.93581		-2.86204	-3.30762	-3.5176	-0.642404	1.95024	1.52085	1.39085
	PF3D7_1003600	inner membrane complex protein 1c putative	PF10_0039	-3.33811	-3.26591	-3.07666	-2.8311	-2.73929	-2.59797	-1.59645		-3.14345	-3.04245	-2.97979	0.0671914	1.58042	2.13062	1.66223
	PF3D7_0618000	conserved Plasmodium membrane protein unknown function	PFF0870w	-4.09219	-4.3004	-3.97265	-3.50643	-2.91088	-2.29383	-1.64885		-3.9288	-4.85571	-3.81697	0.81646	1.40457	1.98646	1.89896
	PF3D7_1301600	erythrocyte binding antigen-140	MAL13P1.60	-3.92082	-3.53223	-3.28042	-3.30367	-2.6846	-2.6425	-2.25447		-3.97186	-4.13352	-4.28599	-1.90174	1.57097	0.90089	0.98986
	PF3D7_0707300	rhoptry-associated membrane antigen	MAL7P1.208	-3.73724	-3.7274	-3.73347	-3.19807	-3.3135	-2.82353	-2.20486		-3.65517	-3.80336	-3.31764	0.0026581	0.926952	1.06197	0.244767
	PF3D7_0932200	profilin	PFI1565w	-3.17475	-2.40848	-2.47008	-2.09285	-2.19244	-2.07023	-1.66425		-3.27044	-1.6211	-0.71928	0.89101	2.03017	0.828558	0.83085
	PF3D7_1463900	EF-hand calcium-binding domain-containing protein putative	PF14_0607	-3.8096	-4.37236	-4.1752	-3.78596	-3.36106	-2.64668	-2.31806		-3.52596	-4.39955	-4.26141	0.859461	0.849427	0.356984	0.170512
	PF3D7_1001600	exported lipase 2	PF10_0020	-3.84742	-1.93566	-2.16977	-1.31194	-2.75088	-2.7313	-1.82922		-3.57614	-1.03083	0.828625	2.01092	1.43458	-0.449713	-0.766835
	Pfa_starR_6394a	#N/A	Pfa_starR_6394a	-0.317719	-1.54383	-2.5228	-2.6406	-2.36316	0.0112354	-0.137557		-0.506099	-1.76305	-3.24054	-0.00370006	1.81236	1.70155	2.28922
	PF3D7_1351700	inner membrane complex protein 1f putative	MAL13P1.260	-3.846	-4.07951	-3.79255	-3.50043	-2.97201	-2.51698	-1.58755		-3.70069	-4.02701	-3.91809	-0.434527	1.20106	1.40337	1.51558
	PF3D7_1335100	merozoite surface protein 7	PF13_0197	-1.63846	-2.53058	-2.6082	-2.48003	-1.96336	-1.69056	-1.01092		-2.39224	-3.12886	-2.75193	0.90293	2.18608	2.10267	1.7646
	PF3D7_0423300	conserved Plasmodium protein unknown function	PFD1100c	-2.80532	-3.43225	-3.25299	-3.00227	-2.69366	-2.52832	-2.09493		-2.42885	-3.25958	-2.68111	0.711174	1.44946	1.13572	1.00738
	PF3D7_0515700	glideosome-associated protein 40 putative	PFE0785c	-3.97404	-3.29991	-3.21897	-2.54748	-2.69422	-2.6831	-2.0979		-3.56185	-2.33949	-1.0512	1.55563	1.44619	0.889004	0.641273
	PF3D7_0920500	ADP-ribosylation factor putative	PFI1005w	-3.40641	-2.18105	-2.40396	-2.02313	-2.56062	-2.9379	-1.93644		-2.43578	-1.26422	-1.3681	0.907393	1.57458	1.09054	0.85391
	PF3D7_1235200	V-type K+-independent H+-translocating inorganic pyrophosphatase	PFL1700c	-3.51235	-3.9227	-3.33367	-2.85801	-2.68776	-1.67904	-1.47554		-2.75543	-3.48533	-2.36743	1.62813	1.44083	0.889292	0.647626
	PF3D7_1423300	serine/threonine protein phosphatase 7	PF14_0224	-3.25069	-3.50704	-3.28543	-3.2427	-2.36896	-2.0082	-1.20807		-2.9935	-3.76098	-3.90837	0.674013	1.7463	2.16324	2.10384
	Apico-SSU_rRNA	#N/A	PFC10_API0002:rRNA	-1.2463	-1.56441	-1.38877	-0.926508	-1.48379	-0.1953	-0.0374684		-1.67694	-1.09834	-0.0418394	1.75663	2.62986	3.07803	3.42558
	PF3D7_0817700	rhoptry neck protein 5	MAL8P1.73	-3.92961	-4.01523	-3.83293	-3.21438	-2.98344	-2.52962	-2.00312		-3.93971	-4.1702	-3.6762	1.11748	1.11383	0.514339	0.547803
	PF3D7_1318000	conserved Plasmodium membrane protein unknown function	MAL13P1.94	-2.64203	-3.29999	-3.28421	-3.13024	-3.10118	-3.09923	-2.56674		-2.74205	-3.49886	-3.36614	1.06973	0.979173	0.348073	0.0539369
	PF3D7_0818100	zinc finger protein putative	MAL8P1.70	-2.75304	-2.60539	-2.48642	-2.50469	-1.74076	-1.30812	-0.936256		-3.52685	-3.13218	-3.02195	-0.204215	2.32913	2.40451	2.20812
	PF3D7_0831600	cytoadherence linked asexual protein 8	MAL7P1.229	-3.66504	-3.67259	-3.37865	-2.93772	-2.75776	-2.24479	-1.91249		-3.37073	-3.45599	-2.32476	1.28775	1.30467	0.537407	0.265086
	PF3D7_1468400	zinc finger protein putative	PF14_0652	-3.08687	-3.09484	-2.85613	-2.74698	-1.81358	-1.5981	-0.419278		-2.81607	-2.96395	-3.03426	0.676955	2.24652	2.55516	2.31242
	PF3D7_0822900	conserved Plasmodium protein unknown function	PF08_0035	-3.22172	-3.48649	-3.35474	-3.34507	-2.4148	-1.98578	-1.19941		-3.67193	-4.01418	-4.0306	-0.396967	1.63828	2.48996	2.25869
	PF3D7_0828800	GPI-anchored micronemal antigen	PF08_0008	-2.79682	-3.1256	-3.0918	-3.15727	-2.49998	-2.03368	-1.34351		-3.40282	-3.98806	-4.12119	-1.6066	1.54692	1.42213	1.6262
	PF3D7_1361400	actin-depolymerizing factor 2	PF13_0326	-2.98437	-2.77855	-2.72454	-2.33578	-2.77798	-2.17613	-1.11319		-2.19401	-2.32834	-1.87793	0.372488	1.26377	0.748695	0.840157
	PF3D7_0730400	IMP1-like protein putative	PF07_0127	-0.790231	-0.530478	-0.653648	-0.613932	-0.416656	-0.493025	-0.0556842		-0.240394	0.201195	0.0632286	1.94646	3.62448	3.56223	3.27401
	PF3D7_0902100	serine/threonine protein kinase FIKK family	PFI0100c	-2.32193	-1.70998	-1.94566	-1.73153	-2.07848	-2.02109	-1.51751		-1.56705	-1.09477	-1.19119	1.30779	1.95175	1.63541	1.24714
	PF3D7_1028700	merozoite TRAP-like protein	PF10_0281	-3.05018	-2.48506	-2.46843	-2.28211	-2.36538	-1.81843	-1.36581		-3.56702	-2.60531	-1.78002	-0.817962	1.65819	0.949181	1.00932
	PF3D7_1315300	conserved Plasmodium protein unknown function	PF13_0086	-3.33015	-3.36143	-3.30335	-2.52233	-2.35335	-2.33456	-1.9687		-2.96412	-2.43718	-1.21059	1.3423	1.65274	1.42132	1.32348
	PF3D7_1364100	6-cysteine protein	PF13_0338	-4.43238	-3.98651	-3.73513	-2.34198	-3.27121	-2.99891	-2.18675		-4.16699	-1.76019	0.23183	1.28921	0.726246	-0.270246	-0.486286
	PF3D7_1204900	probable protein unknown function	PFL0245w	-0.658076	-1.37402	-1.10283	-0.942112	-0.698527	-0.693224	-0.174816		-0.543588	-1.40824	-1.36408	0.789716	3.29527	2.70801	2.84399
	PF3D7_1439000	copper transporter	PF14_0369	-2.64552	-2.19264	-2.37316	-1.68067	-2.46617	-1.91891	-1.21968		-1.18916	-0.221602	0.802212	2.02582	1.52536	0.202986	-0.143238
	PF3D7_1322500	palmitoyltransferase DHHC5	MAL13P1.126	-3.72664	-3.49083	-3.21135	-2.29594	-2.76763	-2.41336	-1.76434		-3.48218	-1.72978	-0.307857	1.50056	1.22271	0.929943	1.10691
	PF3D7_0105400	conserved Plasmodium protein unknown function	PFA0265c	-2.82615	-3.11467	-3.11882	-2.45324	-2.26772	-1.70237	-1.13868		-2.24433	-2.46672	-2.79532	1.59668	1.70994	1.24279	1.31468
	PF3D7_1010300	succinate dehydrogenase subunit 4 putative	PF10_0100	-1.47629	-2.23141	-2.35121	-1.9899	-2.02844	-2.03608	-1.35797		-0.712971	-1.42055	-1.00222	1.00694	1.94352	2.21739	2.23775
	PF3D7_1452000	rhoptry neck protein 2	PF14_0495	-4.17762	-4.24825	-4.02158	-3.49503	-3.02688	-2.43318	-2.24685		-4.46487	-4.76741	-3.68549	0.587514	0.924841	0.0622453	0.00154737
	PF3D7_0933700	conserved Plasmodium protein unknown function	PFI1630c	-3.54511	-2.27927	-2.53477	-1.34642	-2.78568	-2.71567	-2.00868		-2.52251	0.173113	0.879508	1.2376	1.15918	0.922896	1.58258
	PF3D7_1128900	conserved Plasmodium protein unknown function	PF11_0300	-2.99113	-3.28734	-3.14336	-2.78147	-2.60073	-1.93791	-1.67807		-2.99435	-3.01331	-1.62306	1.26051	1.32588	0.888496	0.755811
	PF3D7_1312500	conserved Plasmodium protein unknown function	PF13_0069a	-3.64077	-4.27053	-4.16872	-3.37655	-3.21229	-2.82995	-1.77881		-3.11356	-3.71016	-3.40758	-1.92866	0.700655	0.306264	0.596511
	PF3D7_1410800	ankyrin-repeat protein putative	PF14_0106	-2.84417	-2.99688	-2.85352	-2.31871	-2.3007	-2.16733	-1.78195		-2.75296	-2.79091	-1.92203	2.18658	1.61053	1.13669	1.1807
	PF3D7_0404000	conserved Plasmodium protein unknown function	PFD0195c	-2.43225	-3.34969	-3.0066	-2.78107	-2.31626	-2.39765	-1.7593		-2.2491	-2.7516	-3.04466	0.805684	1.58117	1.23231	1.10403
	PF3D7_1035900	probable protein unknown function	PF10_0351	-2.16976	-2.36572	-2.39011	-2.28768	-1.9411	-1.45748	-1.34518		-2.32083	-2.89226	-2.50728	-0.186266	1.94828	1.28131	1.13982
	mal_mito_2	#N/A	mal_mito_2	-2.5786	-2.01801	-2.58412	-1.65506	-3.04981	-1.69758	-1.49539		-1.4214	-0.287505	0.336268	2.2841	0.825575	0.0148105	0.370415
	PF3D7_1136200	conserved Plasmodium protein unknown function	PF11_0373	-3.47198	-4.03759	-4.04851	-3.88554	-2.97708	-2.76828	-2.54965		-3.28709	-4.22774	-3.79106	0.496368	0.895813	0.25778	0.377902
	PF3D7_1337800	calcium-dependent protein kinase 5	PF13_0211	-2.17807	-2.67209	-2.80524	-2.74513	-2.31152	-1.96094	-1.66159		-2.06255	-3.25849	-3.16641	-2.12525	1.53308	0.107985	1.0571
	PF3D7_0935800	cytoadherence linked asexual protein 9	PFI1730w	-3.61646	-3.45755	-3.2357	-2.69507	-2.75155	-2.48213	-2.41615		-3.6001	-3.4389	-1.4326	1.34733	1.09174	0.0104041	-0.166268
	PF3D7_1007200	rho GTPase-activating protein putative	PF10_0071	-3.34526	-3.49892	-3.4101	-2.70813	-2.60584	-2.30638	-1.74869		-3.07516	-2.79357	-1.32038	1.08238	1.23422	1.36976	1.25846
	PF3D7_1034700	ADP-ribosylation factor putative	PF10_0337	-3.32263	-2.31396	-2.63719	-2.01111	-3.0702	-2.93192	-2.47443		-2.64035	-1.03161	-0.785548	0.752163	0.768852	-0.502196	-0.393372
	PF3D7_1335400	reticulocyte binding protein 2 homologue a	PF13_0198	-3.09339	-3.43268	-3.47036	-3.48499	-2.94593	-2.36456	-1.84179		-3.29845	-3.94029	-3.94657	-1.92992	0.884634	0.864382	0.707863
	PF3D7_1476300	Plasmodium exported protein (PHISTb) unknown function	PF14_0732	-3.37433	-3.38771	-3.24034	-2.68775	-2.35326	-2.01571	-1.66264		-3.12743	-3.29868	-2.28932	1.37395	1.46416	0.584144	0.457655
	PF3D7_0630400	conserved Plasmodium protein unknown function	PFF1475c	-2.28086	-2.7529	-2.55847	-2.07191	-2.14323	-1.8628	-1.62854		-1.57725	-2.20165	-1.09836	1.81368	1.65799	0.396383	0.220866
	PF3D7_1246200	actin I	PFL2215w	-3.65641	-3.05797	-3.00936	-2.58141	-2.35478	-2.44418	-1.81353		-3.46256	-2.32019	-1.9174	0.215642	1.44548	2.15125	1.48639
	PF3D7_1404700	conserved Plasmodium protein unknown function	PF14_0044	-1.62932	-2.52244	-2.33178	-2.16119	-1.73362	-1.22897	-1.00346		-1.20919	-2.64353	-2.81623	-1.22538	2.05748	1.66793	1.78985
	PF3D7_1343100	conserved Plasmodium protein unknown function	MAL13P1.215	-3.98804	-3.25255	-3.19067	-2.43498	-2.9064	-2.65681	-2.122		-3.95454	-2.25886	-0.989112	1.1221	0.884182	-0.308896	-0.213032
	PF3D7_1335300	reticulocyte binding protein 2 homologue b	MAL13P1.176	-3.26603	-3.49932	-3.41652	-3.39348	-2.84438	-2.29221	-1.75696		-3.43023	-3.81014	-3.90686	-1.92878	0.944077	0.956985	0.861916
	PF3D7_0210600	conserved Plasmodium protein unknown function	PFB0475c	-2.89882	-2.37483	-2.07962	-2.03927	-1.81642	-1.50684	-1.11637		-2.9484	-2.69852	-2.1679	0.488193	1.96981	1.96272	1.64469
	PF3D7_1344300	zinc finger protein putative	MAL13P1.405	-2.23406	-2.44529	-2.45635	-2.43769	-1.81264	-1.84102	-1.20351		-2.19094	-2.48632	-2.2669	0.723465	1.95287	1.62907	1.34387
	PF3D7_0932000	conserved Plasmodium protein unknown function	PFI1555w	-2.45448	-2.17341	-2.12922	-1.76385	-1.6946	-1.41668	-0.677276		-2.08252	-1.1949	-0.79904	1.52108	2.06733	1.9544	1.9129
	PF3D7_1102800	early transcribed membrane protein 11.2	PF11_0040	0.22156	-2.67104	-3.27041	-3.52964	-2.10974	-2.35728	-2.26413		1.55233	-2.78319	-4.32614	-4.05299	1.64483	2.23776	2.67604
	PF3D7_1321100	conserved Plasmodium protein unknown function	MAL13P1.114	-3.70804	-3.96271	-3.88544	-3.51956	-3.10079	-2.46685	-2.35165		-3.38364	-4.0705	-3.86432	-0.015255	0.626723	0.735563	0.403151
	PF3D7_1460600	inner membrane complex sub-compartment protein 3	PF14_0578	-2.14621	-2.3163	-2.20486	-1.85949	-1.9104	-1.71619	-1.16005		-1.94123	-1.98493	-1.31645	0.660873	1.81653	0.909577	0.890978
	PF3D7_1141800	EELM2 domain-containing protein putative	PF11_0429	-3.09833	-3.55795	-3.67478	-3.0474	-2.97789	-2.79012	-2.39669		-3.53159	-3.86057	-2.27795	0.968278	0.744921	-0.0834799	0.0329409
	PF3D7_0212600	secreted protein with altered thrombospondin repeat domain	PFB0570w	-2.49997	-2.57204	-2.45054	-2.1671	-1.97034	-1.69547	-0.803987		-2.2674	-2.68115	-2.36069	-0.488171	1.74744	1.941	1.96493
	Pfa_starR_7494	#N/A	Pfa_starR_7494	-1.23429	-2.341	-2.56188	-2.8407	-1.82256	-0.875205	-0.961694		-1.12572	-3.56246	-3.74826	-0.185191	1.88016	1.66121	2.16739
	PF3D7_0903600	conserved Plasmodium protein unknown function unspecified product	PFI0175w-a	-2.47476	-2.33912	-2.29134	-2.13152	-2.29746	-1.97607	-1.51175		-2.36657	-1.95564	-1.75743	-0.680214	1.40075	1.37838	1.37159
	PF3D7_0911100	conserved Plasmodium protein unknown function	PFI0540w	-3.20438	-3.74317	-3.65183	-3.59636	-2.68611	-1.95678	-1.37598		-3.07625	-3.83686	-4.0078	-1.80922	0.993315	0.914015	1.08988
	PFC10_API0056:tRNA	#N/A	PFC10_API0056:tRNA	-0.145644	0.165067	-0.543847	-0.580683	-1.58244	-1.12262	-0.918829		0.810982	1.36468	1.5848	2.37027	2.09391	0.0612914	0.113213
	PF3D7_0917300	conserved Plasmodium membrane protein unknown function	PFI0845w	-2.81573	-3.13391	-2.75554	-2.16369	-2.78868	-1.69035	-0.946014		-2.03814	-2.79889	-2.80813	1.00571	0.887401	0.274636	0.3164
	PF3D7_1451700	calcineurin subunit B	PF14_0492	-1.27769	-2.1172	-2.9962	-2.52957	-2.87893	-1.85336	-1.68392		-3.26711	-1.69249	-0.524479	0.762403	0.785472	-0.357	-0.0329464
	PFC10_API0011:tRNA	#N/A	PFC10_API0011:tRNA	-0.0352846	0.0409534	-0.648605	-0.662749	-1.61435	-1.16028	-0.83278		0.721376	1.35507	1.4692	2.32568	2.03381	0.0880235	0.1052
	PF3D7_1361600	Fe-S assembly protein IscX putative	MAL13P1.307	-1.5852	0.244513	-0.130666	0.146935	-2.03001	-2.02711	-1.18194		-0.177947	1.63594	1.76774	1.57148	1.61424	0.708368	0.0763456
	PF3D7_1022700	phospholipid scramblase putative	PF10_0220	-2.38369	-3.27603	-3.38537	-3.14063	-2.53863	-2.90926	-2.37716		-2.2886	-2.9705	-2.82217	1.41727	1.09862	0.525932	0.587481
	PF3D7_0403800	alpha/beta hydrolase putative	PFD0185c	-1.66933	-2.5104	-2.61456	-2.79256	-2.11026	-1.95006	-1.79206		-1.52945	-2.63702	-2.39382	-0.468136	1.51891	0.438751	0.801424
	PF3D7_0614600	conserved Plasmodium protein unknown function	PFF0705c	-2.27535	-2.74439	-2.62149	-2.39252	-2.123	-1.48412	-0.703514		-2.26528	-2.55463	-2.49155	0.272154	1.50353	1.0609	1.33639
	PF3D7_0930200	leucine-rich repeat protein	PFI1470c	-2.453	-2.9365	-2.77293	-2.77769	-2.18281	-2.28647	-1.88216		-2.67408	-2.7545	-3.09454	-1.01751	1.43595	1.18351	2.0051
	PF3D7_0805300	conserved Plasmodium protein unknown function	PF08_0118	-2.99325	-2.56584	-2.55532	-2.48082	-2.44855	-2.30498	-2.3002		-3.00343	-2.4364	-2.43552	-1.46047	1.16999	0.690406	0.739983
	PF3D7_0808200	plasmepsin X	PF08_0108	-3.09297	-3.65342	-3.41615	-3.44126	-2.30742	-2.26481	-1.17307		-2.68516	-3.84053	-3.92229	-0.944827	1.29918	1.51656	1.34823
	PF3D7_0202500	early transcribed membrane protein 2	PFB0120w	0.898719	-0.878451	-1.63876	-2.27033	-1.76095	-1.96235	-1.6731		2.07496	-0.87512	-2.40632	-2.72045	1.84025	1.62734	2.85653
	PF3D7_1104900	calcium/calmodulin-dependent protein kinase putative	PF11_0060	-3.1108	-3.4171	-3.11076	-3.1602	-2.07899	-1.50187	-0.848463		-3.28746	-3.7716	-3.51724	0.0632798	1.5222	2.01929	1.63332
	PF3D7_1205200	HAD domain ookinete protein putative	PFL0260c	-3.03027	-2.42813	-2.4894	-2.00333	-2.12467	-2.29668	-1.57486		-2.00151	-1.8959	-1.29247	1.68188	1.47539	0.852523	0.633234
	PF3D7_0308300	conserved Plasmodium protein unknown function	PFC0355c	-2.27746	-2.47949	-2.39417	-2.20487	-1.75033	-1.40274	-0.653439		-2.17705	-2.56214	-2.72437	0.214929	1.83851	1.73894	1.41082
	PF3D7_0817800	conserved Plasmodium protein unknown function	PF08_0057	-3.2902	-1.81722	-2.03576	-1.37456	-2.25835	-2.14268	-1.21963		-2.20818	-0.374802	0.151376	1.3919	1.32865	0.752871	0.61206
	PF3D7_0525300	conserved Plasmodium protein unknown function	PFE1260c	-1.86646	-1.38741	-1.36653	-1.26342	-1.48719	-1.14628	-0.892759		-1.75536	-1.62274	-1.61157	-0.477551	2.08449	1.1727	1.10107
	PF3D7_1121000	palmitoyltransferase DHHC3	PF11_0217	-1.43133	-1.73365	-1.60428	-1.35524	-1.70176	-1.35429	-1.04317		-0.759098	-0.821702	-0.588158	0.86051	1.86795	1.15808	0.970617
	PF3D7_1479100	Plasmodium exported protein unknown function	PF14_0762	-1.86912	-2.1741	-2.36204	-1.95159	-1.78445	-1.82358	-1.81777		-0.88747	-0.930413	0.343096	1.57874	1.77759	1.10536	0.783582
	PF3D7_0604100	AP2 domain transcription factor	PFF0200c	-3.6872	-3.44877	-3.50641	-2.92703	-2.79947	-2.27694	-2.13268		-3.78882	-4.01601	-2.20666	1.03164	0.753068	1.04908	0.981871
	Apico-tRNA-Pro	#N/A	PFC10_API0044:tRNA	-0.101403	0.0159437	-0.715397	-1.01014	-1.98806	-1.78038	-1.36561		0.574308	0.490753	0.879317	1.25696	1.55848	0.205619	0.0981968
	PF3D7_1035200	S-antigen	PF10_0343	-4.63279	-4.58084	-4.5202	-4.1772	-4.01095	-3.29536	-2.8422		-4.96026	-5.2467	-4.29998	-1.3399	-0.473848	-0.0385759	-0.664955
	PF3D7_1252200	chitinase	PFL2510w	-0.950785	-1.40308	-1.17789	-1.1737	-0.482876	-0.5884	-0.100977		0.308301	-1.21579	-1.68044	0.0545518	3.04976	3.13756	3.26958
	PF3D7_1421900	copper transporter putative	PF14_0211	-2.65774	-1.99231	-2.13384	-1.59977	-2.53397	-2.09826	-1.41449		-1.82553	-0.38902	0.398739	1.51556	0.997009	-0.524213	-0.474104
	PF3D7_0508000	6-cysteine protein	PFE0395c	-3.30346	-3.4532	-3.40342	-3.09941	-3.13699	-2.81474	-2.49337		-3.69251	-4.43527	-1.95336	1.0906	0.391952	-0.677761	-0.616176
	PF3D7_0805000	alpha/beta hydrolase putative	MAL8P1.138	-2.59058	-2.56439	-2.65288	-2.06829	-2.80946	-2.73115	-2.36406		-2.22529	-0.147966	0.637344	1.31739	0.711776	0.11558	-0.101609
	mal_mito_1	#N/A	mal_mito_1	-1.75026	-1.13105	-1.53723	-0.791882	-2.15699	-0.78447	-0.448485		-0.865295	0.312089	0.750832	1.85958	1.35804	0.587027	0.982604
	PF3D7_0424300	erythrocyte binding antigen-165 pseudogene	PFD1155w	-2.0109	-2.53757	-2.25153	-2.24388	-1.61589	-1.21577	-1.22207		-1.8564	-2.84007	-3.09837	-1.65582	1.89821	0.992223	1.54034
	PF3D7_1253500	Plasmodium exported protein unknown function	PFL2575c	-1.44262	-2.04008	-2.23748	-1.66466	-1.51276	-2.19876	-2.21535		-0.948514	-0.783787	0.503348	1.78349	1.99156	1.17037	0.902853
	PF3D7_0620400	merozoite surface protein 10	PFF0995c	-2.4374	-2.66462	-2.33521	-1.99397	-1.86134	-1.16251	-0.551148		-2.08833	-2.37985	-1.99602	1.0183	1.63997	1.75658	1.61225
	PF3D7_0109100	LCCL domain-containing protein	PFA0445w	-0.812877	-1.46016	-1.38011	-1.17368	-1.05761	-0.602314	-0.106376		-0.760101	-1.60257	-1.76298	0.0280721	2.44181	2.44821	2.4979
	PF3D7_0423800	cysteine-rich protective antigen	PFD1130w	-2.67954	-2.89287	-2.55828	-2.33166	-1.83892	-1.78179	-0.773736		-2.12208	-1.36185	-0.778181	0.801247	1.64889	1.08356	1.22936
	PF3D7_1206000	shewanella-like protein phosphatase 2	PFL0300c	-2.04885	-2.46958	-2.38489	-2.33287	-1.85983	-1.48811	-1.19566		-2.27944	-2.81172	-2.27478	1.45365	1.60036	0.861398	0.613253
	PF3D7_0810900	conserved Plasmodium protein unknown function	MAL8P1.106-a	-3.02586	-1.81608	-1.99728	-1.49111	-2.37045	-2.43598	-1.53485		-2.07299	-0.963797	-0.958171	1.02478	1.08283	0.672228	0.934412
	PF3D7_0913800	conserved Plasmodium protein unknown function	PFI0675w	-2.24465	-2.62831	-2.61704	-2.29892	-1.86767	-1.564	-1.02861		-2.47462	-3.07979	-2.80362	-0.852542	1.58538	1.09353	1.27981
	PF3D7_1358400	conserved Plasmodium protein unknown function	MAL13P1.287	-2.55527	-2.4653	-2.05132	-1.60789	-1.52236	-0.916512	-0.242217		-1.35849	-1.54679	-1.10413	1.5065	1.93054	1.62698	1.47597
	PF3D7_1461400	conserved Plasmodium protein unknown function	PF14_0586	-2.18751	-2.43741	-2.01202	-1.57329	-1.42029	-0.945331	-0.381524		-2.0232	-2.30332	-1.74657	1.06459	2.02975	1.46849	1.60784
	PF3D7_0507500	subtilisin-like protease 1	PFE0370c	-1.96415	-1.93947	-1.61032	-1.7606	-1.18845	-0.565207	0.0996558		-1.87088	-2.21161	-2.08096	0.251178	2.24757	3.4605	2.86287
	PF3D7_1201700	conserved Plasmodium membrane protein unknown function	PFL0085c	-2.46225	-2.24717	-2.2444	-1.75326	-1.72926	-1.38836	-1.07975		-1.43336	-1.61919	-1.29858	0.886807	1.70496	1.6427	1.2329
	PF3D7_1013800	conserved Plasmodium protein unknown function	PF10_0135	-2.02467	-2.50118	-2.4172	-2.26708	-1.82558	-1.70096	-1.7393		-2.3308	-2.66077	-2.64902	1.05322	1.59947	1.44692	1.31664
	PF3D7_1218000	thrombospondin-related apical membrane protein	PFL0870w	-2.82722	-3.48024	-2.84534	-2.76454	-1.89553	-1.60648	-1.12307		-2.69679	-3.24076	-3.4442	-1.21453	1.50234	0.178966	0.758193
	PF3D7_1348600	conserved Plasmodium protein unknown function	PF13_0255	-2.00299	-2.00892	-1.87428	-1.74116	-1.27358	-1.11037	-0.717259		-1.73523	-2.13667	-1.98025	1.71193	2.11778	2.10844	1.9995
	PF3D7_1003000	conserved Plasmodium protein unknown function	PF10_0034	-2.65136	-3.14304	-2.93197	-2.77124	-2.41985	-2.02951	-1.9219		-2.58297	-2.88345	-2.18104	0.919946	0.970237	1.38041	0.834014
	PF3D7_0402300	reticulocyte binding protein homologue 1	PFD0110w	-3.16864	-3.31114	-2.97705	-3.37845	-2.15231	-1.69098	-2.25385		-3.37897	-3.9165	-3.99561	-2.58322	1.2355	0.825916	1.07229
	PF3D7_0611100	succinate dehydrogenase subunit 3 putative	PFF0545c	-1.71295	-0.847646	-0.80927	-0.157278	-1.19588	-1.12069	-0.371869		-0.641672	1.38697	2.00183	2.60014	2.19178	0.940372	0.902047
	PF3D7_1025400	conserved Plasmodium membrane protein unknown function	PF10_0248	-2.6755	-2.68475	-2.70458	-2.41862	-2.35484	-1.92318	-1.34367		-2.10971	-1.83285	-1.74585	0.395779	1.03191	0.867229	0.684068
	PF3D7_1346900	conserved Plasmodium protein unknown function	PF13_0249	-3.44233	-2.31204	-2.21346	-1.55304	-2.65769	-2.24324	-1.27428		-2.93119	-0.887624	-0.0346874	1.08283	0.728863	-0.111805	-0.138604
	PF3D7_1437300	conserved Plasmodium protein unknown function	PF14_0353	-3.73555	-3.16092	-3.1143	-2.92321	-2.39744	-3.20023	-3.00259		-3.75976	-3.19997	-2.71415	1.15065	0.983445	0.257246	0.373307
	PF3D7_0105300	cyclase-associated protein	PFA0260c	-3.81292	-3.66991	-3.49561	-2.77513	-2.88846	-2.74378	-2.16276		-3.98072	-2.94143	-1.99059	0.296767	0.487949	0.246496	0.483262
	PF3D7_0918500	telomerase RNA	PFI0905w	-2.40335	-1.18002	-1.08805	0.195341	-1.08898	-0.761573	1.06053		-1.61757	0.395806	1.29463	2.7816	2.28349	2.65811	2.50754
	PF3D7_1345300	conserved Plasmodium protein unknown function	PF13_0241a	-2.79837	-2.15932	-2.5547	-1.62799	-2.68595	-2.7433	-1.80627		-2.15313	-0.884096	-0.147759	0.726659	0.680868	0.550406	0.69087
	Pfa_npcR_6894	#N/A	Pfa_npcR_6894	-0.653517	-1.26748	-1.16222	-1.13868	-0.693956	-0.626741	0.599924		-0.495897	-1.28667	-1.70989	1.99291	2.66047	2.9626	2.97186
	PF3D7_1345600	inner membrane complex protein	MAL13P1.228	-2.96772	-2.70322	-2.64472	-2.28188	-2.05981	-1.64791	-1.00847		-2.54114	-2.51717	-2.24054	1.25245	1.28081	1.15108	1.12855
	PF3D7_1411000	conserved Plasmodium protein unknown function	PF14_0108-a	-2.87301	-3.37851	-3.09285	-3.09875	-2.38239	-2.07471	-1.87511		-2.86868	-3.72184	-3.19124	-2.03009	0.949217	0.130394	0.783949
	PF14TR006	#N/A	PF14TR006	-2.34459	-2.44255	-2.01659	-1.4489	-0.89277	-0.95005	-0.954206		-2.16598	-3.1544	-0.882621	3.05233	2.43635	2.42656	1.48145
	PF3D7_1477800	acyl-CoA binding protein	PF14_0749	-1.5652	-2.89525	-2.84851	-3.01255	-2.72128	-2.56328	-1.42057		-1.30779	-3.09384	-3.17562	-2.75721	0.607263	0.686659	1.36312
	PF3D7_1401600	Plasmodium exported protein (PHISTb) unknown function	PF14_0018	-1.55215	-2.16779	-2.60034	-2.57476	-2.20059	-2.25597	-1.89591		-1.38526	-2.21788	-3.10346	1.15969	1.1182	0.336163	0.368433
	Apico-tRNA-Ala	#N/A	PFC10_API0003:tRNA	-1.4347	-1.01237	-1.38417	-1.23434	-2.1376	-1.54685	-1.15816		-0.654297	0.107322	0.806537	1.41703	1.17467	-0.00306605	0.285918
	PF3D7_1329700	apicoplast calcium binding protein 1	MAL13P1.156	-1.8602	-2.26056	-2.13207	-1.83244	-1.6569	-1.24052	-0.473588		-1.23972	-1.68903	-1.04826	0.604799	1.64835	1.18966	0.928233
	PF3D7_1327500	conserved Plasmodium protein unknown function	MAL13P1.152	-1.91653	-1.89818	-1.80226	-1.44703	-1.43789	-1.24913	-0.85525		-1.55186	-1.38211	-0.867196	1.70838	1.86475	1.43591	1.48524
	PF3D7_1246400	myosin A tail domain interacting protein	PFL2225w	-2.55603	-2.18301	-2.02407	-2.14182	-1.72316	-1.26357	-1.49967		-3.15673	-2.77301	-2.35867	-0.331792	1.56588	0.896445	0.865515
	PF3D7_0916000	major facilitator superfamily domain-containing protein putative	PFI0785c	-2.44714	-2.42255	-2.3444	-2.00369	-1.91283	-1.45177	-0.793634		-2.1086	-2.0198	-1.94249	1.35102	1.36259	1.7977	1.54764
	PF3D7_0424100	reticulocyte binding protein homologue 5	PFD1145c	-1.76709	-1.64222	-1.58995	-1.78313	-1.50108	-1.28142	-1.15208		-2.1166	-2.31499	-1.77659	-0.476997	1.77032	1.20257	1.35205
	PF3D7_1035100	probable protein unknown function	PF10_0342	-2.81726	-3.33628	-3.10508	-2.81022	-2.58378	-2.37152	-2.36105		-2.4585	-3.26131	-2.36449	0.261647	0.68062	-0.087826	-0.246505
	PF3D7_1331600	protein tyrosine phosphatase-like protein putative	MAL13P1.168	-2.27923	-1.78377	-1.94646	-1.24337	-2.10566	-1.78339	-0.791625		-1.57656	0.128647	0.978227	1.89745	1.13605	0.366044	0.354893
	PF3D7_0220800	cytoadherence linked asexual protein 2	PFB0935w	-3.03794	-2.76541	-2.83352	-2.71959	-2.33833	-2.2089	-2.06574		-3.14471	-3.04499	-3.10173	0.927457	0.889803	0.179282	0.175304
	PF3D7_0611000	SNARE associated Golgi protein putative	PFF0540c	-3.18769	-1.92651	-2.06943	-1.32378	-2.48944	-2.92488	-2.06949		-1.75749	0.192694	0.529821	1.56983	0.733888	-0.532102	-0.778329
	PF3D7_1126700	autophagy-related protein 23 putative	PF11_0277	-3.14048	-3.39214	-3.11406	-2.84611	-2.25071	-1.53125	-1.04042		-2.84522	-3.47301	-3.10122	-0.212528	0.970081	1.59332	1.48036
	PF3D7_1439500	oocyst rupture protein 2 putative	PF14_0374	-1.45933	-2.33585	-2.42022	-2.50398	-1.96106	-1.43595	-1.07988		-1.56144	-2.33441	-1.73444	0.0571158	1.25587	1.01933	1.02313
	PF3D7_1307900	tripartite motif protein putative	MAL13P1.37	-2.21188	-2.38734	-2.31795	-2.11316	-1.71397	-1.05475	-1.40083		-2.62649	-3.26411	-1.671	1.32745	1.50214	1.43692	1.29311
	PF3D7_0617800	histone H2A	PFF0860c	-3.82411	-0.847658	-0.77029	0.881525	0.163906	-0.191337	1.00057		-3.67918	-0.383358	0.256714	3.74957	3.37927	2.59755	3.12144
	PF3D7_1322600	conserved Plasmodium protein unknown function	PF13_0127	-2.7643	-2.63174	-2.53552	-2.07903	-1.92493	-1.91006	-1.92707		-2.37898	-2.42634	-1.91448	1.03844	1.28688	0.181203	0.107357
	PF3D7_1457200	thioredoxin 1	PF14_0545	-1.37386	-0.828636	-1.56183	-1.07316	-2.42882	-2.00448	-1.27341		-0.498557	0.786187	0.656453	0.908318	0.77135	-0.320762	0.0902224
	PFC10_API0001:tRNA	#N/A	PFC10_API0001:tRNA	0.13581	0.670778	0.62181	0.562434	-0.890132	0.0603307	0.153654		0.63483	1.54782	1.64172	1.78019	2.30797	1.83989	1.78114
	PF3D7_0612700	6-cysteine protein	PFF0615c	-2.17119	-2.52764	-2.5083	-2.27486	-1.81619	-1.49787	-1.24425		-2.10613	-2.43566	-1.18086	1.284	1.3656	0.946252	1.36032
	PF3D7_0210700	syntaxin Qa-SNARE family	PFB0480w	-1.45922	-1.8124	-1.53387	-1.74302	-1.42397	-1.62313	-1.47367		-1.13734	-1.60012	-1.64473	-0.144708	1.75347	0.884413	0.976878
	PF3D7_1136700	conserved Plasmodium protein unknown function	PF11_0379	-2.68922	-2.40228	-2.32072	-1.9284	-1.75017	-1.42133	-0.970914		-2.76091	-2.4458	-1.54755	0.968919	1.4261	1.27689	1.46073
	PF3D7_0102500	erythrocyte binding antigen-181	PFA0125c	-2.71301	-2.89438	-2.60905	-2.71077	-2.29787	-1.71655	-1.40485		-2.86506	-3.09421	-2.96738	-1.79314	0.875337	0.683158	0.626476
	PF3D7_1027300	peroxiredoxin	PF10_0268	-2.5507	-3.06453	-2.99079	-2.7015	-2.44236	-1.8287	-1.53597		-2.45156	-2.75565	-1.90347	0.462946	0.728041	1.21957	0.903791
	PF3D7_0722200	rhoptry-associated leucine zipper-like protein 1	MAL7P1.119	-3.05818	-2.99682	-3.09307	-2.94026	-2.65005	-2.01944	-1.92237		-3.12549	-3.45673	-3.1527	-0.234943	0.518748	-0.0541646	-0.126572
	PF3D7_1238000	COPI associated protein putative	PFL1840w	-2.74873	-3.57021	-3.17286	-2.73737	-1.72777	-1.50082	-1.57838		-2.19146	-3.51587	-2.26743	1.51075	1.43514	0.744389	0.761752
	PF3D7_1036000	merozoite surface protein	PF10_0352	-1.30571	-2.03566	-2.05238	-2.29493	-1.55288	-1.08201	-0.772623		-1.94087	-2.49937	-2.69778	-0.817945	1.60942	1.50498	1.66658
	PF3D7_1472600	protein disulfide-isomerase	PF14_0694	-2.20278	-2.03357	-1.85317	-1.42716	-1.50246	-1.29272	-0.759766		-1.79585	-1.53804	-0.810584	1.23168	1.65795	1.15995	1.07256
	PF3D7_0407800	conserved Plasmodium protein unknown function	PFD0385w	-3.09101	-3.24315	-3.0641	-2.65523	-2.36703	-1.91397	-1.41671		-3.12564	-3.50684	-2.03885	0.250248	0.774736	1.55773	1.35895
	PF3D7_0507400	conserved Plasmodium protein unknown function	PFE0365c	-2.01775	-2.55781	-2.35252	-2.33487	-1.9493	-1.69733	-1.33426		-2.49942	-3.00023	-2.57818	-0.639169	1.19172	0.334724	0.508976
	PF3D7_0903300	conserved Plasmodium membrane protein unknown function	PFI0160w	-3.57537	-2.7896	-2.90042	-2.374	-2.76237	-2.40529	-2.12884		-3.43722	-1.4315	0.0898264	0.608564	0.378507	-0.057167	-0.154716
	PF3D7_0202100	liver stage associated protein 2	PFB0105c	-4.03	-4.69129	-4.54126	-4.47292	-4.62381	-4.00418	-3.83945		-3.6919	-4.89539	-4.4711	-3.78504	-1.48504	-2.35959	-1.53289
	PF3D7_0919200	PPPDE peptidase putative	PFI0940c	-4.14726	-2.61396	-1.79926	-0.876598	-1.37364	-1.35332	-0.138084		-3.5402	-2.93927	-2.48508	-0.121218	1.76225	1.47978	1.63283
	PF3D7_0919400	protein disulfide isomerase	PFI0950w	-3.49423	-2.47823	-2.23224	-1.16443	-1.84865	-2.21834	-1.33364		-2.85518	-0.465264	0.78071	1.78192	1.27744	0.256413	0.416275
	PF3D7_1108500	succinyl-CoA synthetase alpha subunit putative	PF11_0097	-3.38747	-2.12298	-2.29004	-1.08963	-2.35069	-1.94461	-0.769539		-2.30063	-0.627642	0.379808	1.16595	0.769711	0.544528	0.848105
	PF3D7_0507200	subtilisin-like protease 3	PFE0355c	-2.26595	-2.75553	-2.84189	-2.62098	-2.27224	-1.66719	-1.31038		-2.20779	-3.13287	-2.34396	0.598373	0.845138	0.480211	0.668111
	PF3D7_0526400	conserved Plasmodium protein unknown function	PFE1315w	-0.541754	-0.158731	-0.381772	-0.0813662	-1.30208	-1.45756	-0.838547		-0.107905	1.08864	1.48892	1.65935	1.81481	0.628142	0.191672
	PF3D7_1235600	serine hydroxymethyltransferase	PFL1720w	-1.93268	-1.16942	-1.09543	-0.390995	-1.77321	-0.827213	-0.226141		-1.31987	0.576513	1.13536	1.44544	1.34313	0.848304	0.797524
	PF3D7_0824700	lipase maturation factor putative	MAL8P1.30	-1.9415	-1.64928	-1.91826	-1.34388	-1.90976	-1.55968	-0.862547		-1.02711	0.327743	1.13359	2.1489	1.20517	0.463651	0.396583
	PF3D7_0207500	serine repeat antigen 6	PFB0335c	-3.50095	-3.59296	-3.22212	-2.27108	-2.71757	-2.39099	-1.98751		-3.78803	-2.98105	-0.110232	0.641764	0.389941	-0.232117	-0.184228
	PF3D7_0419400	conserved Plasmodium protein unknown function	PFD0940w	-2.51304	-2.73692	-2.6974	-2.33053	-2.38756	-1.83445	-1.86735		-2.443	-3.19274	-0.948941	0.859186	0.71575	-0.0600461	-0.174785
	PF3D7_0102300	Plasmodium exported protein unknown function	PFA0115w	-2.54928	-1.46536	-2.38851	-1.81374	-3.04282	-3.32378	-2.73656		-1.0198	1.15383	0.840706	0.513381	0.0418677	-0.870316	-1.26579
	PF3D7_1143100	AP2 domain transcription factor AP2-O putative	PF11_0442	-2.4165	-2.44596	-2.34834	-2.45795	-1.99246	-1.33671	-0.854241		-2.36928	-2.58302	-2.40593	-0.774738	1.07883	1.22773	1.05133
	PF3D7_0628100	HECT-domain (ubiquitin-transferase) putative	PFF1365c	-3.44473	-3.66824	-3.42137	-3.28234	-2.78433	-2.09575	-1.79131		-3.29615	-3.93183	-3.57729	-0.306425	0.271939	0.789753	0.39595
	PF3D7_0407900	AAA family ATPase putative	PFD0390c	-2.1639	-2.15352	-2.04169	-1.92381	-1.54493	-1.47509	-1.14567		-2.12836	-2.2588	-2.00952	-1.00803	1.50195	1.00937	1.12539
	PF3D7_1458300	conserved Plasmodium protein unknown function	PF14_0556	-3.10518	-2.36339	-2.37939	-1.51829	-1.83336	-1.80317	-1.57966		-2.99656	-1.22704	-0.0868905	1.44588	1.19806	0.683767	0.641581
	PF3D7_0703600	conserved Plasmodium protein unknown function	MAL7P1.13	-2.86063	-2.75634	-2.87024	-2.52653	-2.61712	-2.26418	-1.96135		-3.0233	-2.28404	-1.51308	0.442735	0.402826	0.135597	0.467477
	mal_rna_11:rRNA	#N/A	mal_rna_11:rRNA	-1.31292	-0.812042	-1.36867	-0.645226	-1.70222	-0.0777291	0.0250414		-0.528936	0.617743	0.839674	2.26197	1.31723	0.717156	1.11154
	PF3D7_0112600	unspecified product	MAL1_ITS2	-1.30977	-2.90395	-3.44367	-2.95113	-3.315	-2.67766	-2.62099		-0.0616409	-0.237212	-0.58953	0.216889	-0.29621	-0.501178	-0.453583
	PF3D7_1144700	apicoplast import protein Tic20 putative	PF11_0459	-1.5701	-0.319142	-1.01993	-0.373997	-1.89501	-2.10138	-0.911276		0.0289137	1.70499	1.88711	1.8989	1.12311	0.387695	0.346265
	PF3D7_1019900	autophagy-related protein 8	PF10_0193	-1.99652	-1.66787	-1.64101	-1.27162	-1.62029	-2.01051	-1.25392		-1.52114	-1.11536	-1.19117	0.81003	1.39591	1.05917	0.608982
	PF3D7_1206400	rhodanese like protein putative	PFL0320w	-2.76158	-2.41798	-2.23377	-2.2159	-2.15613	-2.18453	-1.81304		-1.32688	-0.982786	-1.43901	0.531897	0.858984	-0.243375	-0.305265
	PF3D7_0821400	conserved Plasmodium protein unknown function	MAL8P1.52	-0.984735	-0.974724	-0.923071	-0.620981	-1.24112	-1.23018	-0.794459		-0.947751	-0.540349	-0.370639	0.613228	1.76277	0.929548	0.8328
	PF3D7_1142900	conserved Plasmodium protein unknown function	PF11_0441	-2.1506	-2.60405	-2.5026	-2.24363	-1.89574	-1.98643	-1.84821		-1.80236	-2.38149	-1.75622	0.905444	1.10493	0.180527	0.401214
	PF3D7_1334900	MSP7-like protein fragment pseudogene	MAL13P1.175	-2.9141	-3.22648	-3.37269	-3.00718	-3.12676	-2.83983	-2.80916		-3.2004	-4.0411	-2.53768	-0.0447292	-0.138968	-0.786195	-1.02801
	PF3D7_1435600	conserved Plasmodium protein unknown function	PF14_0337	-3.14214	-2.89985	-2.78145	-2.437	-2.25029	-1.65448	-1.52465		-3.14768	-2.98105	-2.36283	0.0467343	0.734841	1.01209	0.946775
	PF3D7_0218100	conserved Plasmodium membrane protein unknown function	PFB0845w	-2.52438	-1.80943	-1.93338	-1.52361	-1.98334	-1.31676	-0.395342		-1.12966	-0.645996	0.0807447	1.96943	1.0014	0.643175	0.879126
	PF3D7_0607700	conserved Plasmodium protein unknown function	PFF0380w	-3.07409	-3.34852	-3.28324	-2.71664	-2.68938	-2.21951	-2.013		-3.20774	-3.56643	-1.65337	0.339926	0.284275	0.0729246	-0.0522675
	PF3D7_1455300	conserved Plasmodium protein unknown function	PF14_0527	-1.83517	-1.93749	-1.67089	-1.89761	-0.947215	-0.506323	-0.387226		-2.24446	-3.07017	-3.41624	-0.495555	2.02214	1.65414	1.65031
	PF3D7_0424200	reticulocyte binding protein homologue 4	PFD1150c	-2.13045	-2.48407	-2.22143	-2.80483	-1.69604	-1.79725	-2.02737		-2.26867	-2.91734	-3.38014	-2.5132	1.2689	0.441975	1.0729
	PF3D7_0908100	apicoplast integral membrane protein putative	PFI0390c	-1.39924	-0.856592	-1.01743	-0.573946	-1.22062	-0.878939	-0.171633		-0.567914	1.28882	1.51582	1.62357	1.7402	0.694589	0.577223
	PF3D7_0109000	photosensitized INA-labeled protein PHIL1 putative	PFA0440w	-2.26816	-2.05208	-1.89095	-1.87283	-1.63732	-1.56737	-1.44978		-2.47682	-2.19597	-2.30611	-0.518573	1.32049	1.19954	0.886645
	malmito_rna_LSUF:rRNA	#N/A	malmito_rna_LSUF:rRNA	-0.870748	-0.429796	-1.01568	-0.49966	-1.46449	-0.00861415	-0.24222		-0.179653	0.976455	1.13226	2.47387	1.48714	0.700875	1.20055
	PF3D7_1224200	BRO1 domain-containing protein putative	PFL1165w	-1.80005	-2.24019	-2.21177	-1.98174	-1.82669	-2.06002	-1.63987		-1.34275	-2.10479	-2.03902	-0.238905	1.12113	0.455615	0.627699
	PF3D7_1113300	UDP-galactose transporter putative	PF11_0141	-2.59709	-1.92435	-2.29196	-1.73342	-2.40396	-2.07881	-1.66837		-1.52811	0.241706	0.619688	1.36344	0.541017	-0.819348	-0.961303
	PF3D7_1372400	acyl-CoA synthetase	MAL13P1.485	-1.38941	-0.430581	-0.841295	-0.481901	-1.26827	-0.882484	-0.457967		-0.545532	0.96487	1.51263	1.89823	1.66467	0.641993	0.545562
	PF3D7_1028600	conserved Plasmodium protein unknown function	PF10_0280	-0.387899	-0.443722	-0.401526	0.0505613	-0.521053	-0.190043	0.699341		-0.291894	0.555516	1.18453	1.85331	2.40804	3.00398	2.49045
	PF3D7_0213000	conserved Plasmodium protein unknown function	PFB0590w	-1.26677	-0.426379	-1.04599	-0.652028	-2.03272	-1.8908	-1.0511		-0.505235	0.400034	0.605366	0.747905	0.891341	-0.0531787	-0.0198546
	PF3D7_1128700	GPI-anchor transamidase putative	PF11_0298	-2.14099	-1.63177	-1.69281	-1.15938	-1.71507	-1.74058	-1.13974		-1.35521	-0.434785	0.294795	1.6835	1.20585	0.0808912	-0.00108287
	PF3D7_1427200	selenoprotein	PF14_0251	-0.898885	-1.76424	-1.752	-1.59821	-1.49164	-1.68486	-1.41259		-0.65902	-1.03986	0.0548262	1.64313	1.42926	0.392641	0.626396
	PF3D7_1132800	aquaglyceroporin	PF11_0338	-2.96131	-2.11518	-2.17432	-1.48358	-1.95675	-1.74205	-0.861709		-2.36317	-0.96016	-0.336518	1.63446	0.964016	-0.090097	-0.0435711
	PF3D7_0424800	Plasmodium exported protein (PHISTb) unknown function	PFD1180w	-2.04345	-3.18429	-3.00371	-2.93175	-2.47793	-1.79095	-1.17123		-1.86486	-3.12725	-3.5188	-1.16841	0.442793	0.683972	0.555004
	PF3D7_0314900	conserved Plasmodium membrane protein unknown function	PFC0625w	-2.06126	-1.62879	-1.59887	-1.28776	-1.5466	-1.68762	-1.43304		-1.82881	-0.75081	0.0037239	1.39978	1.36956	0.729012	1.14271
	PF3D7_0810300	protein phosphatase PPM5 putative	MAL8P1.109	-2.24155	-1.45905	-1.3371	-1.34718	-1.23072	-0.767221	-0.833544		-2.56663	-1.89495	-1.25959	0.377365	1.67649	1.0445	0.877089
	PF3D7_1446600	centrin-2	PF14_0443	-3.15693	-2.18135	-2.30401	-1.50599	-2.28218	-2.00473	-1.11209		-2.8754	-1.26	-0.327267	0.774022	0.624259	-0.241457	0.0884567
	PF3D7_1125600	conserved Plasmodium protein unknown function	PF11_0266a	-1.93764	-1.57522	-1.32864	-0.715786	-1.60922	-0.760022	0.0531388		-0.727852	-0.0967397	0.180319	1.25923	1.28676	0.939165	1.16358
	PF3D7_0814600	conserved Plasmodium protein unknown function	PF08_0073	-1.78894	-2.64166	-2.05457	-2.09417	-1.30158	-1.53261	-1.65462		-1.56077	-1.78125	-1.59384	1.02615	1.59224	0.388404	0.709948
	mal_rna_15:rRNA	#N/A	mal_rna_15:rRNA	-0.931913	-0.479297	-1.003	-0.626355	-1.64524	-0.15778	-0.189853		-0.0754379	1.22684	1.18889	2.03258	1.24443	0.215861	0.5845
	PF3D7_0918700	conserved Plasmodium protein unknown function	PFI0915w	-0.953682	-2.74484	-2.87113	-2.90189	-2.24117	-2.22409	-1.85445		-1.17939	-2.87601	-3.13316	-2.9255	0.642902	-0.0546857	0.160587
	PF3D7_0318700	conserved Plasmodium protein unknown function	PFC0830w	-1.24516	-1.1385	-1.19077	-1.01104	-0.870816	-0.634898	-0.0683289		-1.10507	-1.24577	-1.55054	-0.648097	2.01282	0.726002	1.27987
	PF3D7_1430200	plasmepsin IX	PF14_0281	-2.51033	-2.89425	-2.78973	-2.31904	-2.0068	-1.6061	-1.3213		-2.68374	-3.1243	-2.83181	0.556081	0.874468	0.742323	0.638442
	PF3D7_0625000	sphingomyelin synthase 1 putative	PFF1210w	-1.7799	-1.2364	-0.741824	-0.199506	-0.618852	-0.470729	0.178646		-1.23158	0.186982	0.589318	1.96603	2.25588	2.01694	2.10869
	PF3D7_1147400	conserved Plasmodium protein unknown function	PF11_0483a	-2.73459	-1.45338	-1.58399	-1.0604	-1.88559	-2.09015	-1.46568		-1.68766	0.156371	0.624372	1.64184	0.983474	0.20095	0.0952147
	PF3D7_1247700	conserved Plasmodium protein unknown function	PFL2285c	-1.69868	-1.85038	-1.8667	-1.4364	-1.32853	-1.64529	-1.01383		-1.38268	-1.62805	-1.22441	1.18389	1.53788	1.68708	1.58063
	PF3D7_0522600	inner membrane complex protein	PFE1130w	-1.37137	-1.67484	-1.46889	-1.41084	-1.57723	-1.34311	-0.891422		-2.24463	-1.99259	-1.17395	1.50661	1.28526	0.397072	0.498091
	PF3D7_0109900	#N/A	PFA0485w-a	-3.09361	-2.92501	-2.86926	-2.35606	-2.73512	-2.92201	-2.33995		-2.71377	-1.40427	-0.318658	0.860507	0.123012	-0.856632	-1.0419
	PF3D7_0212900	arginyl-tRNA--protein transferase	PFB0585w	-2.68654	-1.6917	-1.92424	-1.32314	-1.88446	-1.72393	-1.27661		-2.10398	-0.631042	0.169514	1.13953	0.971796	0.135452	0.0355449
	PF3D7_1138000	conserved Plasmodium protein unknown function	PF11_0392	-3.13658	-3.47397	-3.21492	-2.82448	-2.45401	-2.01556	-2.30742		-3.15059	-3.7181	-1.85726	-0.0203464	0.399214	0.78123	0.150694
	Apico-tRNA-Met	#N/A	PFC10_API0009:tRNA	-2.24518	-0.41691	-0.791111	-0.440436	-1.58065	-1.12761	-0.483946		-1.46209	-0.0549718	0.461566	1.55891	1.26613	-0.155693	0.140675
	PF3D7_1247000	DNA replication origin binding protein putative	PFL2255w	-2.62399	-2.40168	-2.37456	-1.63956	-2.10643	-2.36102	-1.66107		-2.18897	-0.625919	0.2979	1.27671	0.729973	0.193607	0.352615
	PF3D7_1005800	conserved Plasmodium membrane protein unknown function	PF10_0059	-0.905511	-0.979353	-1.20292	-1.1909	-1.29433	-1.70264	-1.46231		-0.235468	-0.692979	-0.665311	1.7429	1.54184	0.66111	0.264286
	PF3D7_0817900	high mobility group protein B2	MAL8P1.72	2.35762	2.4128	2.42135	2.70217	1.29885	1.43994	2.42807		2.56201	3.12158	3.36401	4.00821	4.13484	3.47516	3.25297
	mal_rna_9:rRNA	#N/A	mal_rna_9:rRNA	-0.608471	-0.370541	-0.855081	-0.542007	-1.43646	-0.0699933	-0.143654		0.0428743	1.16911	1.2766	2.3344	1.39612	0.729839	1.18681
	PF3D7_0306000	conserved Plasmodium protein unknown function	PFC0262c	0.0222987	-0.481103	-0.891003	-0.850317	-1.83023	-1.34379	-0.920452		-0.421074	0.351292	0.436088	0.807472	0.999267	0.016521	-0.183016
	PF3D7_1209500	cGMP-specific phosphodiesterase	PFL0475w	-2.55127	-1.86909	-1.8452	-1.73229	-1.45022	-1.57674	-1.40284		-2.55684	-1.52888	-1.13374	1.35476	1.37749	1.02049	0.873978
	PF3D7_1465000	conserved Plasmodium protein unknown function	PF14_0617	-3.23385	-1.74041	-2.08508	-1.28333	-1.91799	-1.9468	-1.35076		-1.94635	-0.408513	0.167834	1.19224	0.904504	0.0117114	0.05768
	PF3D7_0104800	novel putative transporter 1 putative	PFA0245w	-1.93606	-0.891338	-1.15757	-0.518642	-1.98667	-1.52263	-0.539799		-0.426898	0.580128	0.747605	1.22972	0.835542	0.254032	0.178809
	PF3D7_1416500	NADP-specific glutamate dehydrogenase	PF14_0164	-1.27743	-1.30334	-1.42373	-1.30637	-1.40056	-1.04238	-0.604514		-0.544032	-0.3932	-0.78127	-0.577655	1.41987	1.09756	1.45642
	PF3D7_1019600	conserved Plasmodium protein unknown function	PF10_0189	-2.34472	-2.0886	-1.91988	-1.55636	-1.66668	-1.37167	-1.20228		-2.35763	-1.80969	-0.977509	0.951444	1.14462	1.26049	1.49538
	PF3D7_0104100	conserved Plasmodium membrane protein unknown function	PFA0205w	-2.49687	-2.79555	-2.78972	-2.34039	-2.29918	-2.02646	-1.8318		-1.90915	-2.67575	-1.13303	0.62548	0.51177	-0.0285523	-0.527989
	PF3D7_0415700	conserved Plasmodium protein unknown function	PFD0760c	-1.21598	-0.852637	-0.940267	-0.654543	-1.337	-2.08761	-1.08483		-0.651014	0.238266	0.756099	1.09174	1.47346	0.351604	0.137151
	PF3D7_0826400	dehydrodolichyl diphosphate synthetase putative	MAL8P1.22	-1.75851	-1.63964	-1.96057	-1.3572	-2.11591	-1.49362	-1.1491		-1.73729	-0.78913	-0.57363	0.619261	0.693932	0.56338	0.633175
	PF3D7_0915000	type II NADH:ubiquinone oxidoreductase	PFI0735c	-2.23389	-1.40081	-1.40019	-1.00926	-1.92484	-2.09997	-1.25286		-1.55058	-0.39746	-0.0730323	1.05645	0.874258	0.372449	0.233061
	PF3D7_1313500	conserved Plasmodium membrane protein unknown function	PF13_0078	-2.00613	-2.25642	-2.29885	-2.27262	-1.91118	-1.69081	-1.61656		-1.69514	-1.92011	-1.93304	0.635444	0.879982	0.324268	0.156167
	PF3D7_1029900	conserved Plasmodium protein unknown function	PF10_0292	-2.5694	-2.77071	-2.68461	-2.34999	-2.1798	-1.66234	-1.57012		-2.70541	-3.08858	-1.12887	1.04368	0.611137	0.974195	0.847704
	PF3D7_1231300	conserved Plasmodium protein unknown function	PFL1510c	-1.9288	-1.91446	-1.61913	-1.55594	-1.07771	-0.994804	-0.672449		-1.34505	-1.67101	-1.65735	0.331434	1.71194	1.74071	2.06682
	PF3D7_1001300	Plasmodium exported protein (PHISTa) unknown function	PF10_0017	-1.62726	-0.387473	-1.16553	-0.580913	-2.29748	-2.30681	-1.90621		-0.425277	0.702285	0.942534	0.611659	0.487383	-0.763582	-0.755035
	PF3D7_1356800	serine/threonine protein kinase putative	MAL13P1.278	-2.58284	-2.6248	-2.59879	-2.45813	-2.23191	-1.81816	-1.74737		-2.84835	-3.17864	-2.72852	-0.76202	0.545207	0.861933	0.273887
	PF3D7_1011000	inner membrane complex sub-compartment protein 1	PF10_0107	-2.19076	-1.97188	-2.34386	-1.95976	-2.99666	-2.24669	-1.71117		-2.44296	-1.06332	-0.670521	-0.132285	-0.224732	0.0320731	0.121251
	PF3D7_1119700	conserved Plasmodium protein unknown function	PF11_0204	0.249696	-0.692192	-0.810307	-0.894403	-0.780629	-1.19844	-0.949642		0.781689	0.0106805	-0.389928	1.43998	1.9906	1.13509	1.38933
	PF3D7_0209500	conserved Plasmodium protein unknown function	PFB0425c	-1.43479	-1.97751	-2.1736	-2.17614	-1.62142	-1.3594	-0.890546		-0.74762	-1.99007	-1.68714	-0.693831	1.14517	1.74132	1.77596
	malmito_rna_SSUF:rRNA	#N/A	malmito_rna_SSUF:rRNA	-1.03661	-0.60811	-1.05787	-0.760142	-1.62459	-0.125577	0.0561461		-0.159223	1.14322	1.15182	1.96995	1.13953	0.285277	0.577033
	PF3D7_1236800	protein-S-isoprenylcysteine O-methyltransferase putative	PFL1780w	-1.25169	-1.21373	-1.14936	-0.633571	-1.21726	-1.39805	-0.853447		-0.442282	0.41421	1.11557	1.86951	1.54667	0.0294129	-0.25602
	PF3D7_0206900	merozoite surface protein 5	PFB0305c-a	-1.89036	-1.86626	-2.13377	-1.97013	-1.92293	-1.22488	-0.977932		-1.699	-1.65228	-1.75781	-0.608914	0.832554	1.00334	1.22536
	Apico-ORF470_sufB	#N/A	PFC10_API0012	-0.412543	-0.090939	-0.33303	-0.225039	-0.767914	0.06149	0.383564		0.400995	0.977235	1.26094	2.29648	1.97721	0.63293	0.471079
	PF3D7_0936100	early transcribed membrane protein	PFI1745c	-0.020495	-1.0998	-1.3411	-1.17838	-1.66246	-2.21439	-1.78876		0.0479896	0.341699	0.651607	1.36358	1.07812	0.465212	0.943145
	PF3D7_0613800	AP2 domain transcription factor putative	PFF0670w	-3.50874	-3.31065	-3.20382	-2.81241	-2.86707	-2.14066	-2.11646		-3.62916	-2.83248	-1.27697	-0.166287	-0.136956	0.103138	-0.238653
	PF3D7_0404700	dipeptidyl aminopeptidase 3	PFD0230c	-2.67471	-2.90396	-2.88801	-2.80114	-2.39577	-1.87138	-1.61413		-2.49214	-2.946	-2.97596	-0.134132	0.334036	0.307257	0.435111
	PF3D7_0308100	zinc finger protein putative	PFC0345w	-2.98736	-2.87731	-2.66563	-2.62584	-2.12661	-1.90842	-1.99526		-2.90427	-3.43497	-2.56414	0.38065	0.603146	0.972475	1.07862
	PF3D7_0308800	conserved protein unknown function	PFC0371w	-1.52729	-1.34113	-1.61222	-1.20497	-1.88144	-1.44763	-0.823753		-1.0004	-0.361549	-0.38422	0.442544	0.848212	0.897443	1.00487
	PF3D7_0316000	microneme associated antigen	PFC0700c	-0.843408	-1.11006	-0.83209	-0.63353	-0.292158	-0.2565	0.0692824		-0.4614	-0.648428	-0.637986	0.193028	2.42497	1.29923	1.66606
	PF3D7_1214100	GPI ethanolamine phosphate transferase 3 putative	PFL0685w	-2.40182	-1.5426	-1.8657	-0.999718	-1.64715	-1.37389	-0.869416		-1.86893	0.277273	1.03944	1.53086	1.06504	0.15352	0.0728975
	PF3D7_1313600	conserved Plasmodium protein unknown function	PF13_0079	-2.59556	-2.71666	-2.51184	-2.32359	-1.93948	-1.56897	-1.61993		-2.65459	-3.25284	-2.80158	0.626162	0.770069	0.739231	0.702717
	PF3D7_0202900	palmitoyltransferase DHHC12 putative	PFB0140w	-1.38665	-0.846578	-1.33565	-0.740206	-1.69832	-2.18567	-1.45915		-0.746466	0.897633	1.41533	1.83231	1.00752	0.484749	0.44411
	PF3D7_1232500	CG2-related protein putative	PFL1565c	-1.70821	-1.87871	-1.79521	-1.38163	-1.50322	-1.23802	-0.566076		-1.6105	-1.70837	-0.654694	0.537582	1.20005	0.762383	1.0305
	PF3D7_1105100	histone H2B	PF11_0062	-2.06026	-0.652474	-0.532598	0.770989	0.204352	-0.206017	0.91447		-1.55103	-0.00898559	0.884196	3.09208	2.90546	2.44412	2.57857
	PF3D7_0813100	conserved Plasmodium protein unknown function	PF08_0082	-2.6836	-3.18147	-2.88459	-2.67253	-2.26735	-2.02859	-2.01763		-2.74786	-3.11032	-2.73504	-0.0637155	0.431607	0.68527	0.988229
	PF3D7_1253400	acyl-CoA synthetase	PFL2570w	-2.0626	-0.974185	-1.33237	-0.724448	-1.47718	-1.53065	-1.02277		-1.25944	0.666413	1.33028	1.58347	1.21513	0.37246	0.258657
	PF3D7_1214000	conserved Plasmodium protein unknown function	PFL0680c	-0.810689	-1.08823	-1.58796	-1.23292	-2.16838	-0.48387	-0.539242		-0.492222	0.456584	0.582409	0.71619	0.522585	0.351923	0.525665
	malmito_rna_10:rRNA	#N/A	malmito_rna_10:rRNA	-0.9453	-0.380944	-0.889893	-0.488378	-1.47205	-0.208546	-0.159176		-0.112776	1.11763	1.31348	2.15797	1.21603	0.335594	0.669243
	PF3D7_0729700	conserved Plasmodium protein unknown function	PF07_0124	-1.71491	-1.86198	-1.73473	-1.64302	-1.65044	-1.70301	-1.4528		-1.53793	-1.71595	-1.63117	0.438946	1.0357	0.974285	0.920117
	PF3D7_0511600	apical rhoptry neck protein	PFE0575c	-0.954391	-1.86678	-1.87055	-2.25191	-1.79129	-1.99004	-1.90576		-0.991852	-1.81923	-2.02349	0.300746	0.893176	0.692445	1.0688
	PF3D7_0207800	serine repeat antigen 3	PFB0350c	-2.02367	-2.84034	-2.94266	-2.60956	-2.2042	-1.66597	-1.82991		-2.3282	-3.14263	-1.81074	0.243799	0.47554	0.161458	0.287955
	PF3D7_0806200	C-mannosyltransferase putative	MAL8P1.135	-1.66328	-1.90879	-1.55017	-1.44223	-1.22441	-1.03344	-0.864787		-1.27102	-1.68848	-0.371256	1.85215	1.44845	0.419855	0.419968
	PF3D7_1033900	ubiquitin-conjugating enzyme E2 putative	PF10_0330	-2.27583	-2.64267	-2.37174	-1.51949	-1.57117	-1.4494	-0.768774		-2.04507	-2.15582	-0.277844	1.40168	1.10144	0.765233	1.1851
	PF3D7_1366500	nucleoside diphosphate kinase	PF13_0349	-3.27583	-1.5837	-2.27051	-1.72934	-2.87718	-3.07164	-2.19796		-1.97248	0.610002	0.594778	0.601427	-0.205205	-1.18532	-1.2288
	PF3D7_0418600	regulator of chromosome condensation putative	PFD0900w	-2.99599	-2.8246	-2.07676	-2.09147	-1.20413	-0.703978	-0.66389		-2.97588	-3.50936	-3.27717	-1.01107	1.46729	1.50644	1.52997
	Pfa_asR_7496	#N/A	Pfa_asR_7496	-2.126	-2.43058	-2.25394	-2.21651	-1.56789	-1.04877	-0.686689		-1.61679	-2.62392	-2.7037	-0.768984	1.09959	1.95819	1.58884
	PF3D7_1105000	histone H4	PF11_0061	-2.40546	-0.878626	-0.874027	0.630481	0.318521	0.0572778	1.41723		-1.91127	0.230038	0.59512	3.06082	2.9832	2.76841	2.91423
	PF3D7_1369000	glycosylphosphatidylinositol anchor attachment 1 protein putative	MAL13P1.348	-1.79653	-1.15029	-1.40554	-0.803898	-2.07962	-2.55607	-1.94088		-0.600232	0.464519	0.787455	1.37554	0.578955	0.0110966	-0.0600899
	PF3D7_1028200	RING zinc finger protein putative	PF10_0276	-1.81645	-1.49314	-1.52919	-0.830971	-1.69913	-1.14007	-0.106087		-0.754586	0.19493	0.781718	1.76885	0.958659	0.241274	0.150625
	PF3D7_1221300	conserved Plasmodium protein unknown function	PFL1025c	-2.27766	-2.28975	-2.07141	-1.77317	-1.71095	-1.33323	-0.886536		-2.00957	-1.90091	-1.66544	1.13039	0.946669	0.926637	1.27804
	PFC10_API0057:rRNA	#N/A	PFC10_API0057:rRNA	1.11571	0.924174	0.983009	1.24566	0.328719	2.20635	2.76828		1.17078	1.20841	1.57291	2.54575	2.97219	3.14866	3.28618
	PF3D7_1127600	CRAL/TRIO domain-containing protein putative	PF11_0287	0.465038	0.669339	0.820007	1.17192	-0.155743	0.288499	1.09968		0.986232	1.25777	0.833253	1.46391	2.48722	2.16168	1.84974
	PF3D7_0206200	pantothenate transporter	PFB0275w	-2.43703	-2.46398	-2.07271	-1.94094	-1.35186	-1.0881	-0.553773		-2.02024	-2.32757	-2.40304	-0.586307	1.28641	1.27778	1.14138
	PF3D7_0408000	conserved Plasmodium protein unknown function	PFD0395c	-0.495646	-0.108291	0.0884012	-0.260951	-0.181234	0.497825	0.260421		-1.0552	-0.830828	-0.701022	-0.568218	2.45623	2.16775	2.10846
	PF3D7_0402200	surface-associated interspersed protein 4.1 (SURFIN 4.1) pseudogene	PFD0100c	-1.8524	-2.11921	-1.98269	-2.33085	-1.64154	-1.20446	-1.04883		-2.14649	-2.97106	-3.12474	-2.16112	0.995374	1.2504	0.904662
	PF3D7_0404900	6-cysteine protein	PFD0240c	-2.2112	-2.72844	-2.57349	-2.4774	-1.78709	-1.841	-1.89676		-2.11614	-2.71915	-1.20741	0.931005	0.848624	-0.0717782	-0.0189181
	PF3D7_1014900	conserved Plasmodium protein unknown function	PF10_0146	-2.22533	-1.91764	-1.94143	-1.80788	-1.85937	-1.43205	-1.44279		-2.60154	-2.46599	-2.30697	0.393075	0.767574	0.837942	0.536491
	malmito_rna_RNA7:rRNA	#N/A	malmito_rna_RNA7:rRNA	-0.859503	-0.628849	-0.945058	-0.814915	-1.46541	-0.278824	-0.348913		-0.111236	1.05708	0.956651	2.18828	1.16094	0.259572	0.672181
	PF3D7_1125700	kelch domain-containing protein putative	PF11_0267	-2.48988	-2.18184	-2.14279	-2.08964	-2.08262	-1.62058	-1.22917		-2.86552	-2.65765	-2.29002	-1.53342	0.542803	0.517462	0.707965
	PF3D7_0112700	28S ribosomal RNA	S1-type_28S:rRNA	-1.81359	-3.32115	-3.62026	-3.50784	-3.64808	-3.09164	-3.49712		-0.684859	-1.58059	-1.68509	-0.488039	-1.02586	-1.34595	-1.25567
	PF3D7_1149200	ring-infected erythrocyte surface antigen	PF11_0509	-2.79074	-3.7094	-3.70938	-3.78536	-3.1846	-2.65281	-2.34853		-3.09923	-4.29011	-4.58267	-4.43698	-0.564635	0.834113	0.448311
	PF3D7_1136900	subtilisin-like protease 2	PF11_0381	-2.06681	-1.96781	-1.72265	-1.54839	-1.24473	-0.711365	0.116501		-2.07832	-2.26205	-2.23372	-0.379959	1.3743	2.47789	2.15248
	PF3D7_1224100	conserved Plasmodium protein unknown function	PFL1160c	-1.88665	-2.08766	-2.07929	-1.76354	-1.79197	-1.49292	-1.18674		-1.46599	-1.97123	-1.16425	1.03936	0.826243	0.053315	0.184097
	PF3D7_1138400	guanylyl cyclase	PF11_0395	-2.5843	-2.77585	-2.58126	-2.27778	-1.92697	-1.41517	-1.32894		-2.52603	-2.42423	-0.673564	0.821537	0.689557	0.809943	0.413048
	Apico-tRNA-Cys	#N/A	PFC10_API0053:tRNA	0.535131	0.51893	-0.0462331	-0.499439	-1.23913	-0.781412	-0.687337		1.16677	1.64026	1.31677	0.74061	1.37423	-0.00826185	0.0681104
	PF3D7_1348100	GTPase putative	MAL13P1.241	-1.48372	-1.58792	-1.44861	-1.24488	-1.42748	-1.34204	-0.916059		-1.25193	-0.976857	-0.175996	1.02732	1.17583	0.0363691	0.232936
	PF3D7_0815500	conserved Plasmodium protein unknown function	MAL8P1.84	-2.43006	-2.257	-2.24574	-1.84624	-2.17405	-1.63893	-1.43202		-2.38747	-1.83205	0.0580369	0.729989	0.423933	0.177433	0.0958575
	mal_rna_19:rRNA	#N/A	mal_rna_19:rRNA	-0.705804	-0.407481	-0.900968	-0.649445	-1.45733	0.0313333	-0.0522991		0.274598	1.28731	1.22556	2.22581	1.13651	0.381633	0.670099
	PF3D7_0621100	conserved Plasmodium protein unknown function	PFF1020c	-1.94956	-2.06204	-1.69675	-1.40838	-0.846984	-0.589922	-0.65688		-1.84523	-1.56192	-0.764507	1.63663	1.74446	1.58471	1.64912
	PF3D7_1469200	shewanella-like protein phosphatase 1 putative	PF14_0660	-1.93339	-1.77289	-1.63437	-1.4555	-1.33052	-0.989992	-0.870973		-1.79918	-1.61155	-1.02812	0.496211	1.2602	1.01064	0.626948
	PF3D7_1415100	conserved Plasmodium protein unknown function	PF14_0149	-1.3568	0.192719	-0.126251	0.148658	-0.886343	-0.956632	0.0414635		-0.423452	0.865123	0.530711	0.764614	1.69464	1.25716	0.970242
	PF3D7_0806400	glycosyltransferase family 28 protein putative	MAL8P1.133	-2.22488	-2.34204	-2.27503	-1.9836	-2.08758	-2.18031	-1.90095		-2.45882	-1.3407	-0.275978	0.554041	0.491076	-0.346168	0.183658
	PF3D7_0321100	conserved Plasmodium protein unknown function	PFC0930c	-2.4487	-2.7309	-2.56662	-2.1636	-2.12521	-1.7969	-1.89691		-2.17234	-2.7787	-1.48286	0.199652	0.453143	0.23115	-0.0296674
	PF3D7_0316300	inorganic pyrophosphatase inorganic pyrophosphatase putative	PFC0710w-a	-2.63103	-1.61091	-1.64378	-0.882359	-1.62812	-1.47422	-0.838799		-2.09258	-0.533702	0.383342	1.45666	0.949445	0.0589596	0.37978
	PF3D7_0914400	conserved Plasmodium protein unknown function	PFI0705w	-1.68359	-2.16337	-1.89702	-1.47876	-1.50529	-0.835309	-0.352817		-1.39351	-2.06482	-1.38512	1.31995	1.06379	0.681486	0.908858
	PF3D7_1238600	sphingomyelin phosphodiesterase	PFL1870c	-2.09556	-1.51844	-1.48765	-1.16408	-1.75366	-1.56492	-1.19993		-1.98126	-1.05907	-0.404277	1.023	0.814228	0.362608	0.302713
	PF3D7_1145200	serine/threonine protein kinase putative	PF11_0464	-2.23233	-2.9198	-3.06212	-3.13104	-2.73463	-2.11376	-1.96263		-2.21579	-3.18983	-3.50336	-0.716456	-0.178135	-0.0388313	-0.1589
	PF3D7_1449000	gamete egress and sporozoite traversal protein putative	PF14_0467	-2.72317	-2.84802	-2.64625	-2.39253	-2.4342	-1.47535	-1.12265		-2.62033	-3.22547	-3.46573	-1.30018	0.119994	0.815229	0.713343
	PFC10_API0017	#N/A	PFC10_API0017	0.430369	1.06207	1.08459	1.26463	0.0357195	1.06683	1.70715		0.852103	1.73864	1.71072	2.41461	2.58889	1.62399	1.68356
	Apico-rpoC	#N/A	PFC10_API0016	-1.11919	-0.38885	-0.293029	0.0303555	-0.762688	0.440575	1.0112		-0.658464	0.245952	0.803837	1.90451	1.78627	0.729066	1.03188
	PF3D7_0403600	conserved Plasmodium protein unknown function	PFD0170c	-2.7318	-1.23218	-1.44894	-0.781538	-1.73533	-1.74205	-1.2975		-1.88883	-0.0909117	0.803287	1.16112	0.812311	-0.0833607	-0.0481095
	PF3D7_1243700	ubiquitin-conjugating enzyme E2 putative	PFL2100w	-2.28318	-1.89412	-1.7473	-1.64466	-1.74509	-1.47687	-0.969854		-2.47086	-2.0372	-1.40844	-0.832664	0.797123	0.818531	0.955566
	malmito_rna_RNA5:rRNA	#N/A	malmito_rna_RNA5:rRNA	-0.208906	-0.130004	-0.761075	-0.593192	-1.35323	0.444385	0.296299		0.12768	1.33384	1.04495	2.17385	1.18883	0.472427	0.997362
	PF3D7_0518200	SWIB/MDM2 domain-containing protein	PFE0910w	-3.60104	-3.30011	-2.81044	-2.21593	-1.92894	-1.95947	-1.55373		-3.55225	-2.24363	-0.444698	1.24212	0.611828	-0.0145068	0.343858
	PF3D7_1356100	conserved Plasmodium protein unknown function	PF13_0299	-2.70223	-1.74585	-1.76226	-1.25582	-1.736	-1.5296	-1.02581		-2.71932	-1.2519	-0.268725	0.725786	0.80457	0.892509	0.975406
	PF3D7_1325600	mitochondrial fission 1 protein putative	MAL13P1.139	-0.736628	-0.247547	-0.348331	0.121844	-0.493364	-0.900725	-0.0494664		0.342734	0.826457	0.998122	2.43479	2.04553	1.03388	1.0182
	PF3D7_0802800	serine/threonine protein phosphatase 2B catalytic subunit A	PF08_0129	-2.00641	-2.19521	-2.12098	-1.77244	-1.5838	-1.38671	-1.0014		-2.19567	-2.13166	-1.33827	1.07544	0.954405	0.699226	0.757041
	PF3D7_0320900	histone H2A.Z	PFC0920w	-0.0611012	-0.089503	-0.0987175	0.274673	-0.552656	-0.322369	0.502894		-0.261548	0.223942	0.728082	1.77415	1.98467	1.71279	1.5043
	PF3D7_0617300	conserved Plasmodium protein unknown function	PFF0840w	-1.42671	-1.91862	-1.80318	-1.19295	-1.28803	-0.800268	-0.27389		-1.17699	-1.17937	-0.361657	1.489	1.24347	1.55088	1.53947
	PF3D7_0420500	conserved Plasmodium protein unknown function	PFD0993c	-2.03567	-2.06655	-2.01191	-1.66521	-1.48431	-1.99853	-1.58767		-1.86446	-0.66083	-0.52407	1.01361	1.03754	0.477726	0.563307
	malmito_rna_RNA4:rRNA	#N/A	malmito_rna_RNA4:rRNA	-0.377633	-0.165294	-0.802868	-0.616595	-1.37769	0.342266	0.197083		0.198261	1.43839	1.24115	2.02221	1.13852	0.340916	0.83866
	PF3D7_1321900	conserved Plasmodium protein unknown function	PF13_0125	-1.33313	-1.02303	-1.25908	-1.08397	-1.27748	-1.58737	-1.11258		-0.43999	-0.42091	-0.804565	-0.259521	1.23459	0.967199	0.909679
	PF3D7_0419700	apical merozoite protein	PFD0955w	-2.11221	-2.59688	-2.69887	-2.45381	-2.25155	-1.61288	-1.41564		-2.43157	-3.20982	-3.05894	-0.771321	0.258375	1.1204	0.943538
	Apico-tRNA-Arg1	#N/A	PFC10_API0008:tRNA	-0.0848891	-0.409953	-0.64975	-0.749492	-1.64834	-1.04292	-0.798666		-0.147945	-0.00778333	0.0725422	0.311151	0.855632	0.143189	0.222813
	PF3D7_1436600	cGMP-dependent protein kinase	PF14_0346	-3.12881	-2.1938	-1.6555	-1.097	-1.29498	-0.98697	-0.363298		-3.5373	-1.96158	-0.972533	0.987021	1.20341	0.691041	0.804865
	PF3D7_1361700	cytochrome c oxidase subunit 2 putative	PF13_0327	-2.47833	-1.56444	-1.53147	-0.887313	-1.7361	-1.70425	-1.08176		-1.72336	-0.180498	0.276862	1.28297	0.758691	0.355497	0.201177
	PF3D7_1358300	rhomboid protease ROM7	PF13_0312	-1.14814	-0.872204	-0.942805	-0.585161	-1.17954	-0.521062	0.120328		-0.285703	0.606329	0.958853	1.45474	1.31318	0.480216	0.327974
	PF3D7_0530200	phosphoenolpyruvate/phosphate translocator	PFE1510c	-0.698435	0.166972	-0.027281	0.478767	-0.971582	-0.833626	0.0838788		0.213659	1.36993	1.73236	1.77697	1.51987	0.930855	0.655981
	PF3D7_1105300	conserved Plasmodium protein unknown function	PF11_0064	-0.575585	-0.0859863	-0.267025	0.185165	-1.16804	-0.49711	-0.319249		-0.416753	0.274976	0.433122	1.19116	1.32206	0.728195	0.741569
	PF3D7_0808300	ubiquitin regulatory protein putative	MAL8P1.122	1.09096	0.228692	-0.0377435	-0.04822	-0.150927	0.72888	0.988494		0.831308	0.50141	0.632289	1.34717	2.33729	2.46458	2.38796
	PF3D7_0704500	serine/threonine protein kinase putative	MAL7P1.18	-2.78949	-2.85261	-2.4505	-2.10857	-1.52724	-1.06965	-1.31101		-2.87299	-3.2411	-1.24504	1.34839	0.958188	0.617343	0.419699
	PF3D7_1036800	acetyl-CoA transporter putative	PF10_0360	-2.06804	-1.41599	-1.4195	-0.706299	-1.5617	-1.45744	-0.64768		-1.02561	0.277805	0.825083	1.24314	0.923215	0.504427	0.573776
	PF3D7_1232700	conserved Plasmodium protein unknown function	PFL1575w	-1.51673	-0.800567	-0.683735	-0.696165	-0.853421	-1.17363	-0.678119		-1.09681	-0.753584	-0.228739	0.814424	1.62905	0.993001	1.20187
	malmito_rna_1:rRNA	#N/A	malmito_rna_1:rRNA	-1.07511	-0.411346	-0.851753	-0.536956	-1.43711	-0.254434	-0.262242		-0.208723	1.15026	1.26351	2.27349	1.04491	0.159289	0.719135
	PF3D7_1327400	conserved Plasmodium protein unknown function	PF13_0160	-1.90138	-1.35821	-1.3249	-1.10756	-1.65392	-1.91123	-1.67162		-1.72651	-1.23446	-0.474843	0.50532	0.8267	0.346051	0.680384
	PF3D7_0506900	rhomboid protease ROM4	PFE0340c	-3.10671	-3.09124	-2.48504	-2.14994	-1.32382	-1.10368	-0.962229		-2.71043	-2.68355	-1.84207	1.82642	1.15319	0.87877	1.02818
	PF3D7_1129300	conserved Plasmodium protein unknown function	PF11_0304	-3.24204	-3.68578	-3.40278	-3.38204	-2.3401	-2.15465	-2.70283		-2.85347	-3.77072	-3.66849	-0.176548	0.134458	-0.22973	0.0920033
	PF3D7_0607600	spindle assembly abnormal protein 6 putative	PFF0375c	-2.83851	-2.12963	-2.09505	-1.47744	-1.81147	-1.64731	-1.12577		-2.52427	-1.23218	-0.111552	1.4632	0.66176	0.811827	0.830871
	Apico-tRNA-Asn	#N/A	PFC10_API0004:tRNA	-0.253451	-0.40721	-0.191582	-0.119668	-1.18522	0.63612	0.61788		-0.082383	-0.0152904	0.163646	0.859257	1.28568	1.15558	1.51253
	PF3D7_1019500	conserved Plasmodium membrane protein unknown function	PF10_0188	-1.91031	-0.64623	-0.653246	-0.0496032	-1.16502	-1.01489	-0.0404284		-0.921186	0.576199	0.851859	2.02667	1.30556	0.97745	0.903284
	PF3D7_0423900	probable protein unknown function	PFD1135c	0.162659	-0.670497	-0.680383	-0.556979	-0.471141	-0.552709	-0.169827		1.03964	0.367876	-0.72418	-0.212095	1.99641	0.951857	1.5139
	PF3D7_1427700	conserved Plasmodium protein unknown function	PF14_0255a	-2.47198	-1.63336	-2.05558	-1.51581	-2.34178	-2.5698	-1.90409		-1.3665	0.257523	0.423336	0.900074	0.120977	-0.670375	-0.628301
	PF3D7_1359700	conserved Plasmodium protein unknown function	MAL13P1.296	-2.14048	-2.29835	-1.95123	-1.82478	-1.56331	-1.34283	-1.36815		-2.23492	-2.56477	-1.73055	0.247229	0.897101	0.825476	0.43679
	PF3D7_1245500	conserved Plasmodium protein unknown function	PFL2185w	-1.89607	-2.13834	-2.11485	-1.84917	-2.00762	-1.59636	-1.66859		-2.018	-1.43915	-0.298253	0.541643	0.452025	0.397328	0.835745
	PF3D7_0209600	transporter putative	PFB0435c	-2.32823	-2.93801	-2.43879	-2.08803	-1.30506	-0.546136	-0.598028		-1.88373	-2.16504	-0.855865	1.53159	1.15266	1.28899	1.4158
	PF3D7_0820600	conserved Plasmodium membrane protein unknown function	MAL8P1.56	-1.39309	-1.54184	-1.50094	-1.34453	-1.35486	-1.19269	-1.39319		-0.882288	-1.06923	0.599953	1.46716	1.09805	0.339143	0.306555
	PF3D7_0611600	basal complex transmembrane protein 1	PFF0570c	-2.05761	-2.63657	-2.79572	-2.4261	-1.82616	-0.658644	-0.933059		-1.75282	-2.39094	-1.27854	0.797149	0.619808	1.01076	1.16923
	PF3D7_0214600	serine/threonine protein kinase putative	PFB0665w	-2.38023	-2.44834	-2.34548	-2.25472	-1.82787	-1.3573	-0.848017		-2.23498	-2.62766	-2.36691	-1.69685	0.607082	0.868699	0.852779
	PF3D7_1121900	serine/threonine protein kinase putative	PF11_0227	-2.40729	-2.72435	-2.55772	-2.14288	-2.12222	-1.9517	-2.08512		-2.12227	-1.69625	-0.0907777	0.753903	0.311026	-0.723484	-0.806329
	PF3D7_1025700	conserved Plasmodium protein unknown function	PF10_0253	-1.39193	-0.344911	-0.808567	-0.40623	-1.89064	-2.36162	-1.80975		0.0430104	1.47884	1.1948	1.12575	0.541763	-0.620662	-0.72401
	PF3D7_0915700	conserved Plasmodium protein unknown function	PFI0770c	-1.54331	-1.16886	-1.26722	-0.925096	-1.21047	-1.2263	-0.448808		-0.939611	-0.217009	0.514209	1.22028	1.21794	0.257837	0.535083
	PF3D7_1349700	peptidase putative	PF13_0260	-1.39685	-1.0253	-1.07176	-0.959466	-1.31883	-1.05874	-0.652584		-0.730153	-0.0433479	0.425984	1.66035	1.10736	0.317084	0.384348
	PF3D7_1304200	CorA-like Mg2+ transporter protein putative	MAL13P1.23-a	0.975953	0.712168	0.840337	0.727829	0.264912	0.357869	0.845801		1.27138	0.865774	0.140277	1.86093	2.68943	3.18022	2.34916
	mal_rna_14:rRNA	#N/A	mal_rna_14:rRNA	-2.09965	-1.41322	-1.78127	-1.45671	-1.97832	-0.980549	-1.34419		-0.969725	-0.182935	0.0210267	1.65316	0.440985	-0.204754	0.424006
	PF3D7_1234900	conserved Plasmodium protein unknown function	PFL1685w	-2.33111	-1.26184	-1.33052	-0.602416	-1.30258	-0.927573	-0.192631		-1.67514	-0.124991	0.362623	1.19462	1.11277	0.425866	0.710191
	PF3D7_0318500	conserved Plasmodium protein unknown function	PFC0820w	-2.07505	-2.27435	-2.05064	-1.97935	-1.6588	-1.15613	-0.963564		-2.05066	-2.60316	-2.1646	-0.0311348	0.756044	0.914148	0.770696
	PF3D7_1008200	endonuclease putative	PF10_0080	-1.35569	-0.683899	-0.742282	-0.252622	-1.03076	-1.3158	-0.927466		-0.567158	0.326885	0.649984	1.57913	1.36841	0.49683	0.26557
	PF3D7_1344500	U6 snRNA phosphodiesterase putative	MAL13P1.219	-2.10782	-2.59128	-2.7862	-2.04526	-2.03989	-1.41831	-1.37609		-1.1662	-2.20389	-0.984774	0.502967	0.358581	0.664055	1.30311
	PF3D7_0724900	kinesin-19 putative	PF07_0104	-1.21387	-1.5892	-1.54325	-1.47101	-1.18451	-0.655155	-0.36238		-0.975254	-1.69426	-1.76026	-1.20754	1.21208	1.23269	1.16995
	PF3D7_0525400	G-protein coupled receptor putative	PFE1265w	-0.518859	-0.251267	-0.0608864	0.306742	-0.454137	-0.0487684	0.823515		-0.256041	0.64835	1.15397	1.43558	1.9363	1.56788	1.3693
	PF3D7_1306200	conserved Plasmodium protein unknown function	PF13_0032	-3.21498	-1.66813	-1.58442	-0.824545	-1.92517	-2.17697	-1.42917		-2.02102	-0.231713	0.671894	0.998068	0.462106	-0.713087	-1.02699
	PF3D7_1337700	conserved Plasmodium protein unknown function	MAL13P1.188	-1.71813	-2.04725	-1.79564	-1.98523	-1.40036	-1.28404	-1.03576		-1.61491	-1.79951	-2.26834	0.0598509	0.985154	0.458748	0.420873
	PF3D7_1115600	peptidyl-prolyl cis-trans isomerase	PF11_0164	-2.05234	-1.8374	-1.9609	-1.35523	-1.99695	-2.31787	-1.59808		-1.36467	-1.07296	-0.172757	0.823713	0.381383	-0.682258	-0.379831
	PF3D7_0624700	N-acetylglucosaminylphosphatidylinositol deacetylase putative	PFF1190c	-1.51288	-0.935281	-1.07919	-0.510352	-1.42902	-0.938267	-0.0922621		-0.680849	0.48282	1.1057	1.3731	0.948918	0.144848	0.259347
	PF3D7_0934600	conserved Plasmodium protein unknown function	PFI1675w	-0.490432	-0.691163	-0.585798	-1.24982	-0.495988	-0.416127	-0.21343		-2.03092	-2.57141	-2.22349	-0.663781	1.88157	2.0773	2.1691
	PF3D7_1452300	DER1-like protein	PF14_0498	-0.120404	0.358508	0.0310959	0.397567	-1.27935	-1.60673	-1.22249		0.482313	1.45868	1.55395	1.02641	1.09718	0.0455971	-0.0972695
	PF3D7_1133000	conserved Plasmodium protein unknown function	PF11_0340	-1.21852	-1.51504	-1.48497	-1.06988	-1.10228	-0.512897	0.122471		-0.724488	-1.24139	-0.985686	1.27514	1.27354	0.590232	0.487914
	PF3D7_0504600	2-oxoisovalerate dehydrogenase subunit beta mitochondrial putative	PFE0225w	-1.19881	-1.61716	-1.66358	-1.26165	-1.26822	-0.365942	0.0617071		-0.87337	-1.03515	-0.281072	1.07394	1.09882	0.900455	1.07969
	PF3D7_0508100	SET domain protein putative	PFE0400w	-2.54984	-2.88029	-2.68939	-2.36	-2.22372	-1.66842	-1.44465		-2.62637	-3.11118	-1.55062	0.20335	0.138176	0.363335	0.0899319
	PF3D7_1015800	ribonucleoside-diphosphate reductase small chain putative	PF10_0154	-1.1907	-0.0429782	-0.323808	0.161611	-0.990615	-0.541172	0.145567		-0.294023	1.52142	1.63131	1.68577	1.36762	1.03278	1.06339
	PF3D7_1362800	conserved Plasmodium protein unknown function	MAL13P1.315	-2.10913	-2.09011	-1.91682	-1.75759	-1.50152	-1.12305	-1.00734		-1.98495	-2.08683	-1.08663	0.803679	0.856531	0.743022	0.384045
	PF3D7_1343000	phosphoethanolamine N-methyltransferase	MAL13P1.214	-1.58306	-0.244207	-0.907677	0.158552	-0.642023	-1.28186	-0.563778		-1.10359	1.25635	2.58976	2.7274	1.7152	-0.114797	-0.353866
	Apico-tRNA-Lys	#N/A	PFC10_API0046:tRNA	0.702562	0.63753	-0.0521623	0.108301	-0.830575	-0.147795	0.197872		1.34098	1.09572	1.58651	0.624361	1.52659	0.419122	0.477857
	PF3D7_1443700	dephospho-CoA kinase putative	PF14_0415	0.1443	0.982499	0.886372	1.18184	-0.177386	-0.292382	-0.0323337		1.26358	2.2278	2.0361	2.51604	2.17798	0.974542	0.6808
	PF3D7_1478900	unspecified product	PF14TR008	0.931608	0.412943	0.86818	1.7477	0.764099	1.35331	2.33607		1.609	1.44373	2.20115	3.12185	3.11573	2.46406	2.93564
	PF3D7_0407700	conserved Plasmodium protein unknown function	PFD0380c	-1.9379	-2.09197	-1.92265	-1.73627	-1.5159	-1.19476	-1.09042		-1.85133	-1.83919	-1.12739	0.0819456	0.832636	1.20103	0.843578
	PF3D7_0305700	ubiquitin-conjugating enzyme E2 putative	PFC0255c	-1.1196	-1.35447	-1.58145	-1.16686	-1.24514	-1.3246	-0.756642		-0.543693	-0.506874	-0.469895	0.42858	1.10034	1.36324	1.34326
	PF3D7_1133300	LEM3/CDC50 family protein putative	PF11_0343	-3.26916	-2.60655	-2.31619	-1.79007	-1.4753	-1.22782	-0.774274		-2.65613	-2.55242	-1.70764	1.13665	0.869299	0.488999	0.594343
	PF3D7_1140400	conserved Plasmodium protein unknown function	PF11_0415	-0.725397	-0.308758	-0.517715	-0.694443	-0.548453	-0.549238	-0.551828		-1.48535	-1.49452	-1.28507	1.83949	1.79525	1.18739	0.982443
	PF3D7_0505300	UDP-N-acetylglucosamine transporter putative	PFE0260w	-2.28911	-1.81471	-1.68723	-1.50975	-1.55735	-2.18906	-2.11221		-1.67871	-0.681861	-0.28141	-0.204214	0.784422	-0.898867	-0.0705753
	PF3D7_1340800	mitochondrial pyruvate carrier protein 1 putative	PF13_0223	-0.891119	-1.34766	-1.71282	-1.54272	-1.59978	-0.384106	-0.429027		-0.487047	-0.671486	0.125278	0.83908	0.741813	0.710981	0.885352
	PF3D7_1410700	conserved Plasmodium protein unknown function	PF14_0105	-1.65589	-1.07983	-1.02929	-0.292058	-0.874047	-0.713054	-0.0434063		-0.950166	0.411609	1.35906	2.00095	1.46512	0.496909	0.305854
	PF3D7_0515400	conserved Plasmodium protein unknown function	PFE0770w	-1.75546	-1.45102	-1.5361	-1.85359	-1.37545	-0.972713	-1.11427		-2.27459	-2.41235	-2.29183	-0.137849	0.960799	0.894118	1.06676
	PF3D7_0719500	LEM3/CDC50 family protein putative	PF07_0078	-1.86881	-1.42527	-1.38667	-1.01203	-1.5861	-1.16076	-0.9088		-1.50696	-0.824082	-0.165179	0.594412	0.750061	0.52583	0.269149
	PF3D7_1107100	nucleic acid binding protein putative	PF11_0083	-2.03802	-2.04822	-1.78369	-1.03591	-1.54658	-1.10116	-0.353021		-2.05031	-1.44668	-0.428335	1.09855	0.787796	1.2329	1.44055
	PF3D7_0917400	conserved Plasmodium protein unknown function	PFI0850w	-2.60719	-2.38849	-2.17375	-1.96786	-2.03593	-2.07889	-2.15762		-2.42368	-2.03488	-1.69262	-0.0683982	0.296833	-0.493992	-0.581318
	PF3D7_1021300	apicoplast integral membrane protein putative	PF10_0207	-1.71461	-1.68334	-1.38654	-0.816485	-1.12512	-0.251029	0.300402		-1.16249	-0.139971	1.20213	1.55949	1.20667	0.434731	0.144239
	PF3D7_0409500	conserved Plasmodium protein unknown function	PFD0465c	-2.55274	-1.12787	-1.60168	-0.669388	-1.45142	-1.13567	-0.490585		-2.17041	0.55612	1.24065	1.48224	0.877519	0.102738	0.0796357
	PF3D7_1349100	nucleoside diphosphate hydrolase putative	MAL13P1.248	-1.49802	-1.57806	-1.41274	-1.239	-0.765401	-0.325838	-0.697223		-1.12853	-0.620085	0.481242	1.55707	1.56201	0.795817	0.760391
	PF3D7_0805200	gamete release protein putative	PF08_0119	-1.78787	-1.54068	-1.60923	-1.44148	-1.37843	-1.18697	-0.989189		-1.9162	-1.88854	-1.48685	-1.5521	0.946393	0.848479	1.63673
	PF3D7_1009700	tubulin--tyrosine ligase putative	PF10_0094	-3.26017	-3.31398	-2.68437	-2.78068	-1.3479	-1.42831	-1.61545		-3.43153	-3.73097	-3.76939	0.789065	0.976711	1.06847	1.09153
	PF3D7_0111500	UMP-CMP kinase putative	PFA0555c	-0.364412	0.366312	0.220132	0.381828	-0.251092	-0.345654	-0.187995		0.224926	0.688182	0.634829	1.81683	2.0699	0.908629	0.723645
	PF3D7_1143500	conserved Plasmodium protein unknown function	PF11_0448	-1.52968	-1.0405	-1.38535	-0.834162	-1.51424	-1.35344	-0.671064		-0.961496	0.0258092	0.605699	0.765186	0.801691	0.577127	1.02052
	PF3D7_1035300	glutamate-rich protein GLURP	PF10_0344	-2.22159	-2.4691	-2.10146	-2.07629	-1.55632	-0.989374	-0.354549		-2.21095	-2.71292	-2.52068	-0.00461468	0.756012	1.25216	0.924551
	PF3D7_1336600	conserved Plasmodium protein unknown function	MAL13P1.183	-0.659731	-0.434014	-1.18632	-1.02404	-1.89412	-2.44365	-1.81916		0.100399	0.480305	0.71853	0.457318	0.411369	-0.713056	-0.415422
	PF3D7_1431900	inner membrane complex suture component putative	PF14_0298	-1.48153	-1.62518	-1.7921	-1.6511	-1.43036	-0.728619	-0.526212		-0.655351	-0.677976	-0.767761	1.13839	0.874897	0.688849	0.528337
	PF3D7_0800800	Plasmodium exported protein (hyp7) unknown function	MAL8P1.161	3.76539	1.43601	0.816485	-0.325533	-0.103165	-0.947907	-0.764041		4.58963	1.8306	0.194901	0.0596998	2.19888	0.76547	1.36279
	PF3D7_0204100	conserved Plasmodium protein unknown function	PFB0190c	-2.15695	-1.93732	-1.77136	-1.51966	-1.39317	-0.989243	-0.979092		-2.1094	-1.72996	-1.09658	0.815665	0.906318	0.0904214	-0.0809314
	PF3D7_1227500	protein SOC2 putative	PFL1330c	-2.78488	-1.57381	-1.93546	-1.49345	-2.00319	-1.82392	-1.54912		-2.45329	-0.793874	0.268224	0.428114	0.293732	-0.0206373	-0.0857411
	mal_rna_17:rRNA	#N/A	mal_rna_17:rRNA	-1.71308	-1.10331	-1.42779	-1.04653	-1.33237	-0.508702	-0.9651		-0.622953	0.170264	0.204961	2.15752	0.959595	0.569254	1.26263
	PF3D7_0507300	PIMMS2 protein putative	PFE0360c	-1.55777	-1.94398	-1.97308	-2.08909	-1.72312	-1.38101	-1.2488		-2.38513	-2.30564	-2.81639	-1.78783	0.56705	-0.142084	0.405965
	PF3D7_1472500	conserved Plasmodium protein unknown function	PF14_0693	-1.04979	-1.11698	-1.25611	-1.11976	-0.881137	-1.57252	-1.44241		-0.925097	-1.2983	-1.2268	0.727716	1.39836	1.05938	0.571041
	malmito_rna_LSUG:rRNA	#N/A	malmito_rna_LSUG:rRNA	-1.56954	-0.766408	-0.999762	-0.649999	-1.5042	-0.69799	-0.787363		-0.26608	0.793192	0.835295	2.31659	0.77515	0.185653	0.715621
	PF3D7_1322000	nucleoside-diphosphatase putative	MAL13P1.121	-2.1183	-0.658836	-0.880478	-0.441462	-1.09596	-1.39812	-0.78811		-1.32114	0.319202	1.12327	1.07714	1.18027	1.00654	0.816058
	PF3D7_1238900	protein kinase 2	PFL1885c	-1.03391	-1.08682	-0.707111	-0.36808	-0.172839	-0.429276	0.0891644		-0.819017	-0.752043	-0.96172	-0.0939759	2.10039	1.22888	1.26359
	PF3D7_0829800	unspecified product	PF08TR004	-1.8651	-2.7122	-2.42742	-1.65309	-1.808	-1.3009	-0.326921		-0.612434	-0.584399	-0.793419	0.477978	0.463096	1.32712	1.66546
	malmito_SSUB:rRNA	#N/A	malmito_SSUB:rRNA	-1.05875	-0.257782	-0.549982	-0.140212	-1.15044	-0.222847	-0.293383		-0.148586	1.25716	1.15702	2.14039	1.12048	0.105201	0.616251
	PF3D7_1440000	conserved Plasmodium protein unknown function	PF14_0379	-2.45241	-1.3057	-1.46429	-1.05946	-1.92714	-1.72348	-1.57575		-2.17988	-0.880465	-0.0739074	0.0949107	0.335775	0.616739	0.231349
	PF3D7_0806300	ferlin putative	MAL8P1.134	-2.07664	-2.35579	-2.05087	-1.82424	-1.53795	-1.16334	-1.11394		-1.97411	-2.3667	-1.17906	0.873155	0.724211	1.19454	1.22495
	PF3D7_0618900	phosphatidylinositol N-acetylglucosaminyltransferase subunit GPI1	PFF0915w	-1.83515	-1.22264	-1.44702	-1.12151	-1.45175	-1.7573	-1.52123		-0.991943	0.0834242	0.441744	1.43809	0.806489	0.224515	0.223574
	Apico-tRNA-Gln	#N/A	PFC10_API0025:tRNA	0.399663	0.497773	0.244172	0.101518	-0.244805	0.36956	0.925116		0.646815	0.549392	1.30161	1.44318	2.01246	0.318757	0.575595
	PF3D7_0212000	GDP-fructose:GMP antiporter putative	PFB0535w	-1.97013	-1.15772	-1.48345	-1.03003	-1.91852	-1.83969	-1.2892		-0.70542	0.6795	0.825618	1.01998	0.336742	-0.687476	-0.95825
	PF3D7_1308000	conserved Plasmodium membrane protein unknown function	MAL13P1.38	-1.33846	-1.29236	-1.19062	-1.0344	-1.36178	-0.979408	-0.60149		-1.42593	-0.98703	-0.0649281	0.905076	0.893394	1.22853	1.07914
	PF3D7_0614900	conserved Plasmodium membrane protein unknown function	PFF0720w	-1.46252	-0.795807	-0.809344	-0.631302	-1.00417	-1.17313	-0.649164		-0.933243	-0.115648	0.808411	1.53925	1.24552	0.645936	0.444139
	PF3D7_0511200	stearoyl-CoA desaturase	PFE0555w	-2.98444	-2.49448	-2.27605	-1.63292	-1.30145	-1.37923	-1.23082		-2.42736	-0.717082	0.4229	1.7003	0.946393	-0.314438	-0.466141
	PF3D7_1339400	conserved Plasmodium protein unknown function	PF13_0216	-2.12074	-1.78763	-1.75289	-1.08664	-1.60846	-1.53389	-0.812674		-1.31636	-0.705113	-0.284367	1.01645	0.639361	0.00328867	0.161635
	PF3D7_1356300	ubiquitin-conjugating enzyme E2 putative	PF13_0301	-1.82172	-1.33145	-1.22203	-0.834501	-1.29804	-1.43338	-0.728334		-1.05766	-0.341892	0.00388719	1.40816	0.949634	0.188484	0.14187
	PF3D7_0904700	bacterial histone-like protein	PFI0230c	-1.30327	-0.861234	-0.676316	-0.115969	-0.777105	-0.711153	-0.0842978		-0.979665	0.162782	1.47234	1.90177	1.46919	0.658896	0.615287
	PF3D7_0530300	conserved Plasmodium membrane protein unknown function	PFE1515w	-1.94432	-1.17469	-1.22508	-1.0389	-1.01248	-1.00361	-0.823308		-1.60832	-0.856645	-0.0874013	1.14078	1.23214	0.637464	0.355575
	PF3D7_0105800	conserved Plasmodium protein unknown function	PFA0285c	-2.48543	-1.56486	-1.54931	-1.01192	-1.80024	-1.63751	-1.01224		-1.84508	-0.791652	-0.076435	0.602307	0.440731	0.412971	0.509284
	PF3D7_1320100	ATP-dependent Clp protease adapter protein ClpS	MAL13P1.111	-0.657038	-0.421132	-0.81702	-0.47609	-1.30392	-1.73898	-1.27414		-0.095782	0.296729	0.923356	1.23061	0.934284	-0.195446	-0.216804
	PF3D7_0920600	conserved Plasmodium protein unknown function	PFI1010w	-0.983862	-0.141635	-0.137292	0.228591	-0.398182	-0.651312	-0.368374		-1.06515	-0.0646537	0.470489	1.1	1.83969	1.73221	1.52609
	PF3D7_0908400	conserved Plasmodium protein unknown function	PFI0405w	-2.112	-1.99811	-1.73973	-1.47405	-1.66449	-1.96697	-1.34345		-1.67468	-0.490681	0.0527386	0.948431	0.56799	-0.376823	-0.568028
	PF3D7_0828900	conserved Plasmodium protein unknown function	PF08_0007	-2.88967	-3.30251	-2.71091	-2.69983	-1.27632	-1.68437	-1.99157		-3.04844	-3.50118	-1.57229	0.931671	0.954851	0.1498	0.199781
	PF3D7_0321400	protein kinase putative	PFC0945w	-1.22869	-0.949502	-0.677809	-0.851151	-0.333056	-0.0142395	-0.0592389		-1.41079	-1.44487	-1.53867	1.82186	1.89674	1.55369	1.56436
	Pfa_raR_299	#N/A	Pfa_raR_299	1.44553	0.0619457	-0.179788	-0.674258	-0.0632157	0.657987	0.757204		1.66944	0.226398	-1.00248	0.0134569	2.16546	3.44664	3.48826
	PF3D7_0714000	histone H2B variant	PF07_0054	0.662956	0.313969	0.196871	-0.183212	-0.239409	-0.282247	-0.0842244		0.889864	0.862609	1.86384	1.75713	1.98617	1.22922	1.00905
	PF3D7_1459300	OPA3-like protein putative	PF14_0566	-0.689012	-1.23626	-1.48107	-1.46717	-1.76996	-2.6703	-2.25007		-0.510429	-0.594446	0.0195832	0.397179	0.444013	-0.551115	-0.661563
	PF3D7_0916100	thioredoxin 3	PFI0790w	0.209237	-0.0123228	-0.197635	0.0500615	-0.890479	-0.388166	-0.0469382		0.589685	0.794767	0.789041	0.995881	1.32265	1.38438	0.892696
	PF3D7_0613900	myosin E putative	PFF0675c	-2.92166	-2.71953	-2.45426	-2.6629	-1.81903	-1.3959	-1.21334		-3.29598	-3.48572	-3.29534	-1.52153	0.393129	1.52281	0.737969
	Apico-tRNA-Leu	#N/A	PFC10_API0005:tRNA	-0.617897	-0.64185	-0.460359	-0.583082	-1.16232	0.119054	0.304556		-0.223386	-0.21089	0.0252399	0.819864	1.04906	0.698384	1.06117
	PF3D7_0107000	centrin-1	PFA0345w-a	-2.05459	-1.60629	-1.83222	-1.51037	-1.95237	-1.03066	-0.706105		-1.46154	-0.915173	-0.524165	0.304152	0.258591	0.065807	0.64734
	PF3D7_1366100	DIP13 homolog putative	MAL13P1.331	-0.0807116	-0.803911	-0.808702	-0.991442	-0.394537	-0.176221	-0.236113		-0.106402	-1.16123	-1.35381	0.470012	1.81515	1.35235	1.40596
	PF3D7_1143200	DnaJ protein putative	PF11_0443	-2.82647	-3.1709	-2.88695	-2.56312	-2.04266	-2.03563	-1.76075		-2.59109	-2.65588	-1.08926	0.560292	0.165602	-0.223564	-0.387212
	PF3D7_0705100	conserved Plasmodium protein unknown function	PF07_0021	-1.60584	-2.19379	-2.4169	-2.39842	-1.8295	-1.64056	-1.75987		-2.52067	-2.95124	-1.59961	0.269207	0.37871	0.820854	0.88362
	PF3D7_0817600	conserved Plasmodium protein unknown function	PF08_0058	-1.33158	-1.55918	-1.88414	-1.98951	-1.61665	-1.32841	-1.24268		-2.04641	-2.22762	-2.31677	0.231951	0.590707	0.9348	1.02087
	PF3D7_1025800	conserved Plasmodium protein unknown function	PF10_0253b	-1.89586	-1.67376	-1.52954	-1.2372	-1.50282	-1.13256	-0.641207		-1.84709	-0.519197	0.194207	1.04271	0.698778	0.316318	0.441518
	PF3D7_0903600	conserved Plasmodium protein unknown function unspecified product	PFI0175w-b	-1.71116	-1.18009	-1.19865	-1.62335	-1.90809	-1.56049	-1.2876		-2.14042	-1.58851	-1.40203	-1.21017	0.291389	0.11056	-0.145188
	PF3D7_1016000	conserved Plasmodium protein unknown function	PF10_0156	-1.75665	-1.67313	-1.46809	-1.46858	-0.978434	-0.666831	-0.501672		-1.78968	-1.67757	-1.62687	-0.42548	1.21795	1.05574	1.01763
	PF3D7_1030200	claudin-like apicomplexan microneme protein putative	PF10_0295	-1.3954	-1.80384	-1.67197	-1.84201	-1.11474	-0.607766	-0.399381		-1.12704	-1.86166	-2.32193	0.351485	1.08007	1.36963	1.16112
	PF3D7_0819700	conserved Plasmodium protein unknown function	MAL8P1.61	-1.82177	-1.09172	-1.19668	-0.822381	-1.34278	-2.05942	-1.73278		-1.3501	-0.350877	0.332469	0.784746	0.850658	-0.408064	-0.587168
	PF3D7_1000300	rifin	PF10_0003	-1.12299	-2.12779	-2.13658	-2.1668	-1.99837	-2.41767	-1.94255		-0.836456	-2.07366	-1.49521	-0.897041	0.188017	0.979408	0.54659
	PF3D7_1036500	probable protein unknown function	PF10_0357	-2.01514	-2.18093	-1.81105	-1.96665	-1.41784	-0.980066	-1.02929		-2.30344	-2.62249	-2.7559	-1.76824	0.767396	0.811528	0.414556
	Apico-tRNA-Gly2	#N/A	PFC10_API0024:tRNA	0.411381	0.369393	0.0210679	-0.0223981	-0.369342	-0.188543	0.429378		0.417386	0.761784	0.897126	1.15377	1.81586	-0.357634	0.0179034
	PF3D7_0314800	conserved Plasmodium protein unknown function	PFC0615w	-2.44418	-2.81055	-2.78889	-2.61995	-2.082	-2.484	-2.65756		-2.36899	-2.66461	-1.71438	0.294897	0.102467	0.346212	0.554503
	PF3D7_0522400	conserved Plasmodium protein unknown function	PFE1120w	-2.46194	-1.96637	-1.51656	-1.46766	-1.39768	-1.04716	-1.03704		-2.58089	-1.43326	-0.100648	0.403233	0.785775	0.935828	0.488265
	PF3D7_1121300	tyrosine kinase-like protein	PF11_0220	-1.90003	-2.24583	-1.99544	-1.61958	-1.88491	-1.27112	-1.1827		-2.14551	-2.04142	-0.141629	0.563123	0.294123	0.121026	-0.0702805
	PF3D7_0306400	FAD-dependent glycerol-3-phosphate dehydrogenase putative	PFC0275w	-2.05114	-1.79002	-1.64822	-1.17588	-1.55767	-1.22746	-0.709021		-1.4945	-0.453396	0.247855	1.23366	0.621029	0.383471	0.316956
	PF3D7_1011200	conserved Plasmodium protein unknown function	PF10_0109	0.356139	0.124232	0.118886	0.443177	-0.403301	-0.0611329	0.509395		1.07351	0.277076	0.0949151	0.993376	1.77517	1.55955	1.32485
	PF3D7_0217900	conserved Plasmodium protein unknown function	PFB0835c	-0.863247	-1.08577	-1.93698	-1.74897	-2.69346	-2.73105	-1.95442		0.269969	0.592783	0.0469853	0.0796073	-0.5165	-0.302101	-0.297375
	PF3D7_0613000	conserved Plasmodium protein unknown function	PFF0630c-a	-2.1322	-1.11762	-1.51769	-0.960503	-2.37776	-2.16678	-1.37504		-0.694593	0.632112	0.502465	0.390021	-0.201502	-0.62374	-0.387983
	PF3D7_1334800	MSP7-like protein	MAL13P1.174	-2.02858	-2.49437	-2.3864	-2.23413	-2.35446	-1.30301	-1.00276		-1.80781	-1.59189	-0.677085	0.0583923	-0.181958	-0.895606	-0.781756
	PF3D7_1358700	YOP1-like protein putative	MAL13P1.288	-0.771403	-1.2489	-1.47428	-1.04795	-1.59483	-1.77222	-1.21082		-0.499682	-0.352852	0.0015934	0.628367	0.576474	-0.283619	-0.186115
	mal_rna_10:rRNA	#N/A	mal_rna_10:rRNA	-0.450308	-0.166059	-0.589986	-0.503773	-0.913326	-0.00214511	-0.0458196		-0.0540557	1.10202	1.09233	1.98193	1.25704	0.303707	0.832326
	PF3D7_0528500	F-actin-capping protein subunit alpha putative	PFE1420w	-1.43291	-1.80986	-1.8267	-1.44835	-1.6131	-1.49443	-1.14819		-1.55157	-0.903871	0.106636	0.833453	0.556581	0.544738	0.415148
	PF3D7_0207400	serine repeat antigen 7	PFB0330c	-3.0723	-3.3497	-2.81211	-2.31618	-2.07193	-1.65544	-1.46671		-3.31914	-3.0062	-0.806043	-0.0909421	0.0953268	-0.482221	-0.345169
	PF3D7_0927500	dynein light chain putative	PFI1350c	-1.50885	-1.25581	-1.34033	-1.21676	-1.14764	-1.55581	-1.18754		-1.50734	-1.11316	-0.830146	0.885285	1.01914	1.02438	0.898819
	PF3D7_0924500	conserved Plasmodium membrane protein unknown function	PFI1205c	-1.25414	-1.83069	-1.86554	-1.53726	-1.57204	-1.49924	-1.15083		-0.875958	-1.67148	-0.712016	1.16607	0.592903	0.583992	0.535848
	mal_rna_18:rRNA	#N/A	mal_rna_18:rRNA	-0.506366	-0.835873	-1.5721	-1.45541	-2.07183	-0.383762	-0.663091		-0.398594	0.292738	0.0754782	0.86871	0.0924561	-0.164451	0.052349
	PF3D7_1332200	conserved Plasmodium protein unknown function	PF13_0173	-1.48266	-1.93275	-1.97745	-2.10925	-1.71928	-0.924677	-0.842557		-1.63682	-2.41821	-2.51506	-0.82798	0.442531	1.26676	1.07327
	PF3D7_0423400	apical asparagine-rich protein AARP	PFD1105w	-0.361809	-1.2072	-1.27574	-1.14553	-0.71441	-0.556581	-0.27799		-1.08225	-1.99699	-1.99029	0.820687	1.44704	1.52561	1.84215
	PF3D7_1316200	ADP-ribosylation factor putative	PF13_0090	-2.285	-2.05263	-1.68851	-1.19134	-1.15096	-1.19846	-0.550608		-1.53355	-1.33272	-1.68365	-0.128673	1.00972	0.452146	0.353571
	PF3D7_0629300	phospholipase putative	PFF1420w	-0.848767	-1.16777	-1.09291	-1.14558	-0.79117	-0.490082	-0.435324		-1.41074	-1.74548	-1.72057	-0.19684	1.36756	1.06417	0.91722
	PF3D7_1420200	myosin-specific chaperone UNC putative	PF14_0196	-1.69205	-1.57579	-1.48108	-1.21005	-1.23129	-0.968951	-0.646864		-1.51062	-1.29568	-1.04163	0.501557	0.92601	0.769013	0.705925
	Apico-tRNA-Val	#N/A	PFC10_API0007:tRNA	-0.69371	-0.802698	-0.476618	-0.525535	-0.903616	0.49035	0.371492		-0.396479	-0.512993	-0.256277	0.841122	1.25031	1.17105	1.73689
	PF3D7_0714700	tRNA Asparagine	MAL7_tRNA_Asp1	4.09317	4.08934	4.68205	4.27709	2.41354	4.63095	4.54836		2.67638	2.62049	3.37138	3.70005	4.5665	2.70799	-0.182987
	PF3D7_1328300	conserved Plasmodium protein unknown function	PF13_0154	-2.07844	-1.81015	-1.65514	-1.31321	-1.61789	-1.73473	-1.38554		-1.73261	-0.951387	-0.769351	0.410205	0.531829	0.163554	-0.0891656
	PFC10_API0050:tRNA	#N/A	PFC10_API0050:tRNA	0.47039	0.423168	-0.198477	-0.349168	-0.724629	-0.00934079	0.497832		1.07862	1.19782	0.909355	0.784554	1.42037	0.274901	0.418962
	PF3D7_1414400	serine/threonine protein phosphatase PP1	PF14_0142	-1.95199	-1.10925	-1.07385	-0.710607	-1.39963	-1.7009	-0.810295		-1.61577	-0.356378	0.0746225	0.896092	0.744379	0.0419697	-0.20952
	Apico-rpoB	#N/A	PFC10_API0015	-1.21439	-0.629111	-0.689206	-0.366979	-0.687888	0.0624821	0.601469		-0.631647	0.238477	0.537642	1.8683	1.45216	0.132937	0.310977
	PF3D7_1137200	apical exonemal protein	PF11_0383	-1.42851	-1.6749	-1.3715	-1.26838	-1.1661	-1.15567	-1.24734		-1.66532	-1.96741	-1.45105	0.653566	0.973213	0.936579	0.788871
	PF3D7_0530000	conserved Plasmodium protein unknown function	PFE1500c	0.478902	0.393238	0.00284013	0.338022	-1.09187	-1.11345	-0.18135		0.823459	1.49391	1.47198	1.33545	1.04609	0.416442	0.323377
	PF3D7_0802600	adenylyl cyclase beta	MAL8P1.150	-2.05054	-2.12952	-2.04862	-2.04403	-1.65467	-1.12475	-0.970861		-2.50982	-2.61196	-2.12944	-0.164605	0.482518	1.06991	1.00523
	PF3D7_0304100	inner membrane complex protein 1e putative	PFC0185w	-0.31705	-0.782951	-1.03596	-1.25424	-0.891895	0.0765659	0.429832		-0.827397	-1.39006	-1.34048	0.415738	1.23815	1.87346	1.60317
	PF3D7_0207000	merozoite surface protein 4	PFB0310c	-1.18016	-1.15546	-1.00537	-1.19998	-1.51272	-1.14447	-0.765758		-1.17836	-0.880243	-0.430239	0.761822	0.613406	0.0211039	-0.167476
	PF3D7_1034600	translation initiation factor IF-3 putative	PF10_0336	-1.91296	-0.678927	-1.08943	-0.823513	-1.46161	-1.51571	-0.98266		-1.78982	-0.292082	0.0650911	0.791738	0.662232	-0.181396	0.0423526
	PF3D7_0722900	conserved Plasmodium protein unknown function	MAL7P1.123	-0.730379	-1.21778	-1.24011	-0.651469	-0.724941	-0.660085	-1.111		-0.489713	-0.720178	-0.331573	1.53365	1.39589	0.388536	0.589983
	PF3D7_1322800	conserved Plasmodium protein unknown function	MAL13P1.128	-2.19262	-0.95977	-0.990391	-0.539691	-1.42488	-1.9968	-1.0475		-0.64021	0.685867	0.945579	1.02821	0.694847	-0.0694626	0.26407
	PF3D7_1032400	phosphatidylinositol N-acetylglucosaminyltransferase subunit A putative	PF10_0316	-2.39217	-1.11234	-1.3916	-0.672824	-1.95177	-1.8775	-0.829945		-1.54518	0.135924	0.449591	0.617324	0.1594	-0.261486	-0.332001
	PF3D7_1428000	conserved Plasmodium membrane protein unknown function	PF14_0258	-2.02972	-1.15588	-0.99132	-0.836121	-0.52741	-0.813057	-0.678798		-1.04428	0.28257	0.853785	2.15498	1.57977	0.261817	0.10027
	PF3D7_1449100	conserved Plasmodium protein unknown function	PF14_0468	-1.75394	-1.59354	-1.5306	-1.32318	-1.57779	-1.29029	-1.08308		-1.75917	-1.16057	-0.622092	0.655468	0.527802	0.559623	0.42659
	PF3D7_1447700	conserved Plasmodium protein unknown function	PF14_0453	-0.0917207	-0.275123	-0.425762	-0.405882	-1.28501	-1.71117	-1.30888		0.48454	0.733189	0.740677	1.02194	0.819694	-0.602012	-0.567572
	PF3D7_1211700	DNA replication licensing factor MCM5 putative	PFL0580w	-2.27827	-1.53678	-1.72858	-0.999253	-1.8115	-1.41652	-0.761446		-1.95367	-0.354311	0.111197	1.0459	0.290199	0.334018	0.269182
	PF3D7_1338900	serine/threonine protein kinase putative	MAL13P1.196	-1.66685	-0.508676	-0.769827	-0.328785	-1.14498	-0.859779	-0.503244		-0.804682	0.274852	0.835488	0.97883	0.953444	0.120955	0.105491
	PF3D7_1014000	GDP-L-fucose synthase	PF10_0137	-1.78493	-0.710099	-1.05287	-0.717733	-1.41426	-1.70972	-1.23991		-1.36046	0.784606	0.792896	0.168514	0.682576	0.0643101	0.662642
	PF3D7_0316100	mitochondrial ribosomal protein L27 precursor putative	PFC0701w	-1.15445	-0.765139	-0.67865	-0.509721	-1.10338	-0.225988	0.131865		-0.802826	-0.578843	-0.305082	-0.413146	0.992279	-0.519088	0.465925
	PF3D7_0914100	conserved Plasmodium protein unknown function	PFI0690c	-1.88528	-1.86229	-1.84952	-1.84178	-1.301	-0.875073	-0.824492		-2.06249	-2.28223	-2.57957	-0.654723	0.789498	1.14604	0.911799
	PF3D7_1437500	conserved Plasmodium membrane protein unknown function	PF14_0355	-0.0443667	0.0376478	-0.117934	0.00767343	-0.620707	-0.542903	-0.11601		0.220356	1.02624	1.23344	1.8247	1.46861	0.452579	0.136196
	PF3D7_1443000	serine/threonine protein kinase	PF14_0408	-1.84544	-1.17484	-1.13197	-0.775119	-1.19521	-1.42306	-1.10453		-1.47893	-0.840836	-0.265494	0.662782	0.893915	0.800579	0.9377
	PF3D7_0805700	serine/threonine protein kinase FIKK family	MAL8P1.203	-2.45533	-1.58282	-1.52934	-1.04873	-1.48566	-1.30696	-1.14581		-2.31485	-1.26282	-0.16092	0.887016	0.599876	0.374815	0.199158
	PF3D7_1037500	dynamin-like protein	PF10_0368	-1.11198	-0.899423	-0.806725	-0.681073	-0.698065	-0.393764	0.0636869		-0.807432	-0.920382	-1.11943	0.823155	1.38433	1.50386	1.2506
	PF3D7_1003100	conserved Plasmodium protein unknown function	PF10_0034a	-1.78155	-1.06098	-1.28754	-0.780149	-1.08077	-1.32622	-0.549632		-0.533912	0.624106	1.02157	1.19468	1.00013	0.5321	0.504171
	PF3D7_1023000	conserved Plasmodium membrane protein unknown function	PF10_0223	-0.747041	-1.24193	-1.0965	-0.997053	-0.871522	-0.912147	-0.697632		-0.231008	-0.93464	-1.17247	0.30856	1.20818	0.014817	0.492896
	PF3D7_1310600	ras-related protein Rab-5B	MAL13P1.51	-1.00181	-1.06859	-1.12238	-1.03724	-1.12383	-1.52006	-0.953531		-0.0478979	-0.341744	-0.442315	1.1511	0.950306	1.19575	0.85131
	PF3D7_1346600	conserved Plasmodium protein unknown function	PF13_0246	-1.31931	-1.06566	-1.44554	-1.13178	-1.87138	-2.79214	-2.40306		-0.938634	-0.459556	0.0123238	0.455462	0.20124	-1.45404	-1.31828
	PF3D7_0103800	actin-related protein	PFA0190c	-1.56834	-1.84587	-1.50524	-1.17356	-0.972174	-1.17358	-0.604473		-1.16796	-1.7532	-0.331943	1.69125	1.09937	0.154809	0.438814
	PF3D7_0705900	ATP synthase subunit C putative	MAL7P1.340	-1.81296	-1.2907	-1.57446	-1.14262	-1.85505	-1.46543	-0.634483		-0.63955	0.581898	0.559171	1.03967	0.214453	-0.565542	-0.676888
	PF3D7_0215900	palmitoyltransferase DHHC11 putative	PFB0725c	-0.964489	-0.876754	-0.760414	-0.456166	-0.895795	-0.904192	-0.307754		-0.760879	0.562666	1.08492	1.45238	1.17364	0.726605	0.159311
	PF3D7_1234600	protein TOC75 putative	PFL1670c	-1.23563	-0.27474	-0.471914	-0.00325737	-0.834875	-0.705371	-0.414562		-0.946701	0.862736	1.43362	1.16554	1.23338	0.349423	0.202102
	PF3D7_0617900	histone H3 variant	PFF0865w	-1.87752	-1.26837	-1.0082	-0.0481578	-0.361273	-0.746504	0.0895193		-2.0984	-0.998154	-0.547186	1.56905	1.70566	1.22116	1.31786
	PF3D7_0524200	conserved Plasmodium membrane protein unknown function	PFE1205c	-1.7049	-1.51731	-1.57422	-0.712757	-0.983668	-0.977485	-0.528616		-1.28431	-0.171431	0.0792434	1.90007	1.0805	1.36564	1.56234
	PF3D7_0106000	conserved Plasmodium protein unknown function	PFA0295c	-2.3332	-1.59884	-1.53946	-1.15173	-1.21333	-1.12485	-1.05494		-1.99938	-1.2396	-0.752645	0.959187	0.850738	0.465968	0.530821
	PF3D7_0516800	AP2 domain transcription factor AP2-O2 putative	PFE0840c	-2.22239	-2.10714	-2.06667	-1.68061	-1.93153	-1.20265	-1.23927		-2.42234	-1.71021	-0.0148716	-0.0583864	0.132019	-0.197886	-0.676972
	PF3D7_1137500	apicoplast ribosomal protein S14p/S29e precursor putative	PF11_0386	-1.88058	-1.19491	-1.09487	-0.562613	-1.22422	-1.2103	-0.623212		-1.45181	-0.428648	0.37824	1.10114	0.837465	-0.0850434	0.0324062
	PF3D7_1215000	thioredoxin peroxidase 2	PFL0725w	-2.00527	-1.88057	-1.83553	-1.15898	-1.50269	-0.8407	-0.278545		-1.60497	-0.843017	-0.543221	0.513339	0.558096	0.328745	0.597314
	PF3D7_0821000	conserved Plasmodium protein unknown function	MAL8P1.53	-1.96049	-1.12749	-1.09055	-0.373835	-1.30879	-1.19303	-0.449085		-1.33224	-0.18555	0.170723	1.0495	0.750731	0.303903	0.271996
	PF3D7_1343500	conserved Plasmodium protein unknown function	MAL13P1.217	-0.50081	-0.55231	-0.631072	-0.0848152	-0.831098	-1.09844	-0.888115		0.533699	0.595687	0.777299	1.53614	1.22801	-0.242556	-0.132975
	PF3D7_0811600	conserved Plasmodium protein unknown function	PF08_0091	-1.2355	-0.819837	-0.661171	-0.384303	-0.749676	-0.319211	-0.173901		-1.26933	-0.487696	-0.0414367	1.19902	1.30594	0.788022	0.547648
	PF3D7_1232700	conserved Plasmodium protein unknown function	PFL1580w	-1.04405	-0.853026	-0.935247	-0.738556	-0.731329	-0.95299	-0.637445		-1.09647	-0.607398	-0.0733716	1.17309	1.32167	0.956044	1.05331
	PF3D7_1224500	histone chaperone ASF1 putative	PFL1180w	-1.38021	-0.588864	-0.761505	-0.225992	-0.681355	-0.744533	-0.281711		-0.574221	0.691163	1.33036	2.07222	1.37156	0.445258	0.354037
	PF3D7_1470400	mitochondrial pyruvate carrier protein 2 putative	PF14_0671	-1.29126	-1.53071	-1.31262	-0.819073	-1.41278	-0.951619	0.0909701		-1.04595	-0.477254	0.518867	1.22164	0.634903	0.828672	1.01606
	PF3D7_0216800	TMEM121 domain-containing protein putative	PFB0770c	-1.75566	-2.06214	-2.04098	-1.90313	-1.54526	-1.31752	-1.36837		-1.94144	-2.38452	-1.03026	0.873182	0.501271	-0.0369026	-0.278086
	PF3D7_1460900	apicoplast ribosomal protein S10 putative	PF14_0581-a	-0.645576	-0.419258	-0.599314	-0.0204736	-0.566568	-0.442827	0.0394238		0.0134601	0.660557	0.917186	1.69452	1.47854	0.694322	0.579123
	PF01TR004	#N/A	PF01TR004	-1.6899	-1.19295	-1.13251	-0.774104	-0.814119	-0.596756	-0.00288882		-1.18892	-0.0894385	-0.0762898	0.592078	1.22998	1.39122	1.10401
	PF3D7_0811000	cullin-1 putative	PF08_0094	-1.96975	-1.23035	-1.15907	-0.685966	-1.10483	-0.781686	-0.316258		-1.4401	-0.582444	-0.0140695	1.14254	0.936504	0.802705	0.771672
	PF3D7_0403900	SET domain protein putative	PFD0190w	-1.22711	-1.29754	-1.24685	-1.18826	-0.944869	-0.582334	-0.710884		-1.90704	-1.32868	-0.786102	0.173549	1.09566	0.916211	0.995405
	PF3D7_0620700	DnaJ protein putative	PFF1010c	-1.82581	-1.11628	-0.955899	-0.631963	-0.920561	-1.45787	-1.02814		-1.75919	-0.818024	-0.0122717	0.870872	1.11971	0.426771	0.655053
	PF3D7_1320700	conserved Plasmodium protein unknown function	PF13_0120	-2.57622	-2.12101	-1.84037	-1.49965	-1.05974	-0.613055	-0.815592		-2.59311	-2.06364	-1.17248	0.789768	0.974512	1.47181	1.50957
	PF3D7_0823500	inner membrane complex protein 1i putative	PF08_0033	-1.52242	-1.94216	-1.63689	-1.43348	-0.656299	-0.444441	-0.455976		-1.55026	-2.17953	-2.00766	-0.240641	1.37563	1.24499	1.12596
	PF3D7_1026600	conserved Plasmodium protein unknown function	PF10_0262	-2.21526	-2.0016	-1.71536	-2.29735	-1.3203	-0.9244	-1.16805		-2.65442	-2.93358	-3.34252	-2.55775	0.711284	1.1324	0.518606
	PF3D7_0422800	serpentine receptor putative	PFD1075w	-1.58895	-1.18099	-1.14447	-0.852794	-1.18383	-0.729258	-0.702338		-1.16689	-0.198534	0.434289	1.02239	0.846927	-0.0483287	-0.146067
	Pfa_asR_358	#N/A	Pfa_asR_358	-1.52086	-1.1708	-1.10834	-1.37433	-1.32315	-1.15274	-1.14289		-0.589131	-0.330388	-0.0901262	0.511873	0.700321	0.192944	-0.339089
	PF3D7_1321500	3'5'-cyclic nucleotide phosphodiesterase putative	MAL13P1.118	-2.54839	-2.11919	-1.67263	-1.34297	-1.16408	-0.83555	-0.573861		-2.04926	-1.66745	-0.768882	1.13482	0.857324	0.709868	0.568632
	PF09TR002	#N/A	PF09TR002	-0.729685	-0.0780557	-0.238911	0.213313	-0.733422	-0.718017	-0.471732		-0.0548974	1.48071	1.76519	1.66898	1.28417	0.998381	0.0937905
	PF3D7_0803500	AAA family ATPase putative	MAL8P1.144	-0.758362	-0.808824	-0.610155	-0.575594	-0.468468	-0.285722	-0.243687		-0.857372	-1.03794	-1.09369	-0.681283	1.54893	1.1381	1.2241
	PF3D7_0801100	28S ribosomal RNA	MAL8b_28s	-1.2295	-0.90788	-0.804607	-0.209019	-1.41435	-0.0635673	0.492686		-0.585216	0.834222	0.560111	1.15744	0.601453	0.24721	-0.098145
	PF3D7_1355100	DNA replication licensing factor MCM6	PF13_0291	-1.71708	-0.845846	-0.960692	-0.277979	-1.49733	-1.35053	-0.612364		-1.01492	0.257562	0.447051	0.975365	0.517487	0.124816	0.0527456
	PF3D7_0207100	conserved Plasmodium protein unknown function	PFB0315w	-2.09446	-1.30993	-1.26945	-1.01881	-1.20653	-0.980921	-0.720687		-2.15237	-1.29343	-0.895456	-0.262853	0.80801	1.02375	1.08426
	PF3D7_0903700	alpha tubulin 1	PFI0180w	-1.57871	-0.695026	-0.881013	-0.301435	-1.08653	-0.625436	0.0327408		-1.10258	0.744515	1.06975	1.29749	0.927658	0.488014	0.545826
	PF3D7_0205800	PH domain-containing protein putative	PFB0257c	-0.0184878	-0.556448	-0.825587	-0.490169	-0.803528	-1.53179	-1.21959		0.682566	0.392806	0.914722	1.55466	1.20692	0.0614425	-0.343285
	PF12TR012	#N/A	PF12TR012	-2.20706	-0.271626	0.040116	1.16863	0.118961	0.75368	1.64258		-1.27661	1.78591	2.63839	2.62308	2.12535	2.68882	2.06268
	PF3D7_0207900	serine repeat antigen 2	PFB0355c	-2.68666	-3.05795	-2.59106	-1.71615	-1.64299	-1.33541	-0.952463		-2.53095	-2.58812	-0.500686	0.572363	0.359873	0.591884	0.653032
	PF3D7_1330400	ER lumen protein retaining receptor 1 putative unspecified product	MAL13P1.163-a	-1.14426	-1.6192	-1.95682	-1.56914	-1.67041	-1.88983	-1.45188		-0.146988	-0.122318	-0.17094	1.30904	0.332388	-0.444366	-0.333437
	PF3D7_0219900	Plasmodium exported protein unknown function	PFB0910w	1.25972	0.0354827	0.0812557	-0.216991	-0.601346	-0.0184432	0.225248		1.59302	0.273449	-0.807596	-0.545886	1.39955	1.08438	1.11642
	PF3D7_1024500	conserved Plasmodium protein unknown function	PF10_0238	-1.26385	-0.511452	-0.581952	0.175028	-0.986364	-0.741745	0.14182		-0.700086	0.196034	0.859592	1.33356	1.00546	0.4198	0.610918
	Apico-tRNA-Gly1	#N/A	PFC10_API0021:tRNA	0.524279	0.626265	0.173014	0.151446	0.244838	0.26822	0.825225		0.850095	0.907636	1.37911	2.11416	2.2361	0.361506	0.23536
	PF3D7_1236900	conserved Plasmodium protein unknown function	PFL1785c	-1.45062	-1.57629	-1.8007	-1.76061	-1.23975	-1.20985	-0.975493		-1.40653	-0.982498	-1.68986	0.67668	0.750805	0.537633	0.547227
	PF3D7_0717000	conserved Plasmodium membrane protein unknown function	MAL7P1.82	-0.835207	-0.887332	-1.14981	-1.52833	-0.953495	-0.933732	-1.57801		-1.90477	-0.815031	0.324549	1.95352	1.03584	0.213328	0.338696
	PF10TR008	#N/A	PF10TR008	-0.846822	-0.944728	-0.677169	-0.779598	-0.524573	-0.623961	-0.319078		-0.62315	-1.26133	-0.978126	0.907187	1.46283	1.27945	1.25232
	PF3D7_0402100	Plasmodium exported protein (PHISTb) unknown function	PFD0095c	-0.955433	-1.17296	-1.23501	-1.08871	-1.09806	-1.02329	-0.816862		-0.825398	-1.25066	-1.66124	-1.90953	0.889245	0.79075	1.23284
	PF3D7_1110600	mitochondrial ribosomal protein L11 precursor putative	PF11_0113	-0.327748	0.629801	0.620289	1.09327	-0.189607	-0.302802	0.560179		0.208411	1.2852	1.52245	1.8097	1.79486	1.07314	1.10348
	PF3D7_1251300	thymidylate kinase	PFL2465c	-0.375318	0.744971	0.71504	1.13757	-0.109378	-0.261703	0.292271		0.683943	1.83786	1.73183	2.07956	1.87042	1.33856	1.19824
	PF3D7_1417300	cysteine protease ATG4 putative	PF14_0171	-1.31186	-1.26148	-1.20863	-1.18936	-1.05068	-0.516672	-0.861274		-1.11147	-1.06031	-0.294453	0.864572	0.927757	0.575295	0.529592
	PF3D7_0405900	apical sushi protein	PFD0295c	-1.95408	-1.6565	-1.5738	-1.77261	-1.49339	-1.21551	-1.17685		-2.3059	-2.45432	-2.23534	-0.0916388	0.479177	0.0529591	0.134024
	PF3D7_1123200	leucine-rich repeat protein	PF11_0243	-1.30799	-1.24855	-1.31285	-1.0041	-1.38863	-0.909835	-0.825362		-1.80427	-1.12522	-0.535152	0.460942	0.581129	0.774544	0.550628
	PF3D7_0310400	parasite-infected erythrocyte surface protein	PFC0435w	-2.46508	-1.86317	-1.67599	-1.20783	-1.3828	-1.12633	-1.0262		-2.47056	-1.72527	0.10924	0.558213	0.586913	0.0382601	0.0343074
	PF3D7_1026500	conserved Plasmodium protein unknown function	PF10_0261a	-1.24029	-1.78957	-1.23785	-1.39535	-0.864285	-0.834788	-1.04522		-0.984062	-1.85289	-1.37463	0.16149	1.10227	1.2426	0.770692
	PF3D7_0613200	conserved Plasmodium protein unknown function	PFF0640w	-0.718745	-0.297957	-0.596797	-1.43347	-1.93312	-1.93793	-1.87808		-1.40568	-0.385937	-0.171697	0.133957	0.0314553	-0.815571	-0.867278
	PF3D7_1115900	palmitoyltransferase DHHC9	PF11_0167	-0.789473	-1.58504	-1.34727	-1.50376	-0.686955	-0.853738	-0.588015		-0.699419	-1.71711	-1.69512	0.904255	1.27582	1.18551	1.35475
	PF3D7_1031400	OTU-like cysteine protease	PF10_0308	-2.581	-1.92011	-1.41342	-1.51296	-0.834983	-0.868949	-0.921418		-2.49284	-2.35258	-1.8273	0.329274	1.12728	1.32576	1.10873
	PF3D7_1436200	conserved Plasmodium protein unknown function	PF14_0343	-2.02342	-2.27678	-2.0877	-2.30117	-1.45202	-0.971801	-1.41687		-2.55954	-3.04459	-3.06406	-0.138845	0.510238	0.767924	0.799024
	PF3D7_0102200	ring-infected erythrocyte surface antigen	PFA0110w	-1.91775	-3.28207	-3.45884	-3.48422	-2.87256	-2.5033	-2.11029		-2.01264	-3.72343	-3.93668	-3.88813	-0.912078	1.74169	1.18436
	PF3D7_1206100	IMP-specific 5'-nucleotidase putative	PFL0305c	-1.0918	-1.57422	-1.0633	-0.598304	-0.697704	-0.274218	-0.155789		-0.75677	-1.06874	-0.386961	1.34069	1.25996	0.953546	1.11679
	PF3D7_0305600	AP endonuclease (DNA-[apurinic or apyrimidinic site] lyase) putative	PFC0250c	-1.67358	-0.973997	-1.08957	-0.669102	-1.16281	-0.835392	-0.616099		-1.35022	-0.370257	0.396753	0.822141	0.792155	0.451119	0.572355
	PF3D7_1305100	conserved Plasmodium protein unknown function	PF13_0025	-1.78748	-0.826101	-1.04434	-0.716765	-1.64229	-2.16161	-1.89313		-1.6067	-0.675789	0.0166847	0.409537	0.309303	-0.502943	-0.464969
	PF3D7_1312600	2-oxoisovalerate dehydrogenase subunit alpha mitochondrial putative	PF13_0070	-2.95843	-1.91419	-1.78907	-0.957793	-1.40976	-1.04853	-0.405792		-2.74762	-0.863563	-0.173095	0.63202	0.537337	0.630639	0.763711
	PF3D7_0409900	actin-like protein putative	PFD0487c	-0.963373	-1.40109	-1.31172	-1.14004	-1.07356	-1.08701	-1.15235		-0.759636	-1.25826	-0.598904	0.981281	0.87243	0.107542	0.29119
	Pfa_asR_7292	#N/A	Pfa_asR_7292	-0.800261	-1.4059	-0.861541	-0.980227	-0.919804	-0.510501	-0.696797		-0.282355	-0.406258	-1.0951	-0.618002	1.02509	0.437665	0.244577
	PF3D7_1004500	conserved Plasmodium protein unknown function	PF10_0048	-1.92942	-1.08405	-1.18103	-0.669915	-1.36262	-1.54734	-1.19458		-1.20529	-0.190756	0.175569	0.696928	0.58101	-0.292731	-0.358074
	PF3D7_1024300	conserved Plasmodium protein unknown function	PF10_0236	-1.71092	-0.871698	-1.12558	-0.791593	-1.67666	-2.36486	-1.89914		-1.31512	-0.0916577	0.0296153	0.411365	0.258108	-0.928454	-0.348583
	PF3D7_0425200	Plasmodium exported protein (hyp15) unknown function	PFD1205w	1.36914	-0.698167	-1.59939	-2.06089	-1.55265	-1.49638	-1.35332		1.98063	-0.358025	-2.71911	-2.54578	0.3805	1.08469	1.45605
	PF3D7_1365800	conserved Plasmodium protein unknown function	MAL13P1.330	-1.09332	-0.951068	-1.11781	-1.02892	-1.22978	-1.08504	-0.835231		-0.638243	-0.392894	-0.529117	0.326057	0.688952	0.563251	0.567728
	PF3D7_0413800	50S ribosomal protein L10 putative	PFD0675w	-0.808235	-0.0818463	-0.251554	-0.0316228	-0.864416	-1.62131	-1.54781		-0.305575	0.185491	0.548761	0.804839	1.05155	-0.931454	-0.667557
	PF3D7_0704900	peptide chain release factor 2	MAL7P1.20	1.65244	1.91533	1.62654	1.7177	-0.110511	-0.417652	-0.53756		2.08763	2.36252	1.93377	1.34853	1.80431	0.346175	-0.0812893
	PF3D7_0902800	serine repeat antigen 9	PFI0135c	-1.84552	-1.12282	-1.19395	-0.36401	-1.26402	-1.02834	-0.407546		-1.68185	-0.11106	0.737852	0.815797	0.64776	0.307379	0.290519
	PF3D7_1426900	cytochrome b-c1 complex subunit 6 putative	PF14_0248	-0.962551	-0.603511	-0.542188	-0.369605	-0.498657	0.0177842	0.725982		-0.296949	0.191041	0.617388	1.75675	1.41293	0.687913	1.19619
	PF3D7_0528300	conserved Plasmodium protein unknown function	PFE1410c	-1.25373	-1.65731	-1.56751	-1.45242	-1.34977	-0.960899	-0.38186		-1.35962	-1.61515	-1.93261	-0.0955445	0.560632	0.979496	0.387937
	PF3D7_0405800	conserved Plasmodium protein unknown function	PFD0290w	-1.41102	-1.6591	-2.13775	-2.09831	-1.96071	-0.313374	-0.191911		-0.798042	-1.47031	-2.09199	-0.737147	-0.0504413	0.757328	0.973404
	PF3D7_0412100	30S ribosomal protein S12 mitochondrial putative	PFD0600c	-2.01287	-2.47534	-2.55177	-2.37724	-2.44322	-1.6963	-1.48525		-2.06862	-2.36073	-2.36188	-2.00689	-0.532998	0.66738	0.58547
	Pfa_starR_6525	#N/A	Pfa_starR_6525	0.774482	-0.582113	-1.6988	-2.1394	-1.67564	0.43546	-0.113088		0.963094	-0.810888	-2.4863	-1.03241	0.234524	0.198056	1.00163
	PF3D7_1008300	AP-5 complex subunit sigma-1 putative pseudogene	PF10_0080a	-1.04161	-0.518833	-0.784675	-0.477381	-0.925387	-1.26267	-1.16527		-0.493985	0.392022	0.756764	1.21819	0.984533	-0.136347	-0.102902
	PF3D7_0607200	RING zinc finger protein putative	PFF0355c	-1.97765	-0.877276	-0.946864	-0.195172	-1.17666	-1.00341	-0.0439333		-1.09491	0.927955	1.28289	1.42243	0.732496	0.77732	1.03271
	PF3D7_0419300	conserved Plasmodium protein unknown function	PFD0935c	-1.53801	-1.08244	-1.32649	-1.1176	-1.58641	-1.48269	-0.693194		-1.35225	-0.284103	0.284851	0.450789	0.320809	-0.00683709	0.0721339
	PF3D7_0632400	rifin	PFF1575w	2.25924	-0.531259	-1.23929	-1.10766	-0.489691	-0.022454	0.438764		2.89176	-0.0717554	-0.78296	0.624802	1.4174	1.86471	1.48148
	PF3D7_1463200	replication factor C subunit 3 putative	PF14_0601	-1.97944	-0.958757	-1.25576	-0.687852	-1.79378	-1.46183	-0.743789		-0.977173	0.115362	0.542494	0.703686	0.113023	-0.428144	-0.705958
	PF3D7_1102700	early transcribed membrane protein 11.1	PF11_0039	1.52942	-0.047418	-0.756939	-1.26755	-0.452676	-0.626012	-0.631602		1.63132	-0.104407	-2.44058	-3.10075	1.45403	1.89623	2.49501
	PF3D7_0612400	conserved Plasmodium protein unknown function	PFF0602w	-0.70307	-0.353999	-0.394409	-0.15865	-0.975637	-1.48282	-1.08151		-0.0847431	0.374622	0.788953	0.969635	0.930815	-0.364891	-0.641346
	PF3D7_0530900	formin 1	PFE1545c	-1.94845	-2.04989	-1.79412	-1.63369	-1.53665	-1.13147	-1.19868		-2.08184	-2.37906	-1.51525	0.28059	0.365988	1.21871	1.00317
	PF3D7_1459400	conserved Plasmodium protein unknown function	PF14_0567	-0.260676	-1.3759	-1.94892	-1.73316	-1.66501	-1.3659	-1.0095		0.410394	-0.536739	-0.43274	0.661794	0.23623	-0.00147221	0.209225
	PF3D7_0203400	conserved Plasmodium protein unknown function	PFB0161c	-1.33926	-0.607944	-0.646451	-0.0745795	-0.675972	-0.528372	-0.0254347		-0.63155	0.959871	1.53392	1.72923	1.22415	0.539054	0.67955
	PF3D7_0527000	DNA replication licensing factor MCM3 putative	PFE1345c	-2.31613	-1.28703	-1.27417	-0.654181	-1.40007	-1.21004	-0.602523		-1.73477	-0.178136	0.420136	0.879742	0.499961	0.28051	0.392929
	PF3D7_0925600	zinc binding protein (Yippee) putative	PFI1255w	-1.83484	-1.49226	-1.2127	-0.760668	-1.19321	-0.977017	-0.0684249		-1.28207	-1.05107	-0.395206	0.897876	0.7036	0.0645987	0.312493
	PF3D7_1229800	myosin J putative	PFL1435c	-1.54297	-1.30836	-1.21178	-1.063	-1.07763	-0.688437	-0.209157		-1.80409	-1.86106	-1.67574	0.00604996	0.813915	0.94669	0.710344
	PF3D7_1326000	conserved Plasmodium protein unknown function	MAL13P1.141	-1.94984	-1.10988	-0.89041	-0.348522	-0.562413	-0.31756	-0.0724371		-1.25989	-0.196101	0.43635	1.54567	1.32836	0.736764	1.08172
	PF13TR005	#N/A	PF13TR005	-1.25589	-1.40349	-1.40343	-1.6874	-1.61137	-1.09037	-1.23602		-1.17644	-2.03677	-2.25379	-1.7093	0.277926	-0.0733617	0.114019
	PF3D7_1405600	ribonucleoside-diphosphate reductase small chain putative	PF14_0053	-1.18421	-0.628014	-0.897602	-0.366272	-1.28288	-1.35941	-0.360594		0.0453728	1.03635	0.693774	1.18982	0.605654	0.0306222	0.0376084
	PF3D7_1018200	serine/threonine protein phosphatase 8 putative	PF10_0177a	-1.83342	-1.81574	-1.76901	-1.71575	-1.55333	-1.18692	-1.16271		-2.23321	-2.39965	-1.66855	0.236292	0.333517	0.742792	0.738497
	PF3D7_0908000	plasma membrane protein 1 putative	PFI0385c	0.163814	-0.306095	-0.352201	-0.400612	-0.299785	0.0654021	0.00244868		0.16384	0.0344786	0.259894	1.62561	1.58681	1.19992	0.79779
	PF3D7_1107400	DNA repair protein RAD51	PF11_0087	-1.0746	-0.556572	-0.683283	0.199692	-1.22573	-0.99388	0.0972921		-0.324762	0.492118	1.03446	1.04317	0.657936	-0.0118388	0.0663257
	PF3D7_1303200	SNARE protein putative	MAL13P1.16	-1.26127	-0.736127	-0.966609	-0.321701	-1.30077	-1.0664	-0.321316		-0.368252	0.708243	0.824129	1.09395	0.581817	-0.153945	-0.234776
	PF3D7_0708900	protein SCO1 putative	PF07_0034	-2.39208	-2.44273	-2.55486	-2.34069	-2.32562	-2.01934	-1.86704		-2.26112	-2.19904	-1.75881	-0.902939	-0.447138	-0.749077	-0.76578
	PF3D7_0928400	conserved Plasmodium membrane protein unknown function	PFI1395w	-0.283563	-0.926497	-1.08036	-0.742469	-0.789081	-0.881299	-0.291839		-0.530233	-0.103187	0.420153	1.5293	1.08661	0.273732	-0.157843
	PF3D7_0211500	GAF domain-related protein putative	PFB0510w	-1.79387	-1.3773	-1.25877	-0.993337	-1.2679	-1.37607	-1.1238		-0.980939	-0.446733	0.0844401	0.743929	0.607402	0.0380227	0.0619761
	PF3D7_1343800	conserved Plasmodium protein unknown function	MAL13P1.380	-1.92494	-1.99684	-1.52288	-1.62511	-1.068	-0.763929	-0.992892		-2.19481	-2.49769	-1.82237	0.308748	0.805466	1.24869	0.78177
	PF3D7_0417700	conserved Plasmodium protein unknown function	PFD0860w	-1.88859	-1.62967	-1.5894	-0.986171	-1.10977	-0.937516	-0.889796		-1.62675	-1.419	0.10477	0.747983	0.761668	0.253811	0.471141
	PF3D7_1438700	DNA primase small subunit	PF14_0366	-1.37008	-0.877423	-1.09565	-0.517337	-1.2332	-0.5572	-0.353234		-0.490995	0.583111	0.77148	1.06916	0.636459	0.776997	0.829415
	PF3D7_1426300	dynein intermediate chain putative	PF14_0243a	-1.38482	-1.73634	-1.81607	-1.3481	-1.41981	-1.26235	-1.13308		-1.69048	-1.56236	-0.154519	0.685422	0.449697	0.622478	0.59029
	PF3D7_0203600	conserved Plasmodium protein unknown function	PFB0170w	-1.9824	-1.38165	-1.61714	-1.09212	-1.77008	-2.11177	-1.79248		-1.55956	-0.197844	0.421169	0.330665	0.098703	-0.573556	-0.709505
	PF3D7_1228700	conserved Plasmodium protein unknown function	PFL1390w	-1.70613	-0.76001	-0.617863	-0.106777	-0.769384	-0.624718	-0.0580144		-1.07805	-0.246689	0.681047	1.20787	1.09625	1.59217	0.993338
	PF3D7_1136500	casein kinase 1	PF11_0377-b	-1.48833	-1.33845	-1.54875	-1.19255	-1.35801	-1.61113	-1.2115		-1.28307	-0.896641	-0.628428	0.082846	0.507109	0.0218485	0.112524
	PF3D7_1455200	methyltransferase putative unspecified product	PF14_0526-a	-1.66844	-0.440551	-0.827686	-0.225857	-1.75764	-1.75916	-1.04526		-0.691147	0.277369	0.270642	0.107322	0.104943	-0.959174	-1.0081
	PF3D7_1417400	rap guanine nucleotide exchange factor putative pseudogene	PF14_0173	-1.82952	-1.87283	-1.65524	-1.56652	-1.17883	-0.583889	-0.763464		-1.95945	-1.91844	-1.50336	-0.306442	0.68123	1.40138	0.843342
	Pfa_npcR_7433	#N/A	Pfa_npcR_7433	-0.53547	-0.604667	-0.166918	-0.0541359	-0.631082	0.035789	0.878635		-0.272052	0.38351	0.100715	1.06486	1.22854	1.05981	1.0858
	PF3D7_1135000	PQ-loop repeat-containing protein unspecified product	PF11_0361-a	-1.81565	-0.38579	-0.922376	-0.445415	-1.07832	-1.66134	-1.23432		0.146884	1.63564	1.3573	1.52441	0.779227	-0.0632429	-0.397689
	PF3D7_1125000	conserved Plasmodium protein unknown function	PF11_0261	-0.675275	-1.39615	-1.39783	-0.75455	-1.41614	-1.13385	-0.200365		-1.29575	-0.521128	0.0936548	0.919223	0.440688	0.267763	0.604473
	Apico-tRNA-Glu	#N/A	PFC10_API0045:tRNA	0.4281	0.592872	0.127323	-0.182026	-0.371482	-0.0559254	0.487872		0.983761	1.2084	1.35067	0.790636	1.48513	0.295837	0.60063
	PF3D7_1143000	alpha/beta hydrolase putative	PF11_0441a	-0.999624	-0.867752	-1.01424	-0.800537	-1.06613	-1.11416	-0.715331		-0.707464	0.222491	0.565028	0.609177	0.788894	0.394599	0.384892
	PF3D7_1371500	probable protein unknown function	MAL13P1.461	-0.916857	-0.00351489	-0.467463	-0.298805	-1.47118	-2.77206	-2.23597		-0.332195	0.574152	0.827219	0.789413	0.382759	-0.617075	-0.849628
	PF3D7_1113000	conserved Plasmodium protein unknown function	PF11_0528	-1.49556	-1.45181	-1.43597	-1.41443	-1.38047	-1.30825	-1.33792		-1.87364	-1.81366	-1.44491	0.20315	0.473263	-0.265389	-0.097016
	PF3D7_1118700	myosin light chain B	PF11_0193	-1.3277	-1.61955	-1.38855	-1.28971	-1.19171	-0.964315	-0.848342		-1.76019	-2.345	-1.89736	0.328475	0.661812	0.728738	0.751058
	PF3D7_0425100	Plasmodium exported protein (hyp6) unknown function	PFD1200c	1.06878	-1.35944	-2.58095	-2.82367	-2.32424	-2.1348	-2.14571		1.54647	-1.25504	-3.95473	-3.64321	-0.470926	1.37732	1.5781
	PF3D7_1008600	zinc finger (CCCH type) protein putative	PF10_0083	-1.14347	-1.33828	-1.52173	-1.4094	-1.53261	-1.10391	-1.32788		-1.71363	-1.69718	-1.3199	-0.182795	0.320399	0.0853726	-0.079225
	PF3D7_1207700	blood stage antigen 41-3 precursor	PFL0385c	-0.353422	-0.684412	-0.735265	-0.708496	-0.337135	0.128136	0.27116		-0.172404	-0.728269	-0.883542	0.269873	1.51546	1.03303	1.21619
	PF3D7_1017100	rhoptry neck protein 12	PF10_0166	-0.66504	0.229477	0.118599	-0.617809	-1.00928	0.31598	-0.000634105		-2.30742	-1.52643	-1.03622	0.419633	0.842019	-0.097774	0.109589
	PF3D7_0932100	protein MAM3 putative	PFI1560c	-2.29901	-2.52004	-2.2258	-2.25409	-1.2866	-0.751097	-0.560189		-2.5143	-2.61561	-1.61001	0.194541	0.564676	1.44043	1.22234
	PF3D7_1415000	uracil-DNA glycosylase	PF14_0148	-2.27556	-0.570398	-0.724706	-0.241084	-1.26155	-1.26598	-0.370655		-1.51218	-0.0103443	0.387151	0.401473	0.586002	-0.37462	-0.139581
	PF3D7_0907500	conserved Plasmodium protein unknown function	PFI0360c	-1.52701	-1.59145	-1.6114	-1.46558	-0.569063	-0.234307	-0.448455		-1.56222	-1.19143	-1.25359	1.07411	1.27648	1.68306	1.82506
	PF3D7_0613300	rhoptry protein ROP14	PFF0645c	-2.00307	-2.19229	-2.06179	-2.21276	-1.66578	-1.56889	-1.74718		-2.68563	-2.59654	-2.42639	-0.196423	0.177316	0.199173	0.0686746
	PF3D7_0802100	AP2 domain transcription factor putative	MAL8P1.153	-2.2124	-1.80825	-1.74794	-1.5505	-1.80736	-1.29201	-1.22224		-2.33797	-1.92153	-0.996627	-0.169749	0.0350274	-0.102208	-0.42886
	PF3D7_1001700	Plasmodium exported protein (PHISTc) unknown function	PF10_0021	0.0957183	-0.910292	-1.28745	-1.06631	-1.51341	-1.87999	-1.5195		0.598972	-0.224258	-0.261751	0.783871	0.328951	-0.133936	0.175376
	PF3D7_1019100	conserved Plasmodium protein unknown function	PF10_0184	-2.14636	-2.667	-2.57267	-2.39286	-2.18587	-2.0356	-2.08581		-2.21258	-2.73928	-2.40687	-0.32277	-0.344802	0.374346	0.481671
	PF3D7_1232600	conserved Plasmodium protein unknown function	PFL1570w	-1.23356	-0.556847	-0.568186	-0.284889	-0.785463	-1.24599	-0.522393		-0.844457	-0.022543	0.157656	0.542609	1.04985	0.321684	0.296646
	PF3D7_0715900	cation diffusion facilitator family protein putative	PF07_0065	-1.75748	-0.479647	-0.725043	-0.243489	-1.42519	-1.63682	-0.615076		-0.645856	0.871804	1.18612	1.13996	0.409018	-0.521479	-0.879586
	PF3D7_1478900	unspecified product	PF14TR010	0.716195	0.0274399	0.672239	1.48673	1.11287	1.26934	2.34703		1.38389	1.26283	2.58595	3.37066	2.94586	2.41776	2.73555
	PF3D7_0513100	conserved Plasmodium protein unknown function	PFE0650c	-0.439667	-0.480155	-0.39172	-0.16441	-0.496823	0.290661	0.749432		-0.155199	-0.382669	-0.223134	1.31872	1.33548	0.656047	1.06525
	PF3D7_1127100	deoxyuridine 5'-triphosphate nucleotidohydrolase	PF11_0282	-2.11416	-0.699084	-1.23782	-0.662793	-1.55995	-1.28761	-0.851485		-2.03234	0.663076	0.93523	0.568468	0.269526	-0.554184	-0.432375
	PF3D7_1144900	ras-related protein Rab-6	PF11_0461	-1.33363	-1.42517	-1.37257	-1.22643	-1.36319	-1.23942	-0.756151		-0.861936	-0.673243	-0.221388	0.847269	0.463739	-0.419009	-0.234915
	PF3D7_0911600	conserved Plasmodium protein unknown function	PFI0565w	-1.655	-0.750038	-0.847935	-0.58968	-1.42867	-1.84285	-1.2884		-1.2434	0.236527	0.504261	0.981998	0.394869	-0.164557	-0.752533
	Pfa_starR_6384	#N/A	Pfa_starR_6384	-0.0716622	-0.775123	-2.29861	-2.52017	-2.04465	0.368989	0.495754		0.471219	-1.10775	-2.86564	-1.25845	-0.225134	0.043042	2.07294
	PF3D7_1246300	conserved Plasmodium protein unknown function	PFL2220w	-0.129662	-0.846779	-1.44129	-1.67065	-1.07919	-0.62801	-0.543158		-0.386595	-1.5686	-2.0718	0.0880828	0.739981	1.38823	1.5013
	PF3D7_1001800	Plasmodium exported protein (PHISTc) unknown function	PF10_0022	0.097099	-0.793886	-1.1082	-0.89815	-1.32509	-1.10083	-0.649571		0.119185	-0.730924	-0.66297	0.594068	0.4939	0.356947	0.509287
	PF3D7_1347100	DNA topoisomerase 3 putative	PF13_0251	-1.16364	-0.708281	-0.789393	-0.326806	-1.15433	-0.708245	-0.0960367		-0.593949	0.171552	0.595653	0.901579	0.662594	0.425821	0.727243
	PF3D7_1321400	palmitoyltransferase DHHC8 putative	MAL13P1.117	-0.17429	-0.848332	-0.796499	-0.80254	-0.678109	-0.491631	-0.24398		0.669044	-0.0356035	-0.185803	0.460446	1.13583	0.240428	0.512734
	PF3D7_0908500	conserved Plasmodium protein unknown function	PFI0410c	-1.0107	-1.14105	-0.976644	-0.950866	-0.915946	-0.586314	-0.40273		-0.938354	-1.32616	-1.65546	0.499112	0.89727	1.7896	1.59716
	PF3D7_1100400	rifin	PF11_0010	-2.01475	-2.46029	-2.35492	-2.51426	-2.32234	-1.91973	-1.88229		-1.84934	-2.72689	-2.73166	-1.32878	-0.50974	-0.371782	-0.611341
	PF3D7_0928000	cytochrome c oxidase subunit 6B putative	PFI1375w-a	-0.841637	-1.12376	-1.148	-0.805641	-0.813655	-1.02477	-0.675817		-0.683723	-0.75353	-0.517223	1.02148	0.996979	0.462197	0.791236
	PF3D7_1243500	vacuolar-sorting protein SNF7 putative	PFL2090c	-0.931267	-0.842649	-0.668472	-0.44413	-0.898916	-0.400674	0.163681		-0.822371	-0.553025	-0.217336	0.992728	0.911107	0.918766	1.07268
	PF3D7_1402200	conserved Plasmodium protein unknown function	PF14_0024	-1.15018	-0.937473	-0.93193	-0.639667	-0.992811	-0.760641	-0.132559		-0.644542	-0.140575	-0.0196606	1.26039	0.813256	0.721836	0.77062
	PF3D7_0935400	gametocyte development protein 1	PFI1710w	-1.97553	-0.971768	-1.01643	-0.681547	-1.15312	-1.36043	-0.864527		-1.42586	-0.65925	0.692316	1.09038	0.651473	0.00578398	-0.540722
	PF3D7_0828500	translation initiation factor eIF-2B subunit alpha putative	PF08_0009	-1.06587	-0.554102	-0.722325	-0.186472	-0.870342	-0.961017	-0.255345		-0.58884	0.152421	0.675594	1.05622	0.934143	0.622662	0.880825
	PF3D7_1116100	serine esterase putative	PF11_0168a	-1.94174	-1.4369	-1.17572	-1.09976	-1.18629	-1.21884	-1.07295		-2.19129	-1.58434	-0.838599	-0.083511	0.614625	0.173875	0.291097
	PF3D7_1003400	conserved Plasmodium protein unknown function	PF10_0037	-1.34609	-1.64872	-1.65423	-1.6969	-1.32509	-0.868945	-0.913323		-1.69044	-2.17995	-1.774	-0.213626	0.474729	1.12785	0.580798
	PF3D7_1124600	ethanolamine kinase	PF11_0257	-2.31254	-0.953988	-0.90089	-0.452644	-1.23758	-1.77034	-0.850299		-2.13796	-0.574265	0.171345	0.31776	0.56154	-0.00220676	-0.379769
	Apico-tRNA-Trp	#N/A	PFC10_API0023:tRNA	0.163072	0.228523	-0.110307	-0.18073	-0.130039	0.592439	0.837626		0.171042	0.261097	0.796811	1.54187	1.66871	0.115353	0.145126
	PF3D7_0605300	serine/threonine protein kinase	PFF0260w	-1.88705	-0.618802	-0.87951	-0.194892	-1.12241	-0.864128	-0.00407657		-0.908683	0.437375	0.636476	0.800064	0.676206	0.199366	0.275168
	PF3D7_0925300	proline--tRNA ligase putative	PFI1240c	-0.745609	-0.381354	-0.664659	-0.315583	-1.0485	-0.810663	-0.577326		-0.467748	0.0572781	0.510266	0.827696	0.748573	-0.0907575	-0.215084
	PF3D7_0602900	conserved Plasmodium protein unknown function	PFF0140c	-0.186962	-0.823597	-1.01223	-0.918204	-0.794842	-0.764667	-0.57324		0.0949711	-0.549053	-0.472654	1.05533	1.00214	0.559596	0.485402
	PF3D7_0104200	StAR-related lipid transfer protein	PFA0210c	-0.880503	-0.476178	-0.319112	0.0923966	-0.288081	-0.507018	-0.213967		-0.562257	-0.26858	-0.165407	0.421102	1.50208	0.413919	0.784468
	PF3D7_0908200	conserved Plasmodium protein unknown function	PFI0395w	-1.62235	-1.14093	-1.2304	-0.949789	-1.2324	-1.15086	-0.921228		-1.77908	-0.844791	-0.259562	0.464065	0.556419	0.270334	0.317889
	PF3D7_1462700	cytochrome c1 precursor putative	PF14_0597	-1.37865	-0.496976	-0.583258	-0.00503985	-0.908274	-0.622313	0.155084		-0.892346	0.0916903	0.654774	1.30818	0.875796	0.935103	1.0402
	PF3D7_1136500	casein kinase 1	PF11_0377-a	-1.74624	-1.47591	-1.53719	-1.33156	-1.45341	-1.63352	-1.10899		-1.31076	-1.0046	-0.690436	-0.0207509	0.330089	-0.00241871	0.0970113
	PF3D7_0320700	signal peptidase complex subunit SPC2 putative	PFC0912w	-1.73152	-1.00932	-0.999741	-0.330445	-1.25027	-1.30269	-0.551629		-0.88543	0.214199	0.617652	1.10929	0.530032	-0.278391	-0.00484191
	PF3D7_0422300	alpha tubulin 2	PFD1050w	-1.90941	-1.17048	-1.0196	-0.662709	-1.01516	-0.613668	-0.00649801		-1.53615	-0.0302719	0.765583	1.11488	0.761784	1.07764	1.12354
	PF3D7_1302300	Plasmodium exported protein unknown function	PF13_0012a	0.53134	0.988721	0.717161	1.20844	-0.137212	-0.437866	0.423841		1.21628	2.20379	2.15782	1.79394	1.63767	0.455419	0.687653
	PF3D7_0702200	lysophospholipase putative	PF07_0005	0.55931	-0.178548	-0.545258	-1.03617	-0.644959	-0.366023	-0.296742		0.523179	-0.290295	-1.17482	-1.69307	1.12404	0.49418	1.27634
	PF3D7_1422500	ERAD-associated E3 ubiquitin-protein ligase HRD1	PF14_0215	-0.983347	-0.779878	-0.725386	-0.662137	-0.672027	-0.340913	-0.259886		-1.44198	-0.195943	0.402494	1.2332	1.09091	0.409271	0.215677
	Pfa_npcR_7439	#N/A	Pfa_npcR_7439	-0.192892	-0.362966	-0.34412	0.0913852	-0.320934	-0.471278	-0.201065		0.371846	0.164442	0.712842	1.54176	1.44071	1.06052	0.636559
	PF3D7_1431400	conserved Plasmodium protein unknown function	PF14_0293	-1.33792	-1.78103	-1.81429	-1.64675	-1.27136	-1.07699	-1.37066		-1.53204	-2.23755	-2.10997	0.194699	0.488768	0.501415	-0.000602229
	PF3D7_1247800	dipeptidyl aminopeptidase 2	PFL2290w	-0.71825	-0.915773	-0.913823	-1.08585	-0.744308	-0.613132	-0.703089		-1.03939	-1.32494	-1.19238	0.612174	1.01422	1.32044	1.18287
	PF3D7_1012300	cytochrome b-c1 complex subunit 7 putative	PF10_0120	-1.809	-1.16425	-1.30584	-1.2308	-1.35889	-1.12063	-0.917206		-2.11271	-1.05673	-0.547162	0.472633	0.398998	-0.311689	-0.135346
	PF3D7_0621600	tRNA Serine	MAL6_tRNA_Ser1	0.585778	0.00556409	0.14854	0.568595	0.33907	2.12036	2.17589		1.33865	0.86501	0.299135	1.26764	2.09161	2.29695	1.82865
	PF3D7_1016800	Plasmodium exported protein (PHISTc) unknown function	PF10_0163	-1.00834	-1.88061	-1.75593	-1.8956	-1.27021	-1.026	-0.810453		-0.510847	-2.2016	-2.62856	-2.01044	0.477098	-0.348345	0.584205
	PF3D7_0522500	50S ribosomal protein L17 apicoplast putative	PFE1125w	-1.45982	-0.456309	-0.488228	-0.0625966	-0.997903	-0.487653	-0.210755		-1.23138	-0.15989	0.124197	0.76198	0.74939	0.27409	0.209183
	PF3D7_1302100	gamete antigen 27/25	PF13_0011	0.00502907	1.01137	1.28334	1.65371	1.02228	0.772626	1.2947		0.41397	2.12544	3.35959	3.07476	2.7692	3.23077	4.19354
	PF3D7_1232300	cytochrome b5 putative	PFL1555w	0.166964	0.0725533	0.267332	0.682872	-0.112572	0.736537	1.4066		0.846877	1.28851	1.53017	1.47422	1.63431	0.826369	1.1393
	PF3D7_1204500	conserved Plasmodium protein unknown function	PFL0225c	-1.17342	-1.48471	-1.55314	-1.28648	-1.55578	-1.53889	-1.3122		-1.09584	-1.34052	-1.30241	-1.5562	0.189547	1.3078	1.20281
	PF3D7_0105900	3'-5' exonuclease putative	PFA0290w	-0.427193	-0.159745	-0.240631	-0.0701246	-0.748945	-1.46411	-0.812909		0.550276	0.658964	0.726938	0.997821	0.99633	0.126054	0.150184
	PF3D7_1463800	mitochondrial ribosomal protein S6-2 precursor putative	PF14_0606	-0.0857659	-0.0962631	-0.176217	-0.090969	-0.410213	-0.482761	-0.273189		0.695799	1.20816	1.11269	1.33736	1.33405	1.6937	1.27668
	PF3D7_0717600	conserved Plasmodium protein unknown function	MAL7P1.87	-1.7561	-1.26431	-1.27355	-1.09711	-1.21821	-0.966482	-1.05553		-1.92162	-1.41915	-0.636862	0.199302	0.525332	-0.107058	0.0237244
	PF3D7_1030800	calmodulin putative	PF10_0301	-1.29336	-1.63462	-1.37086	-1.15384	-0.558836	-0.477281	-0.550209		-0.963099	-1.88695	-1.15368	0.91843	1.1825	0.416328	1.12448
	PF3D7_0508500	guanidine nucleotide exchange factor	PFE0420c	-0.501781	-1.00454	-0.882844	-0.898436	-0.880076	-1.0033	-0.797816		-0.000165741	-0.398381	-0.433108	0.80996	0.854568	0.554445	0.50787
	PF3D7_0605700	conserved Plasmodium protein unknown function	PFF0280w	-0.237467	-1.21687	-1.55536	-1.35952	-1.47961	-0.16323	0.0504812		0.266265	-1.41475	-1.8612	-0.472539	0.254429	0.92649	1.22458
	PF3D7_0902700	Plasmodium exported protein (PHISTb) unknown function pseudogene	PFI0130c	-1.04724	-0.849287	-0.806136	-0.541677	-0.757017	-0.626687	-0.217037		-0.785567	-1.00243	-0.991227	0.233704	0.976004	1.35865	1.36699
	PF3D7_1020100	flagellar outer arm dynein-associated protein putative	PF10_0195a	-0.926136	-1.349	-1.42481	-1.61597	-0.688733	-0.656708	-0.358761		-0.323392	-1.16682	-1.15831	0.34085	1.04354	0.899093	1.16191
	PF3D7_0706100	conserved Plasmodium protein unknown function	MAL7P1.203	-0.642518	-0.364248	-0.408631	-0.143409	-0.871327	-1.03073	-0.722817		-0.208908	0.207464	0.514229	0.893334	0.858921	0.650776	0.418555
	PF3D7_0423700	early transcribed membrane protein 4	PFD1120c	-1.48635	-1.08002	-0.565033	0.089494	0.488909	0.55422	1.21262		-0.958634	0.399814	2.15156	3.22749	2.21751	2.62213	2.57761
	PF3D7_1105500	centrin-4	PF11_0066	-1.88558	-1.94336	-2.04408	-1.58409	-1.53845	-1.69694	-1.49827		-1.76518	-0.710017	0.236136	0.710456	0.189589	-0.418065	-0.299223
	Apico-rps12	#N/A	PFC10_API0030	-1.53768	-0.493422	-0.38379	0.0166464	-0.383985	0.40212	0.8276		-1.50017	-0.657372	0.187515	1.26513	1.33866	0.501389	1.22022
	PF3D7_1305600	site-2 protease S2P putative	PF13_0028	-2.04207	-1.01779	-1.03	-0.386222	-1.22713	-1.23157	-0.584125		-0.391945	0.886271	1.00339	1.52489	0.494234	-0.544183	-0.589101
	PF3D7_0803200	filament assembling protein putative	MAL8P1.146	-1.19736	-1.3264	-1.25615	-1.08739	-1.35753	-0.941149	-0.707145		-1.44855	-1.39386	-0.256932	0.364476	0.360089	0.242861	0.116275
	PF3D7_1406400	pentatricopeptide repeat domain-containing protein putative	PF14_0061	-1.17121	-0.310002	-0.709887	-0.307307	-1.62267	-1.81911	-1.34582		-0.368823	0.439416	0.589787	0.633616	0.0926988	-1.1332	-1.239
	PF3D7_1220300	cell cycle associated protein putative	PFL0975w	-2.44522	-1.09562	-1.03665	-0.678281	-1.06587	-1.13442	-0.875233		-1.9152	-0.341515	0.371857	0.693877	0.648654	0.699198	0.6104
	PF3D7_0312100	E3 ubiquitin-protein ligase	PFC0510w	-1.57227	-0.720558	-0.632812	-0.0914633	-0.911892	-0.966727	-0.0814618		-1.19507	0.0650888	0.689123	1.15041	0.799804	0.166402	0.231003
	PF3D7_0927900	phosphatidylserine decarboxylase	PFI1370c	-1.52285	-1.4485	-1.35456	-1.05048	-1.25996	-1.54779	-1.1438		-0.557319	-0.449438	-0.183672	0.993776	0.45076	-0.0539542	-0.335503
	PF3D7_0816200	vacuolar protein sorting-associated protein 2 putative	PF08_0064	-1.3426	-1.409	-1.63444	-1.70521	-1.79044	-1.5945	-1.61975		-1.88137	-2.07255	-1.16987	-0.296328	-0.0799141	-0.28577	-0.372198
	Apico-tRNA-Asp	#N/A	PFC10_API0047:tRNA	0.420196	0.316584	0.0448895	-0.246411	-0.680129	0.142055	0.192072		1.07235	0.951745	0.649383	0.424805	1.02817	0.050006	0.31447
	PF3D7_0715100	C-Myc-binding protein putative	PF07_0060	-0.139411	-0.521287	-0.742964	-0.737267	-0.404846	-0.315587	-0.504447		0.097104	-0.383687	-0.0895681	0.982826	1.3025	0.787382	0.811469
	Pfa_starR_6521	#N/A	Pfa_starR_6521	0.286931	-1.36134	-2.71667	-3.31648	-2.69605	-1.48264	-1.51874		0.25185	-1.23342	-4.19636	-2.52355	-0.988855	-0.222591	0.413911
	PF3D7_0606200	ubiquitin-conjugating enzyme E2 putative	PFF0305c	-0.96555	-1.02907	-1.09036	-0.821595	-0.723317	-1.05354	-0.699711		-0.232426	-0.228697	-0.427079	1.1611	0.978995	0.591511	0.616645
	PF3D7_0923500	cyclin-dependent kinases regulatory subunit putative	PFI1155w	-1.78046	-1.15338	-1.33023	-0.969193	-1.41931	-1.03044	-1.06595		-1.37651	-0.242416	0.243868	0.66557	0.281364	-0.472642	-0.814626
	PF3D7_1466100	protein phosphatase containing kelch-like domains	PF14_0630	-2.12173	-1.26372	-1.14753	-0.500046	-1.10437	-0.64798	-0.104272		-1.28273	-0.086107	0.150699	1.0652	0.59408	0.668832	0.670856
	PF3D7_0627200	myosin light chain putative	PFF1320c	-2.6048	-2.12014	-1.93088	-1.19906	-1.48193	-1.12943	-0.714413		-2.06695	-0.987321	0.187535	0.435528	0.21621	0.563799	0.646403
	PF3D7_0811100	mitochondrial carrier protein putative	PF08_0093	-0.25326	-0.150714	-0.252395	0.137498	-0.618841	-1.34682	-1.03899		0.422208	0.886702	1.22508	1.63078	1.07534	0.134492	0.0377723
	PF3D7_0724800	kelch domain-containing protein putative	MAL7P1.137	-1.56307	-1.18135	-0.916964	-0.60154	-0.545538	-0.518916	0.174967		-0.8462	-0.513443	-0.0351277	0.356631	1.14836	1.0424	1.25702
	PF3D7_0620300	conserved Plasmodium protein unknown function	PFF0990c	-0.805202	-0.87625	-0.700803	-0.679535	-0.612473	-0.969925	-0.861426		-0.783501	-1.1176	-1.58263	0.334439	1.07956	0.758796	0.714038
	PF3D7_1430900	cytochrome c oxidase subunit 2 putative	PF14_0288	-1.9886	-1.43335	-1.31443	-0.750503	-0.960335	-0.566574	0.154658		-1.32642	-0.32574	-0.0662177	1.05535	0.727755	0.174039	0.386119
	PF3D7_0416100	glutamyl-tRNA(Gln) amidotransferase subunit A	PFD0780w	-1.18098	-0.972653	-1.03595	-0.65519	-1.17021	-0.948422	-0.541127		-0.720168	-0.241513	0.108867	0.735783	0.51726	0.406137	0.434206
	PF3D7_1237700	conserved protein unknown function	PFL1825w	-1.32094	-0.807434	-1.06798	-0.683117	-1.11331	-1.66005	-1.06543		-0.448513	0.540636	0.403974	1.39478	0.574107	-0.326581	-0.201354
	PF3D7_1365600	DNA topoisomerase VI b subunit putative	MAL13P1.328	-1.04095	-1.92891	-1.70976	-1.48577	-0.656736	-0.429957	-0.569388		-1.05731	-2.17228	-2.2354	-0.0188812	1.02315	1.29126	1.27748
	Apico-rps7	#N/A	PFC10_API0029	-0.848304	0.367933	0.467167	0.719645	0.4206	1.08556	1.58839		-1.33167	-0.308342	0.736658	1.72978	2.09602	1.22332	2.04055
	PF3D7_0319400	kinesin-8 putative	PFC0860w	-3.15676	-1.99888	-1.81439	-0.63784	-1.2781	-0.713243	-0.164834		-2.59652	-0.515211	0.578165	0.540922	0.396619	1.06422	1.29548
	PF3D7_1034200	apicoplast ribosomal protein L27 precursor putative	PF10_0332	-0.425	-0.326965	-0.373637	-0.162411	-0.555048	-0.412761	0.140651		0.355546	0.386567	0.838217	1.33915	1.11798	1.43418	0.394934
	Apico-tRNA-His	#N/A	PFC10_API0054:tRNA	0.569086	0.139524	0.236381	0.194743	-0.481364	-0.181972	0.142425		1.10479	1.21113	0.747114	0.229514	1.18415	0.351991	0.451764
	PF3D7_1135100	protein phosphatase PPM8 putative	PF11_0362	-0.648346	-1.37404	-1.59676	-1.51559	-1.04681	-0.846498	-0.765543		-0.129834	-1.07241	-1.43712	0.81791	0.617486	0.0458064	0.257911
	PF3D7_0927800	cytochrome c oxidase subunit 5B putative	PFI1365w	-1.63897	-1.20306	-1.2648	-0.893785	-1.25853	-1.09606	-0.630082		-1.09974	-0.379614	-0.0879818	0.973954	0.405065	0.0754272	0.0675671
	PF3D7_1435200	conserved Plasmodium protein unknown function	PF14_0333	-1.93709	-1.95693	-1.68968	-1.51322	-1.36802	-1.40658	-1.208		-2.59013	-2.03772	-1.52214	0.336195	0.292963	0.178827	0.438105
	PF3D7_0605900	long chain polyunsaturated fatty acid elongation enzyme putative	PFF0290w	-1.25206	-2.18197	-2.0001	-1.66123	-1.51701	-1.03018	-0.602234		-0.63207	-1.58024	-1.31299	-0.228916	0.143925	1.34878	0.98947
	PF3D7_1444200	calmodulin-like protein	PF14_0420	-1.08756	-0.311437	-0.35566	-0.453325	-0.754003	-0.676053	-0.632117		-1.91954	-1.14436	0.0328757	0.700897	0.906256	0.275512	0.213787
	PF3D7_1437200	ribonucleoside-diphosphate reductase large subunit putative	PF14_0352	-1.75565	-1.13011	-1.15816	-0.511572	-1.00555	-1.25603	-0.683589		-1.57468	-0.0254408	0.554874	1.11385	0.653318	0.0500314	-0.178023
	PF3D7_1229700	conserved Plasmodium protein unknown function	PFL1432w	-0.315222	0.268123	0.240465	0.313532	-0.24906	-0.3972	0.312091		0.391917	1.23376	1.25504	1.54836	1.40854	0.64855	0.715795
	PF3D7_1471400	diacylglycerol kinase putative	PF14_0681	-1.58212	-1.29458	-1.05682	-0.667065	-0.592799	-0.63106	-0.323702		-1.21323	-0.737187	-0.203921	1.09702	1.06157	0.644253	0.840328
	PF3D7_1011900	heme oxygenase	PF10_0116	-1.60503	-1.25408	-1.0947	-0.630589	-0.986468	-0.839261	-0.340198		-1.01763	-0.417083	0.198117	1.23944	0.662147	0.445668	0.402487
	PF3D7_1332300	trafficking protein particle complex subunit 2 putative	PF13_0174	-0.526316	-0.882982	-1.05525	-0.944341	-1.11333	-1.69863	-1.15047		-0.0385836	-0.21693	-0.0528512	0.222079	0.534811	0.267524	0.026616
	AGILENT_CONTROL	#N/A	RC8	-2.13856	-1.23974	-0.637197	-0.0912332	-1.7708	-0.634974	-1.09812		-0.609061	-0.911444	-0.610725	0.299575	-0.123314	-0.444233	-1.05003
	PF3D7_0410700	ribosome biogenesis GTPase A putative	PFD0530c	-0.904333	-0.895964	-1.12041	-1.15668	-0.956606	-0.78453	-0.599316		-0.875397	-0.879951	-0.777735	0.0933972	0.690668	1.27939	1.15874
	PF3D7_1116000	rhoptry neck protein 4	PF11_0168	-1.26163	-1.74769	-2.02601	-2.46339	-1.90518	-1.68567	-1.51609		-1.40865	-2.24878	-2.78768	-0.5678	-0.261425	0.204486	0.438055
	PF3D7_1365700	SNARE associated Golgi protein putative	MAL13P1.329	0.252162	0.16174	0.0498244	0.405247	-0.316166	-0.348784	0.207113		0.689808	0.912334	0.673048	1.58819	1.32742	0.883331	0.66478
	PF3D7_1454100	tRNA intron endonuclease putative	PF14_0514	-1.64892	-1.02143	-1.35223	-0.977653	-1.88991	-1.84628	-1.68266		-0.678471	0.0839774	0.314152	0.365727	-0.246803	-1.1712	-1.03499
	Apico-tufA	#N/A	PFC10_API0028	-1.20675	0.0291698	0.249841	0.617208	0.323641	1.03053	1.38272		-1.42294	-0.488544	0.27606	1.54972	1.96546	1.14335	1.86607
	PF3D7_1106400	conserved Plasmodium protein unknown function	PF11_0075	-0.730001	-0.0948776	-0.300418	0.0609648	-0.915764	-1.43984	-0.947364		-0.120313	0.709069	0.823264	0.905919	0.724034	-0.671005	-0.321852
	PF3D7_0416500	repressor of RNA polymerase III transcription MAF1	PFD0800c	-1.35917	-0.998033	-0.894104	-0.604133	-0.546194	-0.38249	-0.186885		-1.81282	-1.0946	0.0275685	1.05439	1.09282	0.866521	1.21991
	PF3D7_1122100	GPI transamidase component GPI16 putative	PF11_0229	-1.89099	-1.09161	-1.28953	-0.653135	-1.14253	-1.17677	-0.906218		-0.847829	0.357948	0.669569	0.897635	0.492549	-0.269151	-0.170484
	PF3D7_0610000	mitochondrial ribosomal protein L19 precursor putative	PFF0495w	-0.748143	-0.722512	-0.857169	-0.766155	-1.49211	-0.772214	-0.428412		-0.492897	-0.58616	-0.842631	-0.175654	0.141479	0.465688	0.701321
	PF3D7_0723100	conserved Plasmodium protein unknown function	PF07_0096	-0.686865	-0.36233	-0.386925	-0.164222	-0.512079	-0.672228	-0.60697		-0.0187252	-0.0853886	0.0437839	1.26255	1.12093	0.41056	0.665247
	PF3D7_1435000	cytochrome c oxidase assembly protein COX15 putative	PF14_0331	-0.957384	-0.357471	-0.568496	-0.0500527	-0.908199	-0.401469	0.0649083		-0.00622966	0.856519	0.863351	1.48178	0.724697	-0.205923	0.0178566
	PF3D7_0730500	conserved Plasmodium protein unknown function	MAL7P1.167	-1.6164	-0.564939	-0.569363	-0.746828	-1.21697	-1.26436	-1.28002		-1.61316	-0.539338	-0.227045	0.0417961	0.413682	0.338518	0.115467
	PF3D7_1022500	citrate synthase mitochondrial putative	PF10_0218	-1.84168	-2.03113	-1.57088	-1.30349	-0.297094	-0.19607	-0.137865		-1.41099	-1.02456	-0.339159	0.535606	1.33313	0.273028	0.704012
	PF3D7_0307400	ATP-dependent Clp protease proteolytic subunit	PFC0310c	-0.93196	-0.43436	-0.555303	-0.295701	-0.964147	-1.47183	-1.11473		-0.547091	-0.049237	0.206324	0.647864	0.665025	-0.415387	-0.409371
	PF3D7_0704800	protein phosphatase PPM12 putative	PF07_0019	-1.15879	-0.516732	-0.518486	-0.240974	-0.727483	-0.460514	-0.246383		-1.044	-0.633924	-0.32509	0.492217	0.899831	0.60528	0.634307
	PF3D7_1028800	conserved Plasmodium protein unknown function	PF10_0282	-1.01884	-1.00258	-1.06149	-0.471628	-0.604586	0.0858824	0.696978		-0.461462	-0.14827	0.0959013	1.11212	1.02204	1.05423	1.0413
	PF3D7_1229400	macrophage migration inhibitory factor	PFL1420w	-1.00256	-0.520988	-1.16572	-0.928985	-2.05211	-2.83255	-2.06684		0.554282	1.23752	1.00116	1.08216	-0.426317	-1.77584	-1.50175
	PF3D7_0208000	serine repeat antigen 1	PFB0360c	-2.376	-2.40231	-2.13058	-1.60455	-1.2694	-0.975469	-0.936308		-1.9906	-2.65927	-1.20993	0.0708419	0.35582	0.712103	0.804175
	Apico-tRNA-Arg2	#N/A	PFC10_API0006:tRNA	-0.0331412	-0.0799555	0.375747	0.0220201	-0.566902	1.36578	0.796823		0.164036	0.0800283	0.144778	0.656172	1.05792	0.787985	1.20448
	PF3D7_1437700	succinyl-CoA ligase putative	PF14_0357	-1.6039	-1.67664	-1.47279	-0.95548	-1.18195	-0.830057	-0.475723		-1.08369	-0.911609	-0.10145	0.445763	0.438346	0.266539	0.485603
	PF3D7_0913500	protease putative	PFI0660c	-1.3277	-0.951529	-0.981028	-0.682535	-1.01167	-1.16063	-0.552991		-0.343567	0.422495	0.646806	1.27561	0.60835	0.0146811	-0.251759
	PF3D7_1125100	conserved Apicomplexan protein unknown function	PF11_0262	-0.35313	0.537163	0.331356	0.697406	-0.32222	-0.798184	-0.285884		0.412946	1.53542	1.63806	1.67418	1.29553	0.912271	0.802843
	PF3D7_1232200	dihydrolipoyl dehydrogenase mitochondrial	PFL1550w	0.0667511	1.21485	1.07849	1.48083	0.0798669	0.711083	1.26538		0.63017	1.97191	1.76232	1.50303	1.69673	1.4006	1.05398
	MAL7_18Sa	#N/A	MAL7_18Sa	0.329036	0.0482762	0.809217	0.94462	-0.133952	2.48154	2.24811		-0.0425519	0.178064	-0.0039993	2.00203	1.48039	2.32107	1.3364
	PF3D7_0318800	triosephosphate isomerase putative	PFC0831w	0.322011	-0.465336	-0.21008	-0.14194	-0.0608998	0.04697	0.165734		-0.014627	-0.123022	-0.323429	-0.280484	1.55238	1.0767	1.33631
	PF3D7_1315600	CDP-diacylglycerol--inositol 3-phosphatidyltransferase	MAL13P1.82	-1.14911	-0.696957	-0.665635	-0.172109	-0.848433	-0.772673	0.0331447		0.0971422	0.6737	0.843048	1.58782	0.763594	0.202172	0.48212
	PF12TR018	#N/A	PF12TR018	-1.00354	-0.773839	-0.823482	-0.15435	-1.17788	-1.53283	-1.0567		-0.0361446	0.575852	0.677436	1.32514	0.43349	-0.290547	-0.427536
	PF3D7_0914800	GINS complex subunit Psf3 putative	PFI0725c	-0.960366	-0.383216	-0.447201	-0.265362	-0.453053	-0.731731	-0.246508		-0.112521	0.687163	0.755596	1.44007	1.158	0.272521	0.169393
	PF3D7_1022900	CDGSH iron-sulfur domain-containing protein putative	PF10_0222	-1.29584	-0.733328	-0.714055	-0.308938	-0.814724	-0.585482	0.16497		0.087186	0.764877	0.726321	1.49742	0.793735	0.354103	0.262544
	PF3D7_0723300	conserved Plasmodium protein unknown function	MAL7P1.125	-1.56695	-1.5155	-1.35511	-1.55335	-1.32031	-1.28547	-1.0498		-1.75064	-1.71769	-1.41573	-0.130996	0.287955	0.324057	0.26219
	PF3D7_0932500	palmitoyltransferase DHHC6 putative	PFI1580c	-1.7303	-1.94575	-1.43849	-1.34701	-1.29755	-0.818029	-0.429538		-0.990652	-1.15936	-0.539358	0.623126	0.308982	0.180509	0.115953
	PF3D7_1209600	porphobilinogen deaminase	PFL0480w	-0.971807	-0.998668	-0.769106	-0.422497	-0.495547	0.0991795	0.595406		-0.569029	-0.693571	-0.783454	0.320471	1.11063	0.939463	0.86866
	PF3D7_1117300	conserved Plasmodium protein unknown function	PF11_0179	-0.858401	-1.10281	-1.16103	-0.919537	-1.14742	-1.17113	-0.706261		-0.24839	-0.284439	-0.223687	0.505275	0.455205	-0.156215	-0.0220833
	PF3D7_0715300	calcium/calmodulin-dependent protein kinase putative	MAL7P1.73	-1.08757	-1.11125	-1.00844	-1.00003	-1.06146	-0.729911	-0.774447		-1.5468	-0.957827	0.0622806	0.827175	0.538623	0.562514	0.618433
	PF3D7_1117400	conserved Plasmodium protein unknown function	PF11_0180	-0.819761	-1.03232	-0.968058	-0.850567	-0.315895	0.025006	0.175639		-0.709705	-1.25955	-1.06853	1.31377	1.2824	2.10702	2.02213
	PF3D7_1478900	unspecified product	PF14TR009	0.588685	0.147038	0.529229	1.26441	0.929472	1.06801	2.19215		1.54978	1.37289	2.417	3.15609	2.52578	2.21131	2.43897
	PF3D7_1333700	histone H3-like centromeric protein CSE4	PF13_0185	-0.550639	-0.577067	-0.533975	-0.431584	-0.648104	-0.464701	-0.108587		-0.151836	-0.110492	-0.213246	1.1074	0.94425	0.736728	0.392601
	PF3D7_1114800	glycerol-3-phosphate dehydrogenase putative	PF11_0157	-0.735168	-1.13643	-1.11468	-0.765091	-0.957666	-0.359376	0.0673745		-0.435391	-0.779464	-0.714832	0.58259	0.632128	0.470805	0.61466
	PF3D7_0934300	conserved Plasmodium protein unknown function	PFI1660w	-1.67342	-0.814242	-0.806202	-0.42696	-1.07056	-0.836287	-0.355144		-0.523304	0.386133	0.478428	1.22365	0.518211	-0.049216	-0.197803
	PF3D7_0303400	palmitoyltransferase DHHC1	PFC0160w	-2.18513	-1.71842	-1.23446	-1.07751	-0.160343	-0.211607	-0.297797		-1.58432	-1.23617	0.308482	2.08559	1.4263	1.03507	0.911015
	PF3D7_1414000	26S proteasome regulatory subunit RPN13 putative	PF14_0138	-1.51058	-0.912087	-1.04638	-0.66749	-1.19049	-1.19593	-0.528544		-0.788941	-0.385107	0.428872	1.03592	0.395941	0.233848	0.536393
	PF3D7_1304100	DNA ligase I	MAL13P1.22	-1.40112	-0.726044	-0.63204	-0.118977	-0.578569	-0.43638	-0.0123873		-1.02803	-0.111618	0.342207	0.990393	1.00637	0.395546	0.375671
	PF3D7_0320600	conserved Plasmodium protein unknown function	PFC0911c	-0.908301	-0.489721	-0.559953	-0.277672	-0.938617	-1.51813	-0.688782		-0.203883	0.261351	0.744823	0.938758	0.6449	0.280575	0.29541
	PF3D7_1433600	signal peptidase complex subunit SPC1 putative	PF14_0317	-0.544723	-0.210725	-0.445461	-0.192976	-0.984842	-1.17096	-0.487709		0.205288	0.786051	1.17167	1.29337	0.597463	0.0346502	0.0224513
	PF3D7_1114900	conserved Plasmodium protein unknown function	PF11_0158	-1.65066	-1.93569	-1.80113	-1.6503	-1.22292	-0.98585	-1.21995		-1.82653	-2.24036	-1.48297	0.0983614	0.358674	0.708717	0.647317
	PF3D7_0926400	monocarboxylate transporter putative	PFI1295c	-1.3121	-1.66606	-1.50016	-0.938909	-1.09761	-1.09833	-0.587368		-0.539832	-0.409984	0.560967	1.25713	0.478851	-0.136244	-0.075783
	PmC5.3	#N/A	PmC5.3	0.455661	0.507978	0.748019	0.10528	-0.335214	-0.0558432	0.160215		0.755928	0.850097	0.683632	1.26165	1.23907	0.497759	0.16596
	PF3D7_0805600	PAP2-like protein putative	MAL8P1.202	-0.295243	0.257756	0.182567	0.422924	-0.335587	-0.599956	0.0236618		0.37756	0.411637	0.101646	0.358539	1.23863	0.354496	0.734937
	PF3D7_1458200	conserved Plasmodium protein unknown function	PF14_0555	0.13738	-0.738424	-1.12287	-1.02	-0.966086	-1.78081	-1.36211		0.273053	-0.0515239	0.253042	0.601629	0.599205	-0.401931	-0.0635361
	PF3D7_0220000	liver stage antigen 3	PFB0915w	-0.925671	-0.648514	-0.676192	-0.466363	-1.05464	-0.916462	-0.789471		-1.15254	-0.802998	0.0577578	-1.00083	0.509129	0.215405	0.0307502
	PF3D7_0927100	conserved Plasmodium protein unknown function	PFI1330c	-1.81263	-0.670908	-0.89357	-0.272648	-0.986814	-1.0026	-0.30109		-0.652865	0.488267	0.754424	0.99373	0.576113	-0.0516114	0.360869
	PF13TR011	#N/A	PF13TR011	0.280643	0.0313717	0.740838	0.843689	-0.138073	2.61539	2.17296		-0.0620111	0.272452	-0.0165108	1.99217	1.42336	2.30585	1.29303
	PF3D7_1115000	conserved Plasmodium protein unknown function	PF11_0159	-0.744792	-0.152231	-0.393833	-0.0376813	-0.92825	-1.52239	-0.973563		-0.0855671	0.621702	0.69036	0.861018	0.631233	-0.0589377	-0.422415
	PF3D7_1113800	conserved Plasmodium membrane protein unknown function	PF11_0146	-0.980974	-0.31493	-0.299598	-0.0155978	-0.426569	-0.827237	-0.284419		-0.271358	0.767242	1.04646	1.69457	1.13285	-0.00183245	-0.169399
	PF04TR001	#N/A	PF04TR001	-0.0180187	0.10382	0.0453157	-0.2911	0.018179	-0.238018	-0.231931		0.0118938	0.0770634	0.890108	1.57811	1.57727	0.376273	0.745293
	PF3D7_1147900	conserved Plasmodium protein unknown function	PF11_0487	0.843954	0.187893	-0.068351	0.0819613	-0.317748	-0.727625	-0.340795		1.54888	1.0214	0.542389	1.56315	1.24102	-0.0221173	0.377863
	PF3D7_1341500	inner membrane complex suture component putative	PF13_0225	-1.02393	-0.801668	-0.37452	-0.607844	0.0822382	0.874514	0.457431		-1.20295	-1.62222	-1.10586	0.964733	1.64063	1.78613	1.51137
	PF3D7_0404200	conserved Plasmodium protein unknown function	PFD0205c	-2.10991	-1.38572	-1.25426	-1.06869	-1.27201	-1.67235	-1.68848		-1.08759	-0.0684398	0.432916	0.5571	0.282688	-0.645324	-0.934497
	PF3D7_0906100	vacuolar protein sorting-associated protein 46 putative	PFI0300w	-0.507779	0.0660027	-0.0707967	0.390061	-0.344473	-0.0237778	0.659296		0.0678654	0.770985	1.05003	1.4146	1.21	1.26362	1.43662
	PF3D7_1135500	conserved Plasmodium protein unknown function	PF11_0365	-0.440754	0.65118	0.335403	0.818597	-0.564832	-0.948711	-0.227414		0.1413	1.59454	1.854	1.49953	0.987706	0.115531	0.0964534
	PF3D7_1007100	conserved Plasmodium protein unknown function	PF10_0070a	-0.519742	-0.588316	-0.478591	-1.0354	-0.425455	0.0514174	-0.464365		-2.05558	-1.96105	-1.89555	-0.86956	1.12665	1.95633	1.54242
	PF3D7_1344600	lipoyl synthase	MAL13P1.220	-1.64473	-1.74181	-1.44209	-1.11706	-1.36987	-1.22866	-0.591941		-1.48241	-0.817741	0.00959412	0.367145	0.180577	-0.498539	0.0293405
	PF3D7_0815600	eukaryotic translation initiation factor 3 subunit G putative	MAL8P1.83	-1.52425	-1.12751	-1.34468	-1.08054	-1.59638	-1.10709	-0.976468		-1.78856	-1.54475	-1.4007	-0.543912	-0.0522349	-0.142803	-0.450083
	PF3D7_0926200	conserved Plasmodium protein unknown function	PFI1281w	-0.323516	-0.180769	-0.141851	0.126802	-0.0642851	-0.577375	-0.123126		0.258642	0.685781	0.89823	0.844495	1.47827	0.20632	0.476708
	PF3D7_1205000	conserved Plasmodium protein unknown function	PFL0250w	-1.53178	-1.11273	-0.78922	-0.551273	-0.698242	-0.487237	-0.20011		-1.57448	-0.843499	-0.320698	0.393712	0.843022	1.18531	1.12035
	PF3D7_0709700	prodrug activation and resistance esterase	PF07_0040	-1.38004	-1.43822	-1.41267	-1.09944	-1.0208	-1.10401	-0.89226		-0.800502	-0.556166	-0.130009	1.02967	0.518235	0.0155716	0.0635239
	PF3D7_1338000	LMBR1 domain-containing protein putative	MAL13P1.189	0.845678	0.756318	0.879016	1.08222	-0.00875175	-0.173446	0.529652		1.43847	1.81023	1.73027	1.88183	1.52915	1.14023	0.772616
	PFC0191c	#N/A	PFC0191c	-1.29216	-0.976897	-1.13459	-0.880204	-1.35254	-0.948979	-0.778104		-0.44941	0.479955	0.290754	0.539914	0.184351	-0.158178	0.256135
	PF3D7_1363900	unspecified product	PF13TR006	0.845763	-0.396034	-0.74466	-0.671892	-0.342127	-0.710088	-0.74035		1.33106	0.611313	0.51392	1.43283	1.18894	0.339634	0.563016
	PF3D7_0525700	conserved Plasmodium protein unknown function	PFE1280w	-0.793275	-0.418958	-0.430752	-0.00813116	-0.790444	-1.57135	-0.79633		-0.207112	0.426686	0.764942	1.06808	0.738825	0.0314329	-0.0776158
	PF3D7_1359800	ADP-ribosylation factor putative	MAL13P1.297	-0.408446	-1.03701	-0.632281	-0.624345	-0.266079	0.204783	0.0171622		-0.277205	-0.854525	-0.889072	0.942777	1.26125	1.44224	1.51684
	PF3D7_0819600	conserved Plasmodium protein unknown function	MAL8P1.62	-0.843035	-0.591612	-0.460526	-0.173351	-0.328305	-0.774324	-0.417866		-0.0722345	0.0188449	0.0118583	1.53872	1.19755	0.49693	0.46444
	PF3D7_0622600	cytochrome b-c1 complex subunit 9 putative	PFF1085a	0.746439	0.575451	0.803489	1.21839	0.298902	1.45901	2.18423		0.669872	1.17863	1.27141	1.91393	1.82103	1.69172	1.72008
	PF3D7_1141400	phosphatidylinositol N-acetylglucosaminyltransferase subunit H putative	PF11_0425	-2.54382	-1.54208	-1.65193	-1.27849	-1.48673	-1.44446	-1.20864		-2.00345	-0.351051	0.248412	0.32575	0.0348956	-0.858047	-0.858572
	PF3D7_0314000	co-chaperone p23	PFC0581w	-0.422693	-0.600736	-0.486614	-0.241442	-0.348612	-0.71608	-0.132017		0.084054	0.410439	0.840193	1.79943	1.17147	0.696854	0.810614
	PF3D7_0909600	conserved Plasmodium protein unknown function	PFI0465c	-1.90342	-1.17759	-1.21331	-0.741349	-1.03857	-0.872424	-0.537207		-1.60729	-0.685285	0.0360373	0.6315	0.479081	-0.0038877	0.180372
	PF3D7_1325400	conserved Plasmodium protein unknown function	MAL13P1.137	-2.26723	-2.07428	-2.0036	-2.00706	-1.5444	-1.03509	-1.44379		-2.406	-1.98604	-0.990416	-0.638978	-0.0283246	-0.0581497	-0.664762
	PF3D7_0813800	GDP-mannose 46-dehydratase	PF08_0077	-0.15121	-0.333081	-0.472433	-0.148857	-0.617958	-0.943641	-0.530948		0.375426	0.558768	0.271314	0.997729	0.898081	0.122412	0.261975
	PF3D7_1122300	conserved Plasmodium protein unknown function	PF11_0231	0.918641	-0.838818	-1.23759	-1.37903	-0.431849	-0.573721	-0.546347		1.37389	-0.6242	-1.16345	1.06167	1.08225	0.797855	0.736492
	PF3D7_0723800	conserved Plasmodium protein unknown function	PF07_0101	-1.99857	-1.0804	-1.04614	-1.08161	-1.19897	-0.777012	-0.932412		-1.81654	-1.09869	-0.434734	-0.233475	0.314852	0.366237	-0.208434
	PF3D7_1438100	secretory complex protein 62	PF14_0361	-0.940652	-1.08725	-1.09899	-0.711001	-0.948738	-0.633476	-0.100071		-0.33327	-0.0449637	0.0273241	1.05896	0.564561	0.0838009	0.102972
	PF3D7_0908300	conserved protein unknown function	PFI0400c	-2.18338	-0.916677	-1.11611	-0.681683	-1.25837	-1.3386	-0.577499		-0.666163	0.883691	0.817311	1.29809	0.251539	0.295523	0.134687
	PF3D7_1223000	conserved Plasmodium protein unknown function	PFL1105c	-1.27454	-0.587775	-0.732871	-0.922383	-0.477371	-0.223006	-0.613205		-2.12386	-1.08343	-0.398716	1.12438	1.03018	0.447515	0.590048
	PF3D7_0217000	conserved Plasmodium membrane protein unknown function	PFB0790c	-0.719172	-0.715599	-0.880655	-0.511149	-0.43066	-0.511807	-0.351421		-0.581009	0.706701	1.16983	1.68516	1.07646	0.303882	0.16959
	PF3D7_1249500	protein CutA putative	PFL2375c	-0.884048	-0.267422	-0.178786	0.0425768	-1.0756	-1.15431	-0.359772		-0.304244	0.475519	0.732533	0.601162	0.430884	-0.161761	-0.11427
	PF3D7_1458700	exonuclease V mitochondrial putative	PF14_0560	-0.801747	-0.356642	-0.550791	-0.292648	-0.590824	-0.290868	0.0710679		-0.223158	0.334895	0.459787	1.13795	0.911132	0.304921	-0.0430191
	PF3D7_0203000	repetitive organellar protein putative	PFB0145c	-1.89249	-0.840917	-0.81442	-0.941921	-1.05397	-0.810473	-0.951293		-1.84331	-1.09671	-0.554797	-1.00616	0.445727	0.786838	-0.324318
	PF3D7_1134100	protein disulfide isomerase	PF11_0352	-0.985152	-1.04434	-1.25654	-1.10291	-0.996982	-1.06171	-0.812584		-0.491629	0.00974641	0.345331	0.736082	0.501034	-0.103242	-0.043098
	PF3D7_0909100	conserved Plasmodium membrane protein unknown function	PFI0440w	-1.55852	-1.61056	-1.56323	-1.43986	-1.47577	-1.4512	-1.36064		-1.13677	-1.56692	-0.731881	0.250612	0.0219068	-0.393701	-0.27973
	PF3D7_0704300	conserved Plasmodium membrane protein unknown function	PF07_0016	-2.03351	-1.66478	-1.55398	-1.52298	-1.24835	-0.833927	-1.10273		-2.49785	-1.45296	-0.357627	-0.186297	0.248867	0.469642	0.0831334
	PF3D7_0613100	conserved Plasmodium protein unknown function	PFF0635w	0.740557	0.401875	0.56941	0.854745	0.370612	0.504129	0.92478		1.13576	1.05324	0.700282	1.37189	1.86712	1.4575	1.856
	PF3D7_1025600	cytochrome c oxidase copper chaperone putative	PF10_0252	-1.22043	-0.170655	-0.465452	0.0356079	-0.922812	-0.231453	0.535516		-0.246675	1.25231	1.19872	0.99155	0.572842	-0.110371	-0.0614873
	PF3D7_1035600	merozoite surface protein	PF10_0347	-0.452078	-0.575919	-0.624636	-0.670669	-0.165008	0.330287	-0.219292		-0.576306	-1.13217	-0.696689	0.994776	1.33007	0.895148	0.887712
	PF3D7_0924600	conserved Plasmodium protein unknown function	PFI1210w	-1.34055	-1.90265	-1.87528	-1.75498	-1.38964	-0.921371	-1.18493		-1.50955	-2.05178	-1.15506	0.105081	0.105377	0.410999	0.184549
	Pfa_starR_353	#N/A	Pfa_starR_353	-1.70781	-1.38075	-1.49203	-1.83621	-1.14825	-0.665255	-1.17658		-2.5176	-2.78686	-2.48197	-1.07444	0.345641	0.407254	0.930297
	PF3D7_1405700	RING zinc finger protein putative	PF14_0054	-1.15948	-1.08581	-1.03068	-0.718852	-0.71748	-0.862397	-0.434854		-0.746751	-0.841289	-0.858902	0.321416	0.775995	0.486397	0.400572
	PF3D7_1248300	conserved Plasmodium membrane protein unknown function	PFL2315c	-0.487291	-0.116236	-0.423728	-0.0335947	-0.765089	-1.37047	-0.615735		0.485904	1.05535	1.13181	1.22239	0.727753	-0.576018	-0.824651
	PF3D7_0719100	conserved Plasmodium protein unknown function	MAL7P1.99	-1.1786	-1.33982	-1.31451	-0.991891	-1.20389	-0.208882	-0.0134809		-0.663126	-0.424465	-0.19535	0.379739	0.286161	0.692867	0.9287
	PF3D7_1116500	folate transporter 2	PF11_0172	-0.800632	-0.260902	-0.305839	-0.0633361	-0.384767	-0.781608	-0.272517		0.218264	0.800832	0.800631	1.56475	1.10362	0.227527	0.129403
	Pfa_asR_7253	#N/A	Pfa_asR_7253	-0.688551	-1.37233	-1.80814	-2.07699	-1.5782	0.247863	0.253579		-0.145113	-1.44515	-2.30875	-0.823303	-0.0900838	1.19929	1.39367
	PF3D7_0202800	conserved Plasmodium protein unknown function	PFB0135w	-1.3495	-0.899309	-0.633286	-0.271538	-0.641703	-0.285457	0.183929		-0.820493	0.169682	0.626378	1.37235	0.845781	1.1316	1.30425
	PF3D7_1022300	ZIP domain-containing protein putative	PF10_0216	-1.02049	0.206773	-0.179476	0.184466	-0.732783	-0.60128	0.0701732		0.662418	2.13971	1.58512	1.65285	0.752896	-0.345534	-0.395938
	PF3D7_0417200	bifunctional dihydrofolate reductase-thymidylate synthase	PFD0830w	-0.725832	0.347695	0.124682	0.685341	-0.384267	-0.0367994	0.675395		0.0105492	1.20257	1.56333	1.44475	1.0985	0.730675	0.745402
	PF3D7_0405200	ag-1 blood stage membrane protein homologue	PFD0255w	-1.73661	-1.3878	-1.2828	-1.45433	-1.13858	-1.38112	-1.50739		-1.92767	-1.95171	-1.45388	0.150887	0.344044	0.179013	0.28601
	PF3D7_1353600	ER lumen protein retaining receptor	PF13_0280	-1.08273	-0.9361	-0.913273	-0.523454	-0.901567	-1.09962	-0.681192		-0.551863	-0.349996	0.224325	0.266384	0.576209	0.166761	0.0383582
	PF3D7_0931500	conserved Plasmodium protein unknown function	PFI1530c	-0.771017	-1.23586	-1.23493	-1.05896	-1.10529	-1.31183	-0.924317		-0.313543	-0.510876	-0.284509	0.866453	0.371951	-0.0724906	-0.125335
	PF3D7_1341600	GPI mannosyltransferase 3	MAL13P1.210	-0.0672064	0.455194	0.312692	0.640419	-0.437986	-0.430567	0.027769		0.435303	1.59039	1.5152	1.62719	1.0387	0.0553508	-0.235702
	PF3D7_1004700	conserved Plasmodium protein unknown function	PF10_0050	-0.655446	-0.837475	-0.597918	-0.154595	-0.727711	0.31405	1.14399		0.147243	0.285476	0.410748	1.0082	0.746457	-0.0262546	0.36839
	PF3D7_0729200	1-cys peroxiredoxin	MAL7P1.159	-0.434824	0.330565	0.116702	0.538675	-1.15239	-0.96358	-0.744794		0.122975	1.14884	1.11721	0.686615	0.321295	-1.11064	-1.13959
	PF01TR006	#N/A	PF01TR006	-1.28999	-1.03103	-1.10571	-0.721433	-0.506924	-1.47869	-1.20044		-1.15581	-1.40169	-0.35776	1.40269	0.96483	0.328827	0.585875
	PF3D7_0927300	fumarate hydratase putative	PFI1340w	-2.84091	-2.06318	-1.58911	-1.06594	-0.872889	-0.937428	-0.704071		-2.71816	-1.44157	-0.475764	0.496712	0.597423	0.410376	0.463763
	PF3D7_1117100	deubiquinating/deneddylating enzyme	PF11_0177	-1.73003	-0.732669	-0.50204	-0.139269	-0.800083	-0.788083	-0.249656		-1.01627	0.00337608	0.513657	0.935923	0.668343	0.251647	0.318362
	PF3D7_1325900	conserved Plasmodium protein unknown function	MAL13P1.140	-1.47789	-1.16424	-1.20707	-0.823494	-1.29238	-0.896954	-0.767687		-1.48509	-0.801027	-0.0222357	0.00323063	0.174922	0.819531	0.752678
	PF3D7_0504900	conserved protein unknown function	PFE0240w	-1.28572	-1.16618	-1.07318	-0.435717	-0.610042	-0.610401	0.149355		-1.03646	0.0838651	0.913799	1.62833	0.857043	1.22609	1.43588
	PF3D7_1458500	spindle assembly abnormal protein 4 putative	PF14_0558	-1.64656	-1.02556	-1.1185	-1.09467	-1.56199	-1.19778	-1.32439		-1.92129	-0.77483	-0.0277599	-0.403021	-0.0958395	0.0569551	-0.541465
	PF3D7_0211900	conserved Plasmodium protein unknown function	PFB0530c	-0.714382	-0.298075	-0.419499	-0.0307307	-0.842056	-0.911027	-0.125475		-0.259137	0.451189	0.840524	0.792438	0.623763	0.33741	0.537785
	PF3D7_1341800	inner membrane complex protein 1k putative	PF13_0226	-1.05451	-0.948858	-0.926562	-0.903219	-0.829623	-0.76415	-0.618667		-1.13414	-1.33024	-0.856991	0.286748	0.635654	0.168375	0.416083
	PF3D7_1242400	GAS8-like protein putative	PFL2040w	-0.648149	-0.12578	-0.207178	0.140887	-0.666659	-0.412034	0.0128202		-0.712309	-0.0216358	0.185054	0.22131	0.797335	0.992854	1.01975
	PF3D7_1428200	major facilitator superfamily domain-containing protein putative	PF14_0260	-0.474495	-0.830258	-0.869458	-0.828639	-0.655914	-0.744539	-0.679261		-0.0955143	-0.450948	-0.724979	0.0657273	0.804871	-0.18562	0.135734
	PF3D7_1002100	EMP1-trafficking protein	PF10_0025	-1.27486	-2.49062	-2.65781	-2.52619	-2.76103	-2.27443	-2.00065		-1.12848	-2.57488	-2.93064	-2.56159	-1.30053	0.609383	0.273563
	PF3D7_0911000	phosphatidylinositol N-acetylglucosaminyltransferase putative	PFI0535w	-2.39223	-1.14798	-1.09561	-0.673059	-0.911146	-0.929153	-0.38317		-0.85718	0.83806	0.988375	1.34571	0.547748	0.533979	0.354984
	PF3D7_0927700	serine/threonine protein phosphatase 4 putative	PFI1360c	-1.70493	-1.0061	-0.82945	-0.270546	-0.509103	-0.485094	0.0760465		-0.790893	-0.0517463	0.301217	1.41117	0.948925	1.11024	0.915697
	PF3D7_1146600	oocyst rupture protein 1 putative	PF11_0477	-1.75228	-1.28778	-1.25664	-1.1876	-1.15352	-1.01503	-0.964004		-1.94764	-1.39115	-1.00997	-0.0345146	0.303855	0.0790655	-0.121289
	PF3D7_1017200	enoyl-CoA hydratase-related protein putative	PF10_0167	-1.17277	-0.295108	-0.387619	-0.287137	-1.05162	-1.56791	-1.25981		-0.413752	0.8289	0.454216	0.614105	0.405172	0.116217	-0.272298
	PF3D7_0907800	ribosomal protein L35 apicoplast putative	PFI0375w	0.7237	0.422185	0.351927	0.527331	0.137438	-0.889054	-0.306174		1.06455	0.767372	1.08043	1.33159	1.59225	0.693092	0.8113
	PF3D7_0219400	ribosome associated membrane protein RAMP4 putative unspecified product	PFB0888w-a	-1.4545	-1.15836	-1.21537	-0.863294	-1.3035	-1.71726	-1.14994		-0.502828	-0.07789	0.12562	0.862463	0.147783	-0.865933	-0.783375
	PF3D7_1039300	#N/A	PF10_0383	0.209087	-0.599062	-1.29129	-1.40144	-0.847922	0.341481	0.87958		1.23977	0.561741	0.0538591	0.678016	0.599964	1.37775	1.67892
	PF3D7_0406800	ribosomal protein L25 putative	PFD0335c	-0.453318	0.129904	-0.159922	0.536884	-0.543256	-0.392348	0.247792		0.21419	1.11835	1.18875	1.57269	0.904143	0.674952	1.22736
	PF3D7_0704100	conserved Plasmodium membrane protein unknown function	MAL7P1.17	-1.46717	-1.69757	-1.73225	-1.93139	-1.23567	-0.862201	-1.45079		-2.33841	-2.67508	-1.29425	-0.0332565	0.209014	0.386166	0.197054
	PF3D7_0612300	transmembrane protein 234 putative	PFF0600w	-1.10638	-0.648634	-0.606847	-0.553575	-0.812709	-1.78893	-1.60914		-0.618305	0.434833	0.812394	0.946472	0.63176	-0.087673	-0.786564
	Apico-rpl16	#N/A	PFC10_API0038	0.0852912	0.704984	0.554279	0.899828	0.547303	0.994639	1.34576		0.405508	1.07335	1.38918	2.28649	1.98808	1.33191	1.68375
	PF3D7_0821900	conserved Plasmodium protein unknown function	MAL8P1.50	-0.576988	-0.240553	-0.652819	-0.368648	-1.82274	-2.38745	-1.77847		0.0295569	0.208282	0.218184	-0.0455277	-0.38209	-0.662517	-0.499059
	PF3D7_1202200	mitochondrial phosphate carrier protein	PFL0110c	-1.10071	-1.37212	-1.09013	-0.93901	-1.09044	-0.836088	-0.756532		-1.54655	-0.79848	0.0899149	0.87112	0.349267	-0.139062	-0.0331775
	Apico-rpl14	#N/A	PFC10_API0036	0.206196	0.956528	0.858991	1.00867	0.777562	1.21113	1.6715		0.292475	0.832438	1.46763	2.52581	2.21657	1.53143	2.01307
	PF3D7_1023500	conserved Plasmodium protein unknown function	PF10_0228	-1.99626	-1.13119	-1.20572	-1.14915	-1.36166	-2.34406	-1.98555		-1.44052	-0.0884048	0.601107	0.733458	0.0741595	-0.915575	-1.05357
	PF3D7_0818600	BEM46-like protein putative	MAL8P1.66	-0.471613	-1.09095	-0.876592	-0.452335	-0.499777	0.188743	0.505013		-0.254924	-0.685972	-0.714827	-0.10094	0.935233	0.607342	0.865161
	PF3D7_0904400	signal peptidase complex subunit 3 putative	PFI0215c	-1.33132	-0.827454	-0.811967	-0.30411	-0.858824	-0.763701	-0.200358		-0.506269	0.41427	0.85699	1.54026	0.575832	-0.109594	-0.0222705
	PF3D7_1032800	leucine-rich repeat protein	PF10_0320a	-0.666498	-0.0101153	-0.257384	0.111553	-0.869762	-1.04198	-0.907228		-0.274149	0.228937	0.519551	0.616215	0.564645	-0.0842353	0.234198
	PF3D7_1417800	DNA replication licensing factor MCM2	PF14_0177	-2.136	-0.982548	-0.891387	-0.227528	-0.834284	-0.480565	0.0563066		-1.80683	-0.21626	0.382734	0.834884	0.59888	0.323525	0.21915
	PF3D7_1422000	cytochrome c oxidase assembly protein COX14 putative	PF14_0787	-0.496695	-0.0945361	-0.301569	-0.0270425	-0.882468	-1.24244	-0.624033		0.34801	0.754568	0.509549	0.72915	0.550509	-0.426723	-0.458978
	Apico-rpl2	#N/A	PFC10_API0041	-0.240768	0.507208	0.246423	0.491405	0.575407	0.817816	0.955175		0.190927	0.79095	1.32381	1.93595	2.00562	0.855512	1.50979
	PF3D7_0414600	acylated pleckstrin-homology domain-containing protein putative	PFD0705c	-0.51413	-0.596358	-0.433416	-0.0387871	-0.464505	0.379184	0.710837		-0.452204	-0.489435	-0.239351	0.955857	0.964139	0.724482	0.691873
	Pfa_raR_6328a	#N/A	Pfa_raR_6328a	0.305445	-0.544689	-1.20273	-1.31252	-0.780873	0.735947	1.11547		1.29488	0.483314	0.0629348	0.773146	0.645655	1.5101	1.98556
	PF3D7_0929900	conserved Plasmodium protein unknown function	PFI1463w	-1.38739	-0.459892	-0.670519	-0.556004	-0.861299	-1.28091	-1.12169		-0.514565	0.360511	0.828298	1.09359	0.564426	-0.546156	-0.988788
	PF3D7_1342100	aconitate hydratase	PF13_0229	-1.4864	-1.78061	-1.39518	-1.18975	-0.476906	0.0786024	-0.0564309		-1.2662	-1.11926	-0.601041	1.04253	0.94733	0.83454	0.713501
	PF3D7_0909500	subpellicular microtubule protein 1 putative	PFI0460w	-0.852183	-1.31642	-1.08868	-0.488033	-0.175749	0.535181	0.431135		-0.347555	-0.819797	-0.704586	1.41009	1.2468	1.16777	0.926584
	PF3D7_0107400	conserved Apicomplexan protein unknown function	PFA0370w	-1.46123	-0.558669	-0.637761	-0.2585	-0.759884	-0.869624	-0.406034		-0.877732	0.654873	0.82535	1.19006	0.659551	-0.0124366	0.484125
	PF3D7_1329300	chromatin assembly factor 1 subunit putative	PF13_0149	-1.06657	-0.232957	-0.0998141	0.417684	-0.410935	-0.0320507	0.699883		-0.639526	0.58597	1.17173	1.2619	1.0084	1.03289	1.34382
	PF3D7_1205300	conserved Plasmodium protein unknown function	PFL0265w	-1.20433	-0.881099	-0.755225	-0.343445	-0.937084	-0.859489	-0.414823		-0.641119	-0.365324	0.316796	0.494042	0.481427	-0.563958	-0.714223
	PF3D7_1118000	conserved Plasmodium protein unknown function	PF11_0186	0.00727031	-0.174252	-0.28543	-0.21846	-0.376654	-0.771317	-0.640805		0.583307	0.613755	0.866689	1.38379	1.04183	-0.38584	-0.219638
	PF3D7_1464700	ATP synthase (C/AC39) subunit putative	PF14_0615	0.445137	0.536103	0.512893	0.51526	0.0494081	0.501782	0.56377		0.698845	0.559113	0.287916	0.91509	1.46719	0.858195	0.934087
	PF3D7_1434200	calmodulin	PF14_0323	-1.21511	-1.13188	-1.28066	-1.02051	-1.11606	-1.27993	-1.02913		-0.630915	-0.40045	-0.146898	0.635985	0.300065	-0.333556	-0.196107
	PF3D7_0612200	leucine-rich repeat protein	PFF0595c	-1.65463	-1.52313	-1.32863	-1.45221	-1.19722	-0.713775	-0.863063		-1.99108	-2.07919	-1.10022	-0.503524	0.217705	0.582747	0.279512
	PF3D7_1444700	shikimate dehydrogenase putative	PF14_0424	-1.10265	-0.186494	-0.30456	-0.0529675	-1.13653	-1.00713	-0.231447		-0.0564621	0.658869	0.737675	0.809122	0.275806	-0.386116	-0.3461
	PF3D7_0525900	NIMA related kinase 2	PFE1290w	0.178247	-0.0407512	0.136166	0.53947	-0.0297846	0.46152	1.04647		0.363759	0.658741	0.0624106	0.296734	1.38098	1.99797	2.29766
	PF3D7_1214900	conserved Plasmodium membrane protein unknown function	PFL0720w	-0.351728	-0.0261267	0.122472	0.427372	-0.370526	0.0318626	0.73032		0.55231	1.15447	0.978168	1.95663	1.0391	0.65041	0.63157
	PF3D7_0832100	rifin pseudogene	MAL7P1.226	1.80389	0.476618	0.201596	-0.0909945	0.238684	-0.314602	-0.0127365		2.57276	0.242085	-0.160586	0.725077	1.6451	1.75806	1.73961
	PF3D7_1413000	conserved Plasmodium protein unknown function	PF14_0129	-0.0682588	-0.0170606	-0.0411245	-0.474545	-0.283338	0.290148	-0.0241388		0.00384694	-0.515335	-0.453612	-0.0806955	1.12179	0.688434	0.626594
	PF3D7_1415500	conserved Plasmodium membrane protein unknown function	PF14_0153	-1.01245	0.0162864	-0.339089	-0.0218322	-0.683994	-0.566878	-0.721811		-0.234852	0.889665	0.912879	0.920144	0.719348	-0.407921	-0.688396
	PF3D7_1352500	thioredoxin-related protein putative	PF13_0272	-0.925971	-0.757016	-0.645227	-0.197962	-0.417719	-1.08668	-0.499112		-0.337608	0.290606	0.634139	1.5557	0.984618	-0.0655493	0.027664
	PFC10_API0026:tRNA	#N/A	PFC10_API0026:tRNA	0.610716	0.946257	0.930624	1.19931	1.2635	2.12812	2.76594		0.679172	0.722048	1.20803	2.20029	2.66163	2.16378	2.82433
	PF3D7_0924300	thiamine pyrophosphokinase	PFI1195c	-1.29205	-0.70789	-0.873996	-0.567148	-0.931959	-1.10895	-0.788491		-0.641611	-0.332049	-0.0373655	0.216447	0.464847	0.43432	0.496893
	PF3D7_0513800	ras-related protein Rab-1A	PFE0690c	-1.08575	-0.519049	-0.723312	-0.395099	-0.983117	-1.23721	-0.474431		-0.301342	0.418821	0.813764	0.68586	0.413505	-0.630485	-0.683975
	PF3D7_0504800	conserved Plasmodium protein unknown function	PFE0235c	-2.25223	-1.23101	-1.04901	-0.853505	-1.06619	-0.843318	-0.896655		-2.0908	-0.670697	0.354684	0.287825	0.32946	0.164053	-0.100691
	PF3D7_1031800	conserved Plasmodium protein unknown function	PF10_0312	-0.980192	-0.982335	-1.00086	-0.764303	-0.811051	-0.571203	-0.357442		-1.11821	-0.963092	-0.17782	0.573235	0.584429	0.673098	0.83412
	PF3D7_1020300	cytoplasmic dynein intermediate chain putative	PF10_0196	-1.00471	-1.25496	-1.12786	-0.948495	-0.836219	-0.81208	-0.45519		-0.896016	-1.18202	-0.892642	0.509438	0.558974	0.124215	0.474756
	PF3D7_0505500	DNA mismatch repair protein MSH6 putative	PFE0270c	-1.62095	-0.939908	-0.869492	-0.341001	-0.917139	-0.67114	-0.157336		-1.08736	0.396594	0.736951	0.884401	0.477403	0.358982	0.325243
	Pfa_npcR_6753a	#N/A	Pfa_npcR_6753a	-1.92766	-1.37534	-1.09761	-0.583425	-0.457513	-1.12561	-0.599637		-1.13856	-0.400538	0.452228	1.49616	0.935518	0.443312	0.434918
	PF3D7_0824300	GTP-binding protein putative	MAL8P1.33	-1.2076	-0.229809	-0.436877	-0.146135	-1.23585	-1.37723	-0.936579		-0.957437	-0.223467	0.0775845	0.263847	0.156981	-0.3286	0.00710488
	PF3D7_0105100	conserved Apicomplexan protein unknown function	PFA0250w	-1.83244	-1.41478	-1.89201	-1.35689	-1.90975	-2.26825	-2.10496		-0.996791	-0.0575981	0.00791653	-0.0244771	-0.517225	-1.45497	-1.77254
	PF3D7_0710500	conserved Plasmodium protein unknown function	MAL7P1.33	0.161157	0.163679	-0.305256	0.177059	-1.29993	-1.55926	-0.758422		0.69475	1.09626	0.811321	0.495792	0.0881612	-0.618453	-0.484157
	PF3D7_1110700	actin-like protein putative	PF11_0114	-1.17744	-1.00962	-0.837284	-0.476095	-1.1132	-0.629347	-0.101718		-1.47222	-0.688913	0.113366	0.782028	0.271071	-0.012468	-0.22229
	PF3D7_0109300	fatty acid elongation protein GNS1/SUR4 family putative	PFA0455c	-0.781644	-0.283798	-0.194283	0.345982	-0.0337375	0.105714	0.519846		0.655125	2.34649	2.11109	2.49917	1.34936	1.44832	1.32523
	PF3D7_1038000	antigen UB05	PF10_0372-a	0.0614657	-0.3056	-0.56658	-0.370695	0.0750076	-0.730981	-0.242576		0.453	0.477743	0.479659	1.74868	1.45781	0.844118	0.79072
	PF3D7_1210700	conserved Plasmodium protein unknown function	PFL0535c	-1.01372	-1.32045	-1.36778	-0.864798	-0.864539	-0.386011	-0.477609		-0.954579	-0.26957	0.289817	0.77678	0.517667	-0.0335005	-0.0982925
	PF3D7_0214900	rhoptry neck protein 6	PFB0680w	-1.33567	-1.31759	-1.25511	-1.30797	-1.3845	-0.932519	-0.945312		-1.44391	-1.25628	-1.10565	-0.474876	-0.00250085	0.425679	-0.437594
	PF3D7_1243900	double C2-like domain-containing protein	PFL2110c	-1.47621	-1.64301	-1.35481	-1.55764	-1.03316	-0.506297	-0.503298		-1.06165	-1.71731	-1.43562	0.0518077	0.348428	1.07751	0.162311
	PF3D7_1411100	conserved Plasmodium membrane protein unknown function unspecified product	PF14_0778-a	0.0579094	-0.340089	-0.29338	-0.157267	-0.28517	-0.75775	-0.403645		0.962271	0.807633	0.233964	1.27411	1.09334	0.265137	0.653202
	PF3D7_0207200	iron-sulfur assembly protein putative	PFB0320c	-0.74964	-0.664351	-0.585478	-0.37692	-0.658531	-0.848781	-0.607783		-0.341099	-0.311705	0.193018	-0.284036	0.719248	0.526444	0.396975
	PF3D7_1413500	FeS assembly ATPase SufC	PF14_0133	-1.82173	-1.00398	-0.992051	-0.313223	-1.06944	-0.836541	-0.100265		-1.28016	0.0943984	0.370753	0.565257	0.307974	-0.507975	-0.48027
	Apico-rps5	#N/A	PFC10_API0033	-0.508181	0.433599	0.483986	0.965009	0.750992	1.16536	1.6614		-0.302786	0.607458	1.33659	2.3948	2.1277	1.37987	2.07916
	PF3D7_1474100	mitochondrial ribosomal protein L20 precursor putative	PF14_0709	-0.715253	-0.251465	-0.554375	-0.372667	-1.13259	-1.1723	-0.526376		0.364015	0.852843	0.555221	0.427883	0.243227	-0.76401	-0.601985
	PF3D7_1330500	conserved Plasmodium protein unknown function	PF13_0164	-1.27084	-1.39956	-1.37413	-0.960237	-0.878497	-0.367272	-0.287908		-1.35587	-0.897306	-0.0362458	0.257944	0.494806	1.0396	0.597949
	Apico-rps19	#N/A	PFC10_API0040	0.165711	0.874836	0.75018	0.973344	0.913091	1.48131	1.64979		0.419644	0.864879	1.2285	2.14924	2.28572	1.30717	1.79491
	PF3D7_0618500	malate dehydrogenase	PFF0895w	-0.979172	-1.28415	-1.19896	-1.0144	-0.771677	-0.275005	0.115403		-0.818781	-0.841539	-0.127178	0.741414	0.600551	0.481597	0.428356
	PF3D7_0626100	oxidoreductase short-chain dehydrogenase family putative	PFF1265w	-0.36948	-0.310042	-0.591661	-0.298861	-0.736333	-1.26361	-0.887375		0.345893	0.81603	0.958914	1.11208	0.635199	-0.382469	-0.526867
	PF3D7_1337900	conserved Plasmodium protein unknown function	PF13_0212	-1.2646	-1.0916	-1.11299	-0.710339	-1.07867	-1.19672	-1.06301		-1.06931	-0.812278	-0.0424664	-0.323847	0.291927	0.057293	0.0766426
	PF3D7_0615500	cdc2-related protein kinase 5	PFF0750w	-1.31554	-1.05602	-0.888985	-0.546682	-0.777381	-0.550766	-0.171233		-1.39804	-0.686221	0.228689	0.997427	0.591866	-0.0460809	-0.343385
	PF3D7_1202900	high mobility group protein B1	PFL0145c	0.209329	-0.212094	-0.218806	0.442482	0.0108497	-0.130839	0.610331		0.809583	0.90737	1.38863	2.48457	1.37896	0.759736	0.582775
	PF3D7_0801600	conserved Plasmodium protein unknown function	PF08_0134	-1.12292	-0.519253	-0.783072	-0.16063	-0.610119	-0.822614	-0.180588		-0.214548	0.757411	0.691181	1.1987	0.75772	0.168895	0.315394
	PF3D7_1215400	conserved Plasmodium protein unknown function	PFL0745c	-1.38593	-0.713828	-0.473677	-0.280493	-0.554704	-0.357836	-0.0715419		-1.44008	-0.416643	0.246298	1.1108	0.811395	0.658437	0.628083
	PF3D7_0919900	regulator of chromosome condensation putative	PFI0975c	-1.56637	-1.70481	-1.60856	-1.54259	-1.23568	-0.561828	-0.615163		-1.58436	-1.81301	-0.940083	-0.104323	0.12835	0.56076	0.231437
	Apico-tRNA-Ser	#N/A	PFC10_API0048:tRNA	0.443002	0.470899	0.0124234	-0.0825167	-0.35951	0.174747	0.030549		0.735838	1.1911	0.680462	0.789119	1.00426	0.228839	0.639802
	PF3D7_1249400	conserved Plasmodium protein unknown function	PFL2370c	-0.75054	-0.314276	-0.385312	-0.20965	-0.620976	-1.44249	-1.17655		-0.472413	0.332299	0.521791	0.81267	0.739147	-0.281311	-0.255464
	PF3D7_0921700	conserved Plasmodium protein unknown function	PFI1065c	-0.403502	0.0878361	0.115476	0.329614	-0.540003	-0.492321	-0.0321277		-0.0440656	0.408547	0.886878	1.03374	0.819371	-0.0811355	-0.0502965
	PF3D7_1227000	conserved Plasmodium protein unknown function	PFL1305c	-1.81639	-1.63025	-1.22438	-1.06127	-0.443174	-1.15039	-1.12444		-1.89457	-1.52301	-0.636453	1.15709	0.914309	0.0358958	0.395951
	PF3D7_1229300	conserved Plasmodium protein unknown function	PFL1415w	-0.314841	-0.581749	-0.72188	-0.894586	-0.759547	-0.49505	-0.590873		-0.932806	-1.20944	-0.998677	0.152546	0.596667	-0.0697973	0.0667605
	PF3D7_1031000	ookinete surface protein P25	PF10_0303	0.185216	-0.270706	-0.0583047	-0.14965	-0.0251155	0.599404	0.789521		-0.280617	-0.731248	-0.889349	-0.827679	1.33019	1.34235	1.22349
	PF3D7_1226600	proliferating cell nuclear antigen 2	PFL1285c	-0.92095	-0.427624	-0.495572	-0.196205	-0.771501	-0.528188	0.0221319		-0.692598	0.272666	0.642056	0.598137	0.583728	-0.111213	-0.00323922
	PF3D7_1468500	derlin-1	PF14_0653-a	-0.787692	-0.878603	-0.591195	-0.246305	-0.496147	-0.325131	0.397339		0.191669	0.333204	0.442941	1.60017	0.858337	0.796384	1.00735
	PF3D7_1472300	conserved Plasmodium membrane protein unknown function	PF14_0691	-0.840262	-0.67892	-0.648343	-0.574342	-0.764521	-0.950589	-0.687905		-0.206672	-0.0037932	-0.113218	0.571897	0.589435	-0.359572	-0.0787293
	PF3D7_1368300	conserved Plasmodium protein unknown function	MAL13P1.345	1.8562	1.23221	1.09586	1.25472	0.194892	-0.0265407	0.354563		2.30877	1.64335	1.81226	1.6325	1.54872	1.08572	1.20286
	PF3D7_0605200	conserved Plasmodium protein unknown function	PFF0255c	-0.523251	-0.574785	-0.565723	-0.137101	-0.570026	0.104105	0.828296		-0.139101	0.601711	0.710895	0.985862	0.783208	0.460474	0.624977
	PF3D7_0315000	zinc finger protein putative	PFC0630w	-0.809578	-0.423093	-0.729302	-0.515929	-1.22223	-2.00135	-1.71686		-0.0688375	0.544003	0.642564	0.610264	0.128995	-0.901935	-0.661593
	PF3D7_1446800	heme detoxification protein	PF14_0446	-0.255951	0.0270133	-0.281544	-0.00590094	-0.961425	-1.48017	-0.707178		0.520074	0.998351	0.46831	0.733942	0.386794	-0.023613	-0.198796
	PF3D7_0728100	conserved Plasmodium membrane protein unknown function	PF07_0118	-1.35217	-0.292233	-0.481143	-0.467674	-1.07868	-1.19305	-1.04035		-1.03071	0.247727	0.744834	0.159828	0.269017	0.174891	0.0181833
	PF3D7_0613400	50S ribosomal protein L18 apicoplast putative	PFF0650w	-0.671295	-0.450176	-0.572319	-0.306061	-0.609275	-0.439176	-0.152702		-0.630114	-0.342079	0.173307	0.724766	0.735261	0.217199	0.313986
	PF3D7_0623300	EGF-like membrane protein putative	PFF1120c	-0.190375	-0.115963	-0.170024	-0.366792	-0.950152	-0.825352	-0.853997		-0.358319	0.0932776	0.609174	1.18113	0.393071	-0.0749259	-0.0639118
	PF3D7_1002900	conserved Plasmodium protein unknown function	PF10_0033	-1.1905	-1.53359	-1.61248	-1.23974	-1.20512	-1.40463	-0.961173		-0.506148	-0.32815	0.0420736	0.717603	0.137894	-0.295634	-0.06812
	PF3D7_0523300	conserved Plasmodium protein unknown function	PFE1165c	-1.6932	-1.29997	-1.13724	-0.476428	-0.547097	-0.564825	0.0241606		-1.05261	-0.258183	0.060528	1.3293	0.795856	0.929824	1.23837
	PF3D7_1360900	RNA-binding protein putative	MAL13P1.303-a	-2.22441	-1.16381	-1.15715	-0.481123	-1.13197	-1.00771	-0.264643		-1.59786	0.00624444	0.460808	0.761175	0.210197	-0.339725	-0.0997221
	PF3D7_0102400	lysophospholipase putative pseudogene	PFA0120c	-0.00679434	0.176209	0.258886	0.637048	-0.189656	0.0873943	0.628075		0.591949	0.99719	0.978857	0.910783	1.1515	0.947245	1.12521
	PF3D7_1330700	GPI transamidase subunit PIG-U putative	MAL13P1.165	-0.326656	-0.0057887	-0.168069	-0.0847832	-0.640849	-0.509617	0.036054		0.192186	0.979557	0.978627	1.25614	0.69962	-0.17451	-0.0234971
	PF3D7_0316900	E3 ubiquitin-protein ligase putative	PFC0740c	-0.423754	-0.6388	-0.705826	-0.535885	-0.408256	-0.867023	-0.676752		-0.122947	-0.362837	-0.433784	0.412829	0.931008	0.0716069	0.433004
	PF3D7_1243400	conserved Plasmodium protein unknown function	PFL2085w	-0.951915	-0.208229	-0.332614	-0.413767	-0.346861	-0.923423	-1.05033		-1.2415	-0.988511	-1.29439	-0.625855	0.992254	0.354645	0.748026
	PF3D7_1218100	conserved Plasmodium protein unknown function	PFL0875w	-1.16339	-1.31694	-1.29418	-1.31782	-0.679496	-0.979665	-0.893204		-1.34378	-0.77026	-1.18161	-1.15149	0.657629	-0.00537614	0.640153
	PF3D7_0603800	centrosomal protein CEP76 putative	PFF0185c	-1.34112	-1.3688	-1.22165	-1.04971	-1.04901	-0.600321	-0.679265		-1.53827	-1.7089	-0.76966	0.339721	0.285216	0.448714	0.414835
	PF3D7_1318500	conserved Plasmodium protein unknown function	MAL13P1.97	-1.50426	-1.14815	-1.10533	-0.721003	-1.04666	-1.03841	-0.456934		-1.60002	-0.938366	-0.0358383	0.372909	0.284921	0.0154089	0.295776
	PF3D7_1453200	conserved Plasmodium protein unknown function	PF14_0506	-1.66749	-1.25362	-1.22051	-0.695516	-0.821622	-1.14296	-1.09564		-1.64718	-1.41173	-0.572743	0.796968	0.508988	0.735117	0.821741
	PF3D7_1458100	protein PET117 putative	PF14_0554	0.0703516	-0.575945	-0.856663	-0.660442	-0.382764	-1.07793	-0.64865		0.597331	0.284649	0.537706	1.14277	0.947799	-0.0141763	0.518589
	PF3D7_0916900	zinc finger protein putative	PFI0825w	-1.5934	-1.95817	-2.06834	-1.85256	-1.64973	-1.86341	-1.71568		-1.88546	-2.32778	-2.05701	-1.8706	-0.323304	1.27668	0.886512
	PF3D7_1008700	tubulin beta chain	PF10_0084	-2.49229	-0.988391	-0.960175	-0.156102	-0.847804	-0.758554	0.0969377		-1.55111	0.18652	0.920266	1.30052	0.478439	0.228007	0.245964
	PF3D7_0614000	thiamine-phosphate synthase putative	PFF0680c	-1.03973	-0.484592	-0.585381	-0.212013	-0.640015	-0.741288	-0.216937		-0.512579	0.282356	0.536337	0.594014	0.685037	0.682773	0.524423
	PF3D7_0808400	coatomer subunit epsilon putative	MAL8P1.121	-0.423123	-0.896946	-1.02466	-0.75498	-0.810051	-1.08175	-0.796379		-0.177155	-0.277081	-0.0835538	0.864695	0.513998	0.269347	0.443886
	PF3D7_0910600	SNARE protein	PFI0515w	1.77709	1.42435	1.29583	1.24269	0.877028	0.388166	0.652424		2.12025	2.02847	1.40876	1.82672	2.20011	1.42458	1.44436
	Apico-rps4	#N/A	PFC10_API0055	0.430919	0.593418	0.0622162	-0.200889	-0.427075	-0.541733	-0.591057		-0.659894	0.560446	0.894475	0.624427	0.895586	-0.139102	-0.281091
	PF3D7_0624100	conserved Plasmodium protein unknown function	PFF1160w	-0.982502	-0.426703	-0.466329	0.0939626	-0.663068	-0.165645	0.510789		-0.271403	0.276342	0.794074	1.2703	0.658736	-0.159956	0.28755
	PF3D7_1328000	conserved Plasmodium protein unknown function	MAL13P1.151	-2.14808	-0.541817	-0.719044	-0.401233	-1.10863	-1.40658	-1.18688		-1.45385	0.0734505	0.495945	0.39959	0.212138	-0.0635336	-0.323754
	PF3D7_0204900	2-methoxy-6-polyprenyl-14-benzoquinol methylase mitochondrial putative	PFB0220w	0.146755	0.721538	0.60721	1.00402	-0.177515	-0.0311543	0.817883		0.678542	1.06303	1.21418	1.31037	1.14126	0.753385	0.966814
	PF3D7_0919800	TLD domain-containing protein	PFI0970c	-1.15438	-1.27267	-1.04039	-0.667591	-0.403158	-0.135742	-0.0643115		-1.22639	-0.770986	-0.0391559	0.973114	0.912547	1.25995	1.50622
	PF3D7_1135900	3-oxo-5-alpha-steroid 4-dehydrogenase putative	PF11_0370	-1.22663	-1.10751	-1.13235	-0.7982	-0.813749	-0.888204	-0.610795		-0.564498	0.190422	0.349775	1.18779	0.500649	0.00317564	0.271756
	PF3D7_1134400	conserved Plasmodium protein unknown function	PF11_0355	-0.745112	-0.0631503	-0.533758	-0.298564	-0.890126	-1.38181	-0.855624		0.250867	1.00247	0.825991	0.859211	0.420672	-0.120606	-0.280969
	PF3D7_1461100	conserved Plasmodium protein unknown function	PF14_0583	-0.628691	-0.459624	-0.407375	-0.145373	-0.476109	-0.597426	-0.347022		-0.428871	-0.620342	-0.384529	0.619	0.830958	0.3527	0.147959
	PF3D7_1231400	amino acid transporter putative	PFL1515c	-1.06813	-0.515072	-0.394897	-0.632144	-0.113121	-0.0432232	-0.243732		-1.27773	-0.986211	-0.998671	-0.577768	1.18933	1.02685	0.954951
	PF3D7_0618600	rhomboid protease ROM10	PFF0900c	0.529375	0.681349	0.584604	0.751607	-0.182335	-0.148481	0.21451		1.29314	1.96373	1.56857	1.37851	1.1199	0.261578	-0.0495965
	PF3D7_0715400	secreted ookinete protein putative	MAL7P1.74	-2.26268	-0.70027	-1.06063	-0.909898	-1.69094	-2.45822	-1.76752		-1.3906	0.44618	0.332739	-0.0403215	-0.38923	-1.76757	-2.20868
	PF3D7_0613600	conserved Plasmodium protein unknown function	PFF0660w	-1.29186	-0.423928	-0.220725	-0.282535	-0.257397	-0.367719	-0.240007		-1.36903	-0.579997	-0.60375	0.164784	1.04317	0.996209	0.898998
	PF3D7_0921400	NifU-like scaffold protein	PFI1050c	-1.4909	-0.74371	-0.743779	-0.40668	-1.11176	-1.35415	-0.920756		-0.217127	0.804268	0.791638	1.03615	0.18754	-0.575066	-1.05573
	PF3D7_0609600	conserved Plasmodium protein unknown function	PFF0475w	-1.14815	-1.14355	-1.25621	-0.93788	-0.977711	-0.878166	-0.726924		-1.06429	-1.09156	-0.582895	0.276671	0.315899	-0.0360723	-0.192102
	PF3D7_1025900	conserved Plasmodium protein unknown function	PF10_0254	-1.03388	-1.48362	-1.56634	-1.8449	-0.77217	-0.0625596	-0.556388		-1.44974	-2.26289	-1.97377	0.242526	0.520494	1.06661	1.16732
	PF3D7_0918200	50S ribosomal protein L3 apicoplast putative	PFI0890c-a	-0.266351	-0.312106	-0.365241	0.0451246	-0.678833	-0.631375	0.114553		0.153691	0.34904	0.651282	0.974005	0.613243	0.249833	0.477857
	PF3D7_1311300	ATP synthase subunit gamma mitochondrial	PF13_0061	-0.11784	0.0281191	-0.233077	0.0886777	-0.800148	-1.03209	-0.490407		0.417705	0.680844	0.548425	0.712723	0.489938	-0.308171	0.125761
	PF3D7_1145600	conserved protein unknown function	PF11_0467	-1.76602	-1.58188	-1.42878	-0.821297	-1.00143	-0.869115	-0.503836		-1.20472	-1.21645	0.121712	0.553525	0.288559	-0.526562	-0.392487
	PF3D7_1303500	sodium/hydrogen exchanger Na+ H+ antiporter	PF13_0019	-1.025	-1.19579	-1.06681	-0.872309	-0.58333	-0.535376	-0.41708		-0.588428	-0.893359	-0.901758	0.798992	0.706435	0.856094	0.526539
	PF3D7_1201600	NIMA related kinase 3	PFL0080c	-0.848248	-0.52425	-0.360639	0.266376	-0.534667	-0.113535	0.65695		-0.139695	0.259928	0.600355	1.49261	0.754528	0.202029	0.375286
	PF3D7_1230400	ATP-dependent protease subunit ClpQ	PFL1465c	-0.721214	-0.393831	-0.255447	0.330939	-0.499442	-0.192028	0.425858		0.131166	0.924597	1.0599	1.32502	0.789109	0.447993	0.406653
	PF3D7_1440900	conserved Plasmodium protein unknown function	PF14_0388	-0.25852	-0.483007	-0.708535	-1.27689	-0.698829	-0.679924	-1.33138		-1.3311	-1.86794	-1.76402	0.259935	0.578196	0.840033	0.963652
	PF3D7_1450900	acetyl-CoA acetyltransferase putative	PF14_0484	-0.294087	0.418856	0.00231715	0.42321	-1.2044	-2.0587	-1.14997		0.845984	1.53869	1.11632	0.877485	0.0713157	-1.07557	-1.28945
	PF3D7_1335200	reticulocyte binding protein homologue 6 pseudogene	PF13_0197a	-2.40606	-2.55259	-2.33172	-2.2226	-1.41623	-1.44689	-1.36731		-1.50297	-2.22025	-2.39853	-1.6644	-0.141572	0.116184	0.265904
	PF3D7_0112400	unspecified product	MAL1_ITS1	-0.401073	-0.490044	-0.924501	-1.09475	-0.914207	-0.843759	-1.06904		0.23405	0.606447	0.356366	-0.0891317	0.35948	0.359968	0.0736204
	PF3D7_1210900	GPI mannosyltransferase 1	PFL0540w	-0.346313	0.145956	0.203295	0.411944	0.259458	0.220612	0.813235		0.925482	1.66432	1.6131	2.10435	1.53301	0.697414	0.583585
	PF3D7_1241700	replication factor C subunit 4 putative	PFL2005w	-1.2025	-0.402438	-0.682964	-0.0695417	-0.901503	-0.68253	-0.150538		-0.239669	0.230911	0.81434	0.666704	0.369733	-0.230119	0.100866
	PF3D7_1112000	conserved Plasmodium protein unknown function	PF11_0126	-1.01635	-1.06139	-1.05843	-0.886979	-0.95294	-1.26438	-0.952181		-0.227044	0.154734	-0.0549408	0.283585	0.317545	-0.37195	-0.11909
	PF3D7_1312800	conserved Plasmodium protein unknown function	PF13_0072	-2.03577	-1.49017	-1.41082	-1.40587	-1.20672	-0.937899	-1.13448		-1.90827	-1.33033	-0.925659	-0.264909	0.063104	0.337454	0.10767
	PF3D7_0709800	conserved protein unknown function	MAL7P1.29a	0.457852	-0.288602	-0.137697	-0.159323	-0.0606773	-0.50345	-0.122518		0.907657	0.408705	0.445282	1.18963	1.2088	0.128716	0.569571
	PF3D7_0618100	conserved Plasmodium protein unknown function	PFF0875w	-0.404291	0.117106	0.171832	0.571463	0.152218	0.0324467	0.501057		0.0749831	0.405199	0.163311	0.945589	1.41896	1.38348	1.05193
	PF3D7_1433500	DNA topoisomerase 2	PF14_0316	-0.74913	-0.899518	-1.03342	-0.804186	-0.644468	-0.502206	-0.409345		-0.784713	-0.895103	-0.722507	-0.871618	0.622217	0.0676895	0.646207
	PF3D7_0829700	unspecified product	PF08TR003	-2.13403	-0.989652	-1.54456	-0.999707	-1.50043	-2.44419	-1.93343		-0.458649	0.575199	0.542143	0.50999	-0.23375	-1.31894	-2.10593
	PF3D7_1303600	conserved Plasmodium protein unknown function	MAL13P1.17	1.32077	0.648413	0.521721	0.456934	0.223619	-0.351464	-0.275163		1.6701	1.11115	0.863063	1.62103	1.48945	1.06182	0.74159
	PF3D7_0713700	conserved Plasmodium protein unknown function	MAL7P1.67	-0.218427	-0.40748	-0.564958	-0.22293	-0.755097	-0.826903	-0.348709		0.271671	0.620124	0.5342	1.07968	0.510441	0.08334	0.340901
	ncRNA_thermreg	#N/A	ncRNA_thermreg	-0.251205	-1.11886	-1.14217	-0.721991	-0.821892	-0.11928	0.417682		0.669733	0.709903	0.365533	0.772096	0.438469	1.81511	1.94511
	PF3D7_0421600	erythrocyte membrane protein 1 (PfEMP1)-like pseudogene	PFD1025w	-0.682115	-1.08072	-1.14285	-1.45092	-0.981298	-0.694957	-0.922057		-1.28817	-1.93607	-1.3914	-0.103849	0.277893	0.0235388	0.0852867
	PF3D7_1215200	peptidyl-prolyl cis-trans isomerase	PFL0735w	-1.03031	-1.2045	-1.28545	-0.913249	-0.555845	-0.603203	-0.673125		-1.30097	-0.0687552	0.788881	0.922453	0.703045	-0.738651	-0.991041
	PF3D7_0413600	26S protease regulatory subunit 6B putative	PFD0665c	-0.301981	0.00911293	-0.111859	0.270247	-0.202588	0.0611184	0.269283		-0.140156	0.289194	0.571012	1.11005	1.05431	0.475601	0.659404
	PF3D7_1324100	conserved Plasmodium membrane protein unknown function	MAL13P1.131	-1.31386	-0.501702	-0.397393	-0.0607943	-0.658175	-0.334944	-0.00817492		-1.12941	0.0427255	0.495226	1.10456	0.598282	0.678878	0.49159
	PF3D7_1319700	protein phosphatase PP2A regulatory subunit A putative	MAL13P1.105	-1.70916	-0.653504	-0.583333	0.0246437	-0.869365	-0.940294	-0.350826		-0.938561	0.291295	0.603068	0.763361	0.385691	0.440451	0.387035
	PF3D7_0308700	conserved Plasmodium protein unknown function	PFC0370w	-0.931757	-0.931384	-0.827147	-0.925397	-0.551102	-0.0588878	0.0327382		-1.24257	-1.35767	-1.2826	0.137866	0.703493	0.858306	1.16422
	PF3D7_0722700	conserved Plasmodium protein unknown function	PF07_0093	-0.468856	-0.542579	-0.455979	-0.260571	-0.201765	-0.106746	0.0760141		-0.223268	-0.104612	0.292062	1.05574	1.04853	0.399102	0.613674
	PF3D7_0915800	glycolipid transfer protein putative	PFI0775w	0.0747029	-0.268321	-0.252251	-0.333436	-0.184912	-0.357543	-0.0168769		0.23923	0.534111	0.709976	1.12788	1.06368	0.320353	0.303364
	PF3D7_0910900	DNA primase large subunit putative	PFI0530c	-1.81212	-0.888657	-0.879502	-0.319905	-0.673688	-0.0222631	0.337386		-1.2682	0.139732	0.538457	0.691416	0.57336	0.49576	0.425116
	Pfa_asR_161	#N/A	Pfa_asR_161	-1.75691	-2.01303	-1.10601	-0.579985	-0.752491	-0.44206	-0.216801		-1.98041	-0.883724	-0.145515	0.973109	0.4936	0.682367	0.654303
	PF3D7_1422600	conserved Plasmodium protein unknown function	PF14_0216	-0.585105	-0.246379	-0.375392	-0.214335	-0.605549	-0.59517	-0.604342		-0.451008	0.0338249	0.2664	0.72492	0.640395	0.223187	0.305117
	PF3D7_1111100	replication factor C subunit 5 putative	PF11_0117	-1.21684	-0.418088	-0.70987	-0.067945	-1.15896	-1.03846	-0.21038		-0.603337	0.467889	0.866285	0.736573	0.0839312	-0.455715	-0.484737
	PF3D7_1203400	major facilitator superfamily domain-containing protein putative	PFL0170w	-0.631875	0.0921663	0.107126	0.111573	-0.613136	-0.915333	-0.412006		-0.0968246	0.637954	0.577012	0.77238	0.629619	0.145165	-0.154869
	PF3D7_1130500	conserved oligomeric Golgi complex subunit 2 putative	PF11_0315	-1.04885	-0.600094	-0.751443	-0.460488	-1.08563	-0.809924	-0.591146		-0.880577	-0.0397675	0.238467	0.210497	0.155457	-0.328807	-0.406707
	PF3D7_0527400	conserved Plasmodium protein unknown function	PFE1365w	0.031436	-0.134133	-0.336486	-0.222198	-0.190124	-0.551764	-0.257603		0.725556	0.100902	-0.31864	0.180488	1.05077	0.654997	0.571936
	PF3D7_0729600	conserved Plasmodium protein unknown function	MAL7P1.160-a	-0.110039	0.406624	0.476738	0.789954	-0.14	0.0162626	0.138712		0.088737	0.746314	0.824321	1.25647	1.09863	0.285182	0.657618
	PF3D7_0410800	conserved Plasmodium protein unknown function	PFD0535w	-1.58556	-1.0966	-0.930392	-0.797405	-0.739241	-0.726234	-0.579159		-1.58185	-1.37087	-0.844423	0.220589	0.498402	0.973944	0.985943
	PF3D7_1340900	sodium-dependent phosphate transporter	MAL13P1.206	0.446364	0.0918313	0.180397	0.516441	-0.361964	-0.187268	0.615162		0.744676	0.415834	0.0718902	0.712522	0.875489	1.01082	0.970886
	PF3D7_1317100	DNA replication licensing factor MCM4	PF13_0095	-1.73579	-0.877889	-0.933771	-0.309106	-1.06528	-0.748016	-0.204316		-1.06592	-0.229781	0.226794	0.642245	0.17193	0.0638094	0.249471
	PF3D7_1364000	conserved Plasmodium protein unknown function	MAL13P1.321	-0.0381919	-0.312046	-0.297483	-0.188232	-0.520859	-0.747703	-0.580543		0.249968	-0.049541	0.0423386	0.785617	0.714191	0.132615	0.152797
	PF3D7_0931200	selenoprotein	PFI1515w	0.221284	-0.206936	-0.373594	-0.251942	-0.453273	-0.39748	-0.0329349		1.13266	0.954797	0.951537	1.35114	0.780062	-0.247806	0.0270376
	PF3D7_1242000	conserved Plasmodium protein unknown function	PFL2020c	-0.707077	-0.647713	-0.410042	-0.0693042	0.0649115	0.290874	0.48659		-0.408452	-0.523769	0.0342318	0.665894	1.29804	1.24943	1.21213
	PF3D7_0830200	28S ribosomal RNA	PF08_tmp1	-0.199068	-0.281937	-0.296248	-0.0800738	-0.565438	-0.722843	-0.53477		0.215603	0.375604	0.288989	0.397245	0.66533	0.166989	0.0770203
	PF3D7_1108100	conserved Plasmodium protein unknown function	PF11_0094	-1.21713	-1.90651	-1.90274	-2.05725	-1.01029	-0.654873	-0.849582		-1.66865	-2.55345	-3.02329	-0.925032	0.220158	1.34466	1.46484
	PF3D7_0416600	conserved Plasmodium protein unknown function	PFD0805w	-1.64625	-1.05192	-1.26748	-0.775431	-1.34878	-1.56413	-1.04346		-1.11536	-0.194253	0.164174	0.0822395	-0.118793	-0.40154	-0.551913
	PF3D7_1362000	conserved Plasmodium protein unknown function	PF13_0329	-1.61216	-0.896258	-0.662313	-0.0738789	-0.523886	-0.589454	0.233274		-0.664627	0.255858	0.162222	0.981769	0.704934	0.475689	0.392554
	PF3D7_0816100	phosphopantothenoylcysteine decarboxylase putative	MAL8P1.81	-0.0883273	-0.994034	-1.19233	-1.39666	-0.985637	-0.656005	-0.45871		0.0892009	-1.23311	-1.60573	0.25044	0.240976	0.363191	0.51948
	PF3D7_0218000	replication factor C subunit 2 putative	PFB0840w	-1.1247	-0.809587	-0.766933	-0.42322	-0.757406	-0.544609	0.0392411		-0.688925	0.153258	0.565791	0.708468	0.468496	0.0540579	0.23745
	PF3D7_1027700	centrin-3	PF10_0271	-1.01518	-0.475686	-0.493246	-0.287666	-0.474675	-0.122333	-0.227498		-0.861514	-0.0235048	0.554072	0.896027	0.750843	0.276034	0.495842
	PF3D7_1220600	conserved Plasmodium protein unknown function	PFL0990w	0.853196	0.641536	0.563647	0.554792	-0.111578	-0.750892	-0.311736		1.43061	1.53986	1.69576	1.55243	1.11289	-0.427771	-0.525226
	PF3D7_1148000	serine/threonine protein kinase putative	PF11_0488	-1.4324	-0.32114	-0.503095	-0.168351	-1.20361	-0.888921	-0.392188		-0.999891	0.298504	0.681915	0.362115	0.0203847	0.504996	0.502341
	PF3D7_1470900	proteasome subunit beta type-2 putative	PF14_0676	-0.613708	-0.0897428	-0.0312891	0.3897	-0.471706	-0.0923004	0.46733		0.0583863	0.75052	1.22094	1.30516	0.751381	0.136593	0.335151
	PF3D7_0319000	P-type ATPase putative	PFC0840w	-1.52156	-0.990881	-0.71968	-0.263935	-0.52402	-0.547053	-0.190991		-1.22293	-0.29656	0.401091	1.1059	0.69866	0.33325	0.264911
	PF3D7_1479000	acyl-CoA synthetase	PF14_0761	0.579325	-1.08853	-1.43979	-1.31432	-0.957497	-0.592508	-0.570473		0.14197	-0.484287	-0.85249	-0.425802	0.264787	0.623271	0.76703
	PF3D7_0505200	actin-like protein putative	PFE0255w	0.365901	0.400908	0.496167	0.690606	0.0407356	0.351633	0.829927		0.642108	0.669601	0.559003	0.747869	1.26293	0.619325	0.770739
	PF3D7_1422200	conserved Plasmodium protein unknown function	PF14_0213	0.165253	0.0245285	0.0323685	0.281237	-0.0490267	0.414098	0.684192		0.216492	-0.0312681	-0.282625	1.10529	1.17194	0.785322	0.861672
	PF3D7_0517900	zinc finger protein putative	PFE0895c	-0.620173	-0.974818	-0.476449	-0.0921132	-0.293559	0.306955	0.774763		-0.786485	-1.17176	-0.824378	1.09582	0.925689	0.661981	1.02877
	PF3D7_0935600	gametocytogenesis-implicated protein	PFI1720w	-1.69401	-2.83454	-3.15047	-2.85432	-2.58098	-2.23839	-1.77931		-1.01264	-2.88007	-3.4814	-2.75603	-1.36346	0.805749	0.426164
	PF3D7_0112700	28S ribosomal RNA	MAL1_28s	0.0547721	-0.00934409	0.423769	1.05059	-0.170618	1.47617	2.13821		-0.197454	0.482718	0.614474	1.51457	1.04652	1.3958	1.22108
	PF3D7_1467300	1-deoxy-D-xylulose 5-phosphate reductoisomerase	PF14_0641	-0.744026	-0.44723	-0.870905	-0.264116	-0.775683	-0.990498	-0.746839		-0.0210039	0.588914	0.734929	0.811825	0.44057	-0.41353	-0.558313
	PF3D7_1023400	HORMA domain protein putative	PF10_0227	-0.932669	-0.393073	-0.176282	0.163722	-0.344156	-0.479085	0.200135		-0.266146	0.18827	0.898174	1.17141	0.871471	0.214348	0.543658
	PF3D7_1444100	conserved Plasmodium protein unknown function	PF14_0419	-0.839934	-0.735203	-0.871809	-0.739801	-1.02962	-0.866513	-0.796923		-0.673611	-0.343464	0.69161	0.0900594	0.185547	0.425814	0.106405
	PF3D7_1426700	phosphoenolpyruvate carboxylase	PF14_0246	-1.07602	-1.00362	-0.963033	-0.948237	-0.643215	-0.745018	-0.735463		-0.946612	-1.189	-0.702632	0.815862	0.567999	0.635403	0.675185
	PF3D7_0729800	dynein light chain putative	MAL7P1.161	-0.700685	-0.81464	-0.664319	-0.330879	-0.581333	-0.201901	0.126661		-0.26701	-0.574095	-0.995029	0.761225	0.629776	0.404502	0.530422
	PF3D7_0601700	Plasmodium exported protein (PHISTa) unknown function pseudogene	PFF0085w	-1.29128	-1.25846	-1.21224	-1.41579	-0.81874	-0.38228	-0.566026		-1.61033	-2.24471	-1.99124	-1.76178	0.39046	0.741533	0.324805
	PF3D7_0625700	conserved Plasmodium protein unknown function	PFF1245c	-0.438162	-0.511995	-0.847946	-0.724807	-1.29874	-2.19056	-1.98872		-0.089937	0.13847	0.275333	-0.0251372	-0.0909035	-1.29222	-0.996145
	PFB0877c	#N/A	PFB0877c	1.14973	1.13483	0.892129	0.818376	-0.364586	-0.041081	-0.042982		1.30813	1.3062	1.26356	0.658901	0.842408	0.239957	0.350113
	PF3D7_1110100	conserved Plasmodium protein unknown function	PF11_0107	-0.788356	-1.06755	-1.13884	-1.06721	-1.02467	-0.952498	-0.913616		-0.596046	-0.935657	-0.989731	0.282692	0.181329	0.1251	0.122353
	PF3D7_1312200	conserved Plasmodium protein unknown function	MAL13P1.57	0.658946	0.813574	0.778806	0.871046	-0.400526	-0.797561	-0.720734		1.13163	1.45614	0.977049	1.247	0.804755	-0.0334105	-0.172231
	PF3D7_0910800	cytosolic Fe-S cluster assembly factor NBP35 putative	PFI0525w	0.143669	-0.104568	-0.065205	0.221427	-0.267806	-0.534474	-0.201835		0.44546	0.265183	0.406581	0.746042	0.936109	0.584064	0.434612
	PF3D7_1234300	DNA polymerase epsilon subunit B putative	PFL1655c	-0.110508	0.823841	0.679879	1.03004	-0.258062	-0.60052	0.0146623		0.623453	1.77782	1.6656	1.16467	0.945831	0.384655	0.0446405
	PF3D7_1409300	DNA damage-inducible protein 1 putative	PF14_0090	-1.51774	-1.23549	-1.05428	-0.883637	-0.278977	-0.422306	-0.420926		-1.61022	-1.46521	-0.68812	0.690876	0.924576	0.748092	1.0368
	PF3D7_1124000	endoplasmic reticulum oxidoreductin putative	PF11_0251	-0.544586	-1.12987	-1.46548	-1.24628	-1.46828	-1.66484	-1.29953		-0.363879	-0.598655	-0.326591	0.634718	-0.264933	-0.674174	-0.562044
	PF3D7_0316700	protein YOP1 putative	PFC0730w	-1.08105	-1.16969	-1.19295	-0.980241	-0.897691	-0.94136	-0.438779		-0.52625	-0.235865	-0.0274696	0.753012	0.304348	-0.762401	-0.654737
	PF3D7_1242800	rab specific GDP dissociation inhibitor	PFL2060c	-0.800289	-1.20437	-1.46863	-1.20722	-1.2185	-1.10193	-0.741792		-0.232025	-0.370327	-0.364735	0.337053	-0.0171088	-0.0707773	0.186438
	PF3D7_1347300	conserved Plasmodium membrane protein unknown function	MAL13P1.235	0.188512	-0.104796	-0.0560869	-0.0421825	-0.283368	-0.82181	-0.477066		0.569533	0.664661	1.15337	1.59547	0.917347	0.166692	0.0938701
	PF3D7_0814400	phospholipase DDHD1 putative	MAL8P1.91	-0.567835	-0.815208	-0.78973	-0.678758	-0.427986	0.0821408	0.362731		-0.754733	-1.17984	-0.73376	0.801863	0.76834	0.702367	0.627472
	PF3D7_1225900	conserved Plasmodium protein unknown function	PFL1250c	0.0420057	-0.00536856	0.041279	0.0813403	-0.526434	-0.762255	-0.491709		0.0232401	0.190898	0.563413	0.381657	0.668149	-0.0568628	-0.210099
	PF3D7_0310800	conserved Plasmodium protein unknown function	PFC0450w	0.324862	0.600441	0.480404	0.54163	-0.708331	-0.48377	-0.096887		0.556042	1.01087	0.768398	0.251076	0.48313	-0.368236	-0.268906
	PF3D7_0303200	HAD superfamily protein putative	PFC0150w	-1.26938	-1.00345	-0.705084	-0.543038	-0.389787	0.0817758	0.323452		-1.45997	-1.08343	-0.441546	0.636933	0.797042	1.5969	1.39007
	PF3D7_0716300	conserved Plasmodium protein unknown function	MAL7P1.77	-1.86289	-0.798718	-0.935302	-0.590728	-1.04305	-1.37835	-0.825346		-1.82075	-0.533076	0.616423	0.402475	0.141473	-0.797628	-0.765708
	PF3D7_0301800	Plasmodium exported protein unknown function	PFC0090w	-0.531458	-1.8874	-2.4623	-2.8136	-1.99745	-1.36619	-1.443		-1.46095	-3.21035	-3.58126	-2.54168	-0.813866	0.243428	-0.0404411
	PF3D7_1462100	conserved Plasmodium protein unknown function	PF14_0591	-0.633487	0.183152	0.0618616	0.268459	-0.65769	-0.925015	-0.708348		-0.328903	0.560772	0.740998	0.58513	0.525722	0.0387192	0.0546896
	PF3D7_0924000	patatin-like phospholipase putative	PFI1180w	-0.58416	-0.58588	-0.352241	-0.254573	-0.166773	-0.229501	0.0694164		-0.47544	-0.80286	-0.560658	0.298706	1.01648	1.41593	1.16723
	PF3D7_0317200	cdc2-related protein kinase 4	PFC0755c	-2.27752	-1.41913	-1.2412	-0.81782	-1.06205	-0.780256	-0.452626		-2.17656	-0.967234	-0.109496	0.207763	0.116751	0.188981	-0.103137
	PF3D7_0717500	calcium-dependent protein kinase 4	PF07_0072	-1.33784	-1.05956	-0.94435	-0.859374	-0.686651	-0.64149	-0.526985		-1.87777	-1.41098	-0.546482	0.265673	0.492079	0.54527	0.687665
	PF3D7_1455100	protein tyrosine phosphatase putative	PF14_0524	-0.517368	-0.630165	-0.541713	-0.24904	-0.515293	-0.539655	-0.114894		-0.340108	-0.271343	-0.539168	-0.537774	0.661426	0.068304	0.570585
	PF3D7_1455600	ferlin putative	PF14_0530	-1.93445	-1.77459	-1.63874	-1.5118	-1.35283	-1.138	-1.07918		-1.92399	-1.79811	-1.88167	-0.100334	-0.177603	-0.14537	-0.271029
	Apico-LSU_rRNA	#N/A	PFC10_API0010:rRNA	-1.79366	-2.73992	-2.30931	-1.64151	-0.463868	0.211047	0.273101		-1.58764	-2.56564	-2.10038	0.153361	0.710184	1.75676	2.15896
	PF3D7_1226300	haloacid dehalogenase-like hydrolase putative	PFL1270w	-0.556621	-0.40817	-0.470275	-0.12479	-0.801886	-0.563405	-0.100876		-0.209794	0.187835	0.269267	0.565373	0.372006	-0.227883	-0.170998
	PF3D7_1318600	conserved Plasmodium protein unknown function	MAL13P1.100	-1.02886	-0.463532	-0.553487	-0.3912	-1.06435	-1.2519	-0.850141		-1.3092	-0.279682	0.132657	0.179817	0.109099	-0.0819902	0.0428053
	PF3D7_1420800	dynein light chain putative	PF14_0202	-0.622627	-1.30683	-1.17337	-0.832074	-0.698255	-0.811937	-0.76735		0.0514001	-0.931932	-0.605366	0.281548	0.475175	0.066866	-0.296244
	PF3D7_0626300	3-oxoacyl-acyl-carrier protein synthase I/II	PFF1275c	-1.50119	-1.39397	-1.40383	-1.01949	-1.16966	-1.23404	-0.816392		-1.48809	-0.311723	0.365625	0.287335	0.0012451	-0.679426	-0.872345
	PF3D7_1478100	Plasmodium exported protein (hyp13) unknown function	PF14_0753	1.21632	-1.68925	-2.72847	-3.08594	-1.71784	-2.21382	-2.33854		1.75873	-1.81084	-2.11471	-0.435598	-0.547814	0.0931469	0.276844
	PF3D7_1242300	conserved Plasmodium membrane protein unknown function	PFL2035c	-0.33245	0.157448	0.195529	0.634683	-0.195191	-0.294887	0.534301		0.638808	1.42263	1.32826	1.70305	0.974656	0.844492	0.558319
	PF3D7_1211300	DNA helicase MCM8 putative	PFL0560c	-1.19869	-0.722323	-0.967599	-0.854908	-1.09842	-0.947043	-0.973872		-0.70508	-0.0622819	0.28453	0.179822	0.0695301	0.497561	0.118044
	Apico-tRNA-Tyr	#N/A	PFC10_API0049:tRNA	0.796158	0.420246	-0.0748568	-0.124445	-0.302835	0.317825	0.82537		1.14675	0.856957	0.588755	0.530223	0.864879	0.219671	0.527051
	PF3D7_1114100	rhomboid protease ROM1	PF11_0149-a	-0.763764	-1.08295	-0.926153	-0.740575	-0.545858	-0.694925	-0.328679		0.166032	0.0320695	-0.146422	0.402731	0.621443	0.356927	0.713237
	PF3D7_1469900	conserved Plasmodium protein unknown function	PF14_0667	-1.20918	-1.28345	-1.28394	-1.01787	-1.08223	-0.878132	-0.721074		-1.34555	-0.947362	-0.280004	-0.430089	0.0842249	0.495484	0.505601
	PF3D7_1144100	mitochondrial large subunit ribosomal protein putative	PF11_0560	-0.57957	-0.218467	-0.60105	-0.319312	-1.03346	-0.853885	-0.64628		-0.102128	0.38872	0.338664	0.436371	0.132434	-0.268676	-0.303463
	PF3D7_1236500	conserved Plasmodium protein unknown function	PFL1765c	-0.0185578	-0.277042	-0.112972	-0.0571248	0.224451	-0.329322	0.160139		0.31556	0.400691	-0.152137	1.0638	1.3899	1.15064	1.49967
	PF3D7_0721900	V-type ATPase V0 subunit e putative	PF07_0090a	-0.658381	-0.638135	-0.542825	-0.261286	-0.389922	-0.407335	0.172142		0.700784	0.437791	0.29687	1.07384	0.773157	0.037476	0.171925
	PF3D7_0715200	conserved Plasmodium protein unknown function	PF07_0061	-1.75387	-1.11554	-0.992535	-0.82417	-1.15617	-0.548574	-0.478572		-2.13104	-1.24889	-0.374657	0.00219955	0.00676491	0.594656	0.614391
	PF3D7_0713000	rifin	MAL7P1.57	-0.13525	-1.15911	-1.21059	-1.47871	-1.44087	-0.864941	-0.957948		0.541501	-0.492832	-1.81434	-0.618258	-0.278791	0.141963	0.34211
	PF3D7_1118400	haloacid dehalogenase-like hydrolase putative	PF11_0190	-0.020579	-0.317611	-0.196353	-0.687728	-0.46066	-0.393684	-0.676271		-0.299078	-0.84173	-0.623047	0.515211	0.701196	0.049184	-0.216775
	PF3D7_0728200	actin-like protein putative	MAL7P1.153	-0.677968	-0.708354	-0.636092	-0.322089	-0.548082	-0.426071	-0.21471		-0.566509	-0.155112	0.43431	0.673751	0.61255	0.69948	0.65639
	PF3D7_0213200	conserved Plasmodium protein unknown function	PFB0600c	-0.227064	0.605325	0.406588	0.696539	-0.517474	-0.942653	0.177512		0.658878	1.31482	1.19391	1.26187	0.642433	0.0705736	0.398496
	PF3D7_0715000	4-nitrophenylphosphatase	PF07_0059	1.55369	0.950912	0.423958	0.358871	-0.830984	-1.57882	-1.33725		1.94155	1.74757	1.05473	0.688746	0.328814	-0.325182	0.251038
	PF3D7_0529400	conserved Plasmodium protein unknown function	PFE1465w-a	-1.76022	-1.10625	-0.995318	-0.754498	-0.836561	-0.724089	-0.672321		-1.55711	-0.955592	-0.330085	0.362177	0.322982	0.515646	0.361532
	PF3D7_1036600	conserved Plasmodium protein unknown function unspecified product	PF10_0358	-0.406209	0.017031	-0.225256	-0.149903	-0.72364	-1.5655	-1.35256		0.336468	0.906035	0.712029	0.692863	0.434938	-0.500593	-0.411377
	PF3D7_0311300	phosphatidylinositol 3- and 4-kinase putative	PFC0475c	-1.64958	-1.00291	-0.856167	-0.571305	-0.735965	-0.677477	-0.351203		-1.4821	-0.63619	0.0499652	0.667052	0.42252	0.263796	0.111747
	PF3D7_1368000	conserved Plasmodium protein unknown function	MAL13P1.342a	-1.46867	-2.02966	-2.06749	-1.88555	-1.23351	-1.35796	-1.40008		-0.763864	-1.2251	-0.583704	0.295442	-0.075179	-0.560125	-0.476197
	AGILENT_CONTROL	#N/A	RC6	-2.5323	-0.964551	0.104279	-0.653872	-1.14322	0.337736	-0.063452		-0.274816	0.0486652	-1.19121	-0.371329	0.0143341	-0.165089	-0.501756
	PF3D7_1303700	conserved Plasmodium protein unknown function	MAL13P1.18	-1.8239	-1.36249	-1.1474	-1.12616	-0.346577	-0.502707	-0.752314		-1.90034	-1.44179	-0.255176	0.75742	0.808378	0.821412	0.958772
	PF3D7_1127500	protein disulfide-isomerase putative	PF11_0286	-1.77088	-1.21271	-0.888807	-0.36664	-0.285974	-0.37456	0.0224279		-1.39858	-0.633173	0.193353	1.34474	0.867714	0.690723	0.814868
	PF3D7_1230100	thioredoxin-like associated protein 1 putative	PFL1450c	-0.10225	-0.514718	-0.571565	-0.49204	-0.334391	0.429028	0.6165		-0.411235	-0.661786	-0.460831	0.68137	0.815472	1.60591	1.35631
	PF3D7_0108000	proteasome subunit beta type-3 putative	PFA0400c	-0.260257	0.135529	0.0377882	0.375075	-0.0510402	-0.0162193	0.310507		0.333553	0.893717	1.20144	1.48241	1.0969	0.482171	0.583851
	PF3D7_1312100	GYF domain-containing protein putative	PF13_0067	-1.59235	-0.994717	-0.910648	-0.693132	-1.01527	-0.728798	-0.720856		-1.74071	-0.857359	-0.289911	-0.0118669	0.132464	0.379489	0.146142
	PF3D7_0112300	18S ribosomal RNA	MAL1_18s	-0.783274	-0.902384	-0.459527	-0.182	-0.814482	0.515611	0.852994		-0.358633	-0.0535925	-0.147015	1.067	0.332889	0.903159	0.654906
	PF3D7_0322300	diacylglycerol O-acyltransferase	PFC0995c	-0.549803	-0.243642	-0.34145	0.298972	-0.0106759	-0.182631	0.305693		-0.182045	0.655252	0.968081	1.45128	1.13511	0.346841	0.447871
	PF3D7_0504100	AN1-type zinc finger protein putative	PFE0200c	-0.175439	-0.33115	-0.190948	-0.0239492	-0.194008	-0.552928	-0.355608		0.440165	0.266686	0.129417	0.760775	0.950416	-0.334203	0.171269
	PF3D7_1335500	DNA replication complex GINS protein putative	MAL13P1.177	-0.851789	-0.755919	-0.676241	-0.286472	-0.290823	-0.580239	-0.331221		-0.168668	0.228034	0.648288	0.998846	0.849603	0.586206	0.328917
	PF3D7_0731200	Plasmodium exported protein unknown function	MAL7P1.173	-0.594051	-1.44023	-1.40477	-1.30347	-1.2773	-1.44189	-1.42376		0.0296645	-0.868317	-0.854405	-0.596435	-0.137473	0.367297	0.430279
	PF3D7_1133500	conserved Plasmodium protein unknown function	PF11_0345	0.575492	0.669796	0.403187	0.201301	-0.499931	-0.720737	-1.02226		0.587369	0.609564	0.460547	-0.00845081	0.63922	0.955816	0.566089
	PF3D7_1228500	RNA pseudouridylate synthase putative	PFL1380w	-0.566727	0.0279828	-0.236093	0.065684	-0.657006	-0.995111	-0.428182		-0.162757	0.438798	0.417558	0.661599	0.481813	0.297837	0.34984
	PF3D7_1478900	unspecified product	PF14TR011	0.921601	0.740954	0.895405	1.15655	0.889491	1.24628	1.70653		1.16822	0.811673	2.11411	2.4842	2.02591	1.71416	2.18183
	PF3D7_1354400	V-type proton ATPase 21 kDa proteolipid subunit putative	MAL13P1.271	-0.766433	-0.931444	-1.17208	-0.974215	-0.948669	-1.42635	-1.34906		0.221307	0.134455	-0.294706	0.468635	0.186478	-1.1136	-0.651093
	PF3D7_0702100	Plasmodium exported protein (PHISTb) unknown function pseudogene	MAL7P1.7	-0.105386	-1.75043	-2.19501	-2.6878	-1.47468	-0.983831	-1.14021		-0.634686	-2.52918	-3.28452	-2.47967	-0.345249	1.06541	1.07656
	PF3D7_0830100	unspecified product	PF08TR007	-1.93769	-1.38908	-1.17815	-0.450607	-1.07553	-1.47486	-0.828275		-0.919214	-0.490554	0.115739	1.18841	0.0514792	0.233439	0.274075
	PF3D7_1442700	conserved Plasmodium protein unknown function	PF14_0405	-1.31539	-1.22386	-1.19448	-0.958138	-1.19456	-0.943495	-0.968891		-1.7797	-1.24385	-0.409827	-0.431808	-0.0694503	0.428195	0.351665
	PF3D7_0208500	acyl carrier protein	PFB0385w	-0.0375139	0.39111	0.131679	0.0516399	-0.536194	0.173223	-0.300372		0.191571	0.994389	0.929319	0.86121	0.588573	0.395968	-0.185216
	PF3D7_0413500	phosphoglucomutase-2	PFD0660w	-1.01141	-0.774796	-0.775185	-0.582969	-0.314857	-0.250398	-0.40849		-1.84524	-0.749516	0.129301	1.21928	0.809774	-0.000274347	0.0589408
	PF3D7_0217400	conserved Plasmodium protein unknown function	PFB0810w	-0.387035	-0.530945	-0.649993	-0.576434	-0.814384	-1.56415	-1.08402		0.152035	0.18989	0.143128	0.41649	0.30891	-0.790946	-0.945057
	PF3D7_1324700	SNARE protein putative	MAL13P1.135	-0.410923	-0.929389	-1.08912	-1.05616	-0.70431	-1.35255	-1.22218		0.0732957	-0.441643	-0.683778	0.561109	0.418926	-0.56855	-0.40356
	PF3D7_1318400	structural maintenance of chromosomes protein 2 putative	MAL13P1.96	-2.0229	-1.38854	-1.43973	-1.10403	-1.34279	-0.734327	-0.560978		-1.96916	-1.24357	-0.628164	-0.685349	-0.219681	-0.0571735	-0.454264
	PF3D7_1445000	conserved Plasmodium protein unknown function	PF14_0427	-1.15505	-0.764388	-0.742526	-0.444074	-0.762761	-0.646864	-0.466712		-1.22435	-0.739601	-0.00346003	0.517318	0.358586	0.0250049	0.172413
	PF3D7_0720600	conserved Plasmodium protein unknown function	MAL7P1.107	-0.0446429	-0.620788	-0.846918	-0.605953	-0.495948	-0.382426	-0.132893		0.00726609	0.119795	0.324812	0.69546	0.623943	0.0902915	0.341829
	PF3D7_0620100	conserved Plasmodium protein unknown function	PFF0980w	-1.78592	-0.807379	-0.967773	-0.646516	-1.07137	-1.14018	-0.987928		-0.98869	0.0391423	0.289522	0.195712	0.0465326	-0.447386	-0.257786
	PF3D7_0826200	alpha/beta hydrolase putative	PF08_0022	0.0784336	0.348823	0.314859	0.518039	0.206804	-0.0870016	-0.0230968		-0.095542	0.842365	1.50165	1.27864	1.32336	0.778456	0.441561
	PF3D7_1306100	conserved Plasmodium protein unknown function	MAL13P1.30	-1.73058	-0.879639	-0.889611	-0.469236	-0.967882	-1.60605	-1.68449		-0.898119	-0.0588217	0.212266	0.548032	0.148647	-0.830968	-1.26144
	PF3D7_0420300	AP2 domain transcription factor putative	PFD0985w	-1.38874	-0.986963	-0.647706	-0.727171	-0.599209	-0.543364	-0.753005		-1.58968	-1.43385	-1.25306	-1.67286	0.517297	0.44287	-0.0227684
	PF3D7_1121200	conserved Plasmodium protein unknown function	PF11_0219	-0.801207	-0.647215	-0.807502	-0.673862	-0.980109	-1.12348	-1.03398		-0.112251	0.558086	0.67607	0.133184	0.13502	-0.573392	-0.922503
	PF3D7_0305000	elongation factor Ts	PFC0225c	-0.259467	-0.525235	-0.576598	-0.379595	-0.500029	-0.437088	-0.153598		0.167589	0.00208574	0.0770636	0.4093	0.612177	-0.206495	-0.27992
	MAL7_28Sa	#N/A	MAL7_28Sa	2.0998	2.10406	2.93534	2.83987	2.67612	4.88417	4.68264		2.85821	3.17677	2.79582	4.20529	3.78816	4.53002	3.39937
	PF3D7_1342300	tetratricopeptide repeat protein putative	PF13_0231	-0.597954	-0.172659	-0.382948	-0.0681185	-0.858954	-1.97327	-1.28529		-0.0713109	0.340611	0.558349	0.9349	0.252411	-0.390488	-0.329467
	PF3D7_1455900	polyprenol reductase putative	PF14_0791	-1.71852	-0.37194	-0.577463	-0.449802	-0.689342	-1.36481	-0.920214		-1.01432	0.677327	1.18548	1.05709	0.418526	-0.573232	-1.142
	PF3D7_1127900	conserved Plasmodium protein unknown function	PF11_0290	0.762722	0.538153	0.57625	0.229917	0.530605	0.753323	0.625977		0.313106	-0.31215	-0.671709	-0.569326	1.63676	1.4499	1.54787
	PF3D7_0315400	conserved Plasmodium protein unknown function	PFC0670c	-0.447444	-0.142132	-0.0273202	0.200061	-0.0176081	-0.456187	-0.217998		0.0988404	0.73597	1.30234	1.51426	1.0841	0.00641771	0.0671226
	PF3D7_1348500	TBC domain protein putative	MAL13P1.244	-1.17474	-0.580548	-0.72739	-0.362873	-0.463425	-0.838994	-0.531654		-0.507997	0.591207	0.731887	1.20532	0.638084	-0.00165765	-0.289139
	PF3D7_0828700	conserved Plasmodium protein unknown function	MAL8P1.12	-2.18306	-1.11402	-0.931965	-1.57785	-1.08547	-1.12868	-1.47328		-2.52641	-2.24992	-1.9418	-0.413693	0.0134528	0.523527	0.0626015
	PF3D7_1120200	conserved Plasmodium protein unknown function	PF11_0209	-0.522058	-0.401748	-0.45525	-0.162159	-0.0767289	-0.468828	-0.035024		0.469177	0.863888	0.585587	1.69913	1.02072	0.20042	0.105657
	PF3D7_1135600	condensin-2 complex subunit D3 putative	PF11_0368	-0.590789	0.485303	0.19113	0.332062	-0.59509	-1.03896	-0.616117		-0.27135	1.10876	1.17897	0.525749	0.501949	-0.185681	-0.409146
	PF3D7_1416200	metacaspase-like protein	PF14_0160	-1.69261	-1.35848	-1.24332	-1.19836	-1.09236	-0.693282	-0.795927		-2.13043	-1.46036	-0.664908	-0.216371	0.00247713	0.300147	0.325012
	PF3D7_1412000	p1/s1 nuclease putative	PF14_0119	-0.789128	-0.666191	-0.256939	-0.275174	0.217655	0.148812	0.145029		-0.134648	-0.599444	-1.06837	1.1557	1.31082	0.897256	0.777919
	Pfa_npcR_7171	#N/A	Pfa_npcR_7171	-0.429697	-1.17214	-0.938841	-0.634638	0.0159367	-0.0727581	0.3393		0.0686645	-1.01007	-1.25782	1.09405	1.10703	0.676975	0.751718
	PF3D7_0605400	calcium-binding protein putative	PFF0265c	-0.228773	-0.730701	-0.927877	-0.887178	-0.656879	-0.732391	-1.20118		-0.669949	-0.110117	0.0567666	0.605807	0.433028	-0.00740819	-0.243019
	PF3D7_0829900	unspecified product	PF08TR005	-1.38514	-1.86405	-1.23598	-0.741606	-0.959371	-0.520045	0.399917		-0.339306	-0.167169	-0.0696708	0.385843	0.1304	1.46254	1.73993
	PF3D7_1452500	SNARE protein putative	PF14_0500	-0.0308754	-1.35966	-2.19163	-2.34747	-2.63591	-2.56669	-2.42888		0.477767	-0.591341	-1.85712	-1.41319	-1.54704	-1.55969	-0.525526
	PF3D7_1453300	Yos1-like protein putative	PF14_0506a	2.41031	1.94932	1.80483	1.7577	0.0647561	0.640034	0.508912		2.93734	2.69677	2.22708	1.27056	1.15318	1.03037	0.725541
	PF3D7_1147600	conserved Plasmodium protein unknown function	PF11_0484	-1.65508	-0.87093	-0.768088	-0.172596	-0.53598	-0.869664	-0.524249		-0.739029	0.22917	0.512927	1.12446	0.551917	0.369171	0.458469
	PF3D7_1148200	unspecified product	PF11TR012	-1.26058	-1.63479	-1.79585	-1.22879	-1.24037	-0.632887	-0.118664		-0.181466	0.211395	-0.08252	0.243443	-0.155495	1.29274	1.37996
	PF3D7_1439700	leucine carboxyl methyltransferase putative	PF14_0376	-1.61177	-0.770415	-0.823903	-0.309057	-0.936334	-0.572315	-0.228799		-0.706652	0.432786	0.476611	0.677392	0.147826	0.328796	0.369894
	PF3D7_0508200	longevity-assurance (LAG1) protein putative	PFE0405c	-1.49593	-1.39587	-0.870013	-0.558842	-0.147165	-0.0993692	0.378443		-0.423143	0.1251	0.498753	1.44688	0.936759	0.501444	0.461496
	PF3D7_0816400	EF-hand calcium-binding domain-containing protein putative	MAL8P1.79	-0.0247186	0.0579223	-0.464969	-0.410291	-0.178374	-0.0174701	-0.239579		-0.215702	-0.0164738	0.171849	1.08598	0.904651	0.160019	0.431141
	PF3D7_0713400	GPCR-like receptor SR25	MAL7P1.64	-0.278448	-0.460247	-0.579307	-0.297223	-0.687883	-0.543625	-0.213864		0.573284	0.517231	0.348773	0.764313	0.392448	0.146588	0.103516
	PF3D7_0527100	ubiquitin-conjugating enzyme E2 N putative	PFE1350c	-0.74903	-0.580769	-0.767336	-0.32126	-0.607671	-0.61236	-0.206147		-0.00794371	0.0989318	0.324168	0.895186	0.47255	-0.00057091	0.2373
	PF3D7_0513900	conserved Plasmodium protein unknown function	PFE0695w	-0.262367	0.00153561	-0.00502158	0.277241	-0.533315	-0.394209	0.323448		0.381379	0.644428	0.675287	0.865342	0.546845	-0.229981	-0.305945
	PF3D7_0500900	serine/threonine protein kinase FIKK family	PFE0045c	-0.899283	-0.782604	-0.643877	-1.06806	-0.114415	-0.258516	-0.614726		-0.565084	-0.909814	-1.04744	1.0137	0.964911	0.614111	0.0753959
	PF3D7_1012000	RING zinc finger protein putative	PF10_0117	-0.12884	-0.519291	-0.384278	-0.318976	-0.363251	-0.579544	-0.430588		0.154323	-0.113186	-0.138907	0.87775	0.715518	0.707694	0.939144
	PF3D7_0508900	conserved Plasmodium protein unknown function	PFE0440w	-2.83543	-2.82944	-2.45997	-2.77326	-1.84225	-1.16292	-1.78469		-2.92208	-3.36535	-2.42079	-1.31162	-0.763938	0.247428	-0.365131
	PF3D7_0901700	Plasmodium exported protein (hyp5) unknown function	PFI0085c	-0.185389	0.0337816	-0.0757807	0.210169	-0.795501	-1.2729	-0.76823		0.694778	1.15997	0.917281	1.32415	0.282181	-0.825648	-1.0633
	PF3D7_0519200	V-type proton ATPase 16 kDa proteolipid subunit	PFE0965c	1.00165	-0.43445	-0.691375	-0.558547	-0.435037	-0.77326	-0.28846		1.13879	0.487153	0.423037	0.967132	0.640515	0.605898	0.679334
	PF3D7_1423100	ankyrin-repeat protein putative	PF14_0222	-1.84536	-1.48189	-1.33945	-1.40477	-0.7989	-0.973253	-0.831655		-1.70054	-1.80057	-1.98959	-0.115083	0.275398	0.368112	0.0769797
	PF3D7_1416300	conserved protein unknown function	PF14_0161	-0.661674	-0.218725	-0.25027	0.00014328	-0.636297	-1.28668	-0.867504		0.0169533	0.553233	0.760404	0.632633	0.437952	-0.677333	-0.71446
	PF3D7_0520900	adenosylhomocysteinase	PFE1050w	-1.68255	-0.847028	-1.17572	-0.836872	-1.32028	-1.89809	-1.32513		-1.20415	-0.170588	0.387457	0.52902	-0.247472	-1.60622	-1.75848
	PF3D7_0515200	conserved Plasmodium protein unknown function	PFE0760w	-0.284579	-0.355591	-0.37261	-0.0692095	-0.265714	-0.252658	0.0888946		0.0169889	0.720514	0.965897	1.03191	0.807028	0.446476	0.407604
	PF3D7_0106800	ras-related protein Rab-5C	PFA0335w	-0.260459	-0.190726	-0.217064	-0.186582	-0.421744	-0.593972	-0.482458		-0.0613499	0.122744	0.423517	0.968886	0.650766	-0.138202	-0.0696356
	PF3D7_0301100	Plasmodium exported protein (hyp13) unknown function	PFC0055w	-0.11438	-1.12818	-1.2153	-1.77976	-1.37453	-0.0831567	-0.227273		0.219647	-1.09629	-1.89189	-0.998739	-0.302293	0.496353	0.941215
	PF3D7_1007400	conserved Plasmodium protein unknown function	PF10_0073	-0.268463	-0.461045	-0.49889	-0.544474	-0.344142	0.218192	0.128165		-0.379925	-0.680659	-0.778527	0.612797	0.725758	0.246376	0.235514
	PF3D7_0312400	glycogen synthase kinase 3	PFC0525c	-1.36109	-0.322203	-0.31086	0.169046	-0.359494	-0.396591	0.168264		-1.07396	0.0942206	0.730731	0.887306	0.709172	0.392603	0.562365
	PF3D7_1205500	zinc finger protein putative	PFL0275w	-0.994607	-1.02936	-1.0059	-1.08776	-0.940334	-0.620564	-0.558714		-1.32389	-1.31701	-0.825517	-0.57566	0.126309	0.256896	0.818473
	PF3D7_0524600	50S ribosomal protein L12 apicoplast putative	PFE1225w	-1.94599	-0.485842	-0.580082	-0.260367	-0.841285	-0.94126	-0.832259		-1.76917	-0.65382	0.105225	0.362933	0.224415	-0.562856	-0.873343
	PF3D7_1370500	unspecified product	PF13TR008	-1.10132	-1.63711	-1.80018	-1.32613	-1.22018	-0.726878	-0.0275939		-0.428149	0.173714	-0.00375669	0.421901	-0.158201	1.31222	1.35606
	PF3D7_0918100	cytochrome b5-like heme/steroid binding protein putative	PFI0885w	-0.107781	-0.59081	-0.919808	-0.721305	-0.659769	-0.777423	-0.566114		0.193208	-0.193818	-0.169043	0.903703	0.401072	0.865755	1.15035
	PF3D7_0301300	epoxide hydrolase 1	PFC0065c	1.62067	0.919148	0.793269	0.669467	0.0375844	0.499256	0.540495		2.09234	1.54631	0.414173	0.0977503	1.09822	0.0313459	0.707395
	PF3D7_0323000	translation machinery-associated protein 7 putative	PFC1025w	0.799742	0.535221	0.0941212	0.188445	-0.157079	-0.49562	-0.224078		1.22901	1.21094	1.13542	1.41292	0.902326	0.074045	0.577813
	PF3D7_1304000	condensin complex subunit 2 putative	MAL13P1.21	-1.11099	-0.896664	-0.886888	-0.455521	-0.700754	-0.397725	-0.194526		-1.6789	-0.563278	-0.105837	0.519531	0.358418	0.563934	0.591039
	PF3D7_1231700	conserved Plasmodium protein unknown function	PFL1526c	-0.196154	-0.162184	-0.582188	-0.227	-0.936412	-0.703386	-0.41383		0.523741	0.933552	0.617532	0.502725	0.122382	-0.25688	-0.417571
	PF3D7_0822600	protein transport protein SEC23	PF08_0036	-0.912117	-1.09612	-1.09869	-0.581665	-0.814432	-0.728497	-0.256926		-0.238739	-0.121333	-0.0995654	0.786185	0.243934	0.274695	0.294654
	PF3D7_1020900	ADP-ribosylation factor	PF10_0203	-1.44108	-1.48047	-1.38744	-0.934719	-1.02384	-1.41019	-1.02239		-1.14294	-0.964212	-0.457303	0.560039	0.0339814	-0.736257	-0.502804
	PF3D7_1126300	DnaJ protein putative	PF11_0273-a	0.906914	0.60026	0.349365	0.211389	-0.309225	-0.223396	-0.08886		0.674061	0.547715	0.347167	0.797638	0.747991	0.406237	0.374781
	PF3D7_1432300	conserved Plasmodium protein unknown function	PF14_0304	-0.210109	-0.349884	-0.416981	-0.349876	-0.230589	-0.720006	-0.620472		0.17729	0.151129	0.124786	0.712079	0.82653	0.0925749	0.127586
	PF3D7_1418400	tRNA Proline	1396.pre-tRNA-Pro-1	0.358771	-0.168816	0.0702798	-0.121017	0.088717	0.820851	0.965863		0.938337	0.108762	-0.517664	-0.186104	1.14295	1.10334	0.655886
	PF3D7_0916300	conserved Plasmodium protein unknown function	PFI0800c	-0.491576	-0.700882	-0.724518	-0.800091	-0.373759	-1.00696	-0.906412		-0.810813	-0.896912	-0.247751	1.36987	0.676414	0.149982	0.195837
	PF3D7_0607800	GTP-binding protein putative	PFF0385c	-1.48792	-1.27594	-1.12068	-0.894537	-1.07356	-1.01014	-0.765492		-1.80213	-1.35228	-0.894645	-0.443919	-0.0245093	0.187734	0.0307991
	PF3D7_1111300	SNARE protein putative	PF11_0119	1.53191	1.08567	1.0238	1.08688	0.0388245	-0.121279	-0.122049		1.42459	1.29939	1.69093	1.14399	1.08785	0.552013	0.230022
	PF3D7_0312000	conserved Plasmodium protein unknown function	PFC0506w	-0.940399	-0.289303	-0.622304	-0.0579759	-0.849268	-0.676885	-0.11334		-0.011826	0.813318	0.686615	0.475504	0.19856	-0.625793	-0.169834
	PF3D7_0318000	conserved Plasmodium protein unknown function	PFC0795w	-1.54928	-1.37776	-1.19126	-1.3805	-1.62319	-1.11166	-1.13005		-1.89403	-1.75696	-1.57766	-1.67586	-0.576542	-0.043159	-0.208792
	PF3D7_0929700	conserved Plasmodium protein unknown function	PFI1460c	-1.27733	-0.274215	-0.278832	0.00968269	-0.227695	-0.929168	-0.71978		-0.72221	0.56486	0.891661	0.897563	0.818047	-0.37509	-0.744429
	PF3D7_1338700	conserved Plasmodium protein unknown function	MAL13P1.194	-0.170069	0.703421	0.669108	1.04607	0.278267	0.0875013	0.282409		0.418218	1.15115	1.51487	1.87214	1.32397	0.879448	0.306175
	PF3D7_0937700	rifin	PF08_0139	3.31205	0.455156	0.135268	0.33289	0.256741	0.836988	1.02275		3.47714	0.830699	0.464904	1.45934	1.30187	1.28997	1.18545
	PF3D7_1252900	Plasmodium exported protein unknown function	PFL2545c	-1.19975	-2.55228	-2.89142	-2.80937	-3.06336	-3.62915	-3.16587		-0.721913	-2.0221	-2.09861	-1.98683	-2.01933	-0.715898	-1.0273
	PF3D7_1231100	ras-related protein Rab-2	PFL1500w	-0.716318	-0.878645	-0.991611	-0.78331	-0.854867	-1.03654	-0.898585		0.0760709	0.0170889	-0.199954	0.561246	0.188016	-0.331486	-0.23296
	PF3D7_0623900	ribonuclease H2 subunit A putative	PFF1150w	-0.188534	-0.198382	-0.292028	0.000448429	-0.817365	-1.0271	-0.425736		0.176755	0.241626	0.382927	0.285433	0.224204	0.00769643	0.0493124
	PF3D7_0307500	conserved protein unknown function	PFC0315c	-1.24823	-0.567211	-0.393833	-0.188972	-0.63115	-0.881754	-0.583098		-0.933221	-0.319423	0.169536	0.426439	0.409956	0.372428	0.469499
	PF3D7_0303900	phosphatidylethanolamine-binding protein putative	PFC0176c	-0.0143029	-0.232717	0.0797428	0.468346	-0.279287	0.281007	1.0487		0.274045	0.156407	0.48055	1.34552	0.76099	0.351647	0.519615
	PF3D7_1463500	fam-a protein	PF14_0604	-0.645039	-1.64168	-1.77803	-1.35476	-1.21577	-0.996727	-0.719135		-0.0666557	-0.515435	-0.299067	0.205196	-0.175772	0.0305722	0.16027
	PF3D7_1473400	conserved Plasmodium protein unknown function	PF14_0703	-0.90789	-0.76929	-0.5887	-0.670526	-0.368045	-0.260462	-0.208652		-1.45934	-0.951486	-0.674155	-0.203325	0.671854	0.841807	0.619638
	Pfa_asR_373	#N/A	Pfa_asR_373	0.159935	0.111846	-0.216887	-0.0468885	-0.0906963	0.385739	1.01405		-0.198239	-0.483035	-0.299793	0.683721	0.948135	0.766062	1.2083
	PF3D7_0805500	conserved Plasmodium protein unknown function	MAL8P1.201	-0.302294	-0.752215	-0.702759	-0.586664	-0.465821	-0.501351	-0.470699		-0.18205	-0.662335	-0.231035	0.633578	0.572116	0.289126	0.427526
	PF3D7_0304000	inner membrane complex protein 1a putative	PFC0180c	-0.40701	-0.274274	-0.400428	-0.54256	-0.767752	-0.191054	-0.341807		-0.867706	-0.755293	-0.549266	-0.269485	0.268104	1.01086	0.736304
	PF3D7_0807400	coenzyme Q-binding protein COQ10 homolog mitochondrial	MAL8P1.300	-0.502805	-0.307734	-0.350699	-0.583656	-0.305536	0.0280627	-0.0183449		-0.734523	0.135176	-0.26417	0.990432	0.729523	0.797137	0.702186
	PF3D7_0216600	MtN3-like protein	PFB0760w	-0.34701	-0.59595	-0.479578	-0.415462	-0.416388	-0.318414	-0.153708		0.261033	-0.0393427	-0.282727	0.761357	0.618275	0.236777	0.282352
	PF3D7_0211300	ubiquinol-cytochrome-c reductase complex assembly factor 1 putative	PFB0501c	-1.69298	-0.874191	-0.668449	-0.328333	-0.529904	0.10389	0.325307		-0.964813	-0.551899	-0.185914	0.34455	0.504223	0.939741	0.467978
	PF3D7_1111900	Josephin domain-containing protein putative	PF11_0125	-1.49499	-0.869133	-0.996274	-0.323728	-1.14992	-1.55863	-0.874076		-0.153335	0.446506	0.188108	0.445768	-0.117228	-0.531619	-0.528949
	PF3D7_1126100	autophagy-related protein 7 putative	PF11_0271	0.0348551	0.121217	-0.0024836	0.186879	-0.46679	0.164937	-0.0254239		0.70577	1.09815	1.02572	0.834869	0.564617	-0.248172	-0.298093
	PF3D7_0404800	conserved Plasmodium protein unknown function	PFD0235c	0.03795	-0.148114	-0.0933712	-0.13186	-0.0512664	0.343791	0.162215		-0.0301818	-0.591882	-0.574991	-0.10382	0.979157	0.745588	0.424073
	PF3D7_0709100	Cg1 protein	PF07_0035	-1.33031	-0.650522	-0.585171	-0.256838	-0.712259	-0.681302	-0.226156		-1.11792	-0.106194	0.517151	0.41448	0.317969	-0.0859857	0.00120842
	PF3D7_1432900	SF-assemblin putative	PF14_0311	-0.216285	-0.302165	-0.199341	-0.36429	-0.240111	0.155455	-0.164095		-0.332642	-0.75259	-0.888396	0.521516	0.789721	0.123516	0.334173
	PF3D7_0715700	conserved Plasmodium protein unknown function	PF07_0063	-0.841112	-0.642436	-0.809951	-0.39787	-1.13543	-1.61083	-1.11288		-0.351012	0.170536	0.263845	0.313912	-0.106572	-0.426757	-0.647084
	PF3D7_0528000	proteasome maturation factor UMP1 putative	PFE1395c	-0.000822304	0.359584	0.122615	0.373146	-0.30413	-0.374336	0.0542924		0.0911533	0.766959	0.841995	0.715313	0.724272	-0.0638038	0.165236
	PF3D7_0323300	conserved protein unknown function	PFC1040w	-0.69222	-0.730155	-0.727917	-0.586537	-0.523343	-0.663634	-0.635874		-0.400505	0.063436	0.412504	0.562804	0.50212	0.0775318	-0.144316
	PF3D7_0216700	autophagy-related protein 11 putative	PFB0765w	-1.23529	-0.504825	-0.396431	-0.557536	-0.640502	0.0817189	0.0193025		-1.42514	-1.20712	-0.988452	-1.38469	0.384362	0.794007	0.0718816
	PF3D7_0623500	superoxide dismutase [Fe]	PFF1130c	1.01492	0.669828	0.530045	0.584832	0.0910752	0.767974	1.1472		1.11385	1.18875	1.06688	1.13627	1.11463	0.80729	0.656918
	PF3D7_0624500	anaphase-promoting complex subunit 11 putative	PFF1180w	-0.793167	-0.759879	-0.907573	-0.829701	-0.578006	-0.377934	-0.211958		-0.448874	-0.369083	0.106836	0.954322	0.443467	-0.285316	-0.0516371
	PF3D7_1031700	protein phosphatase inhibitor 3	PF10_0311	-0.00595837	-0.0001522	0.204006	0.686484	0.0869451	0.102579	0.884678		0.468193	0.814187	0.620271	1.77962	1.10789	0.754338	0.97904
	PF3D7_0706300	conserved Plasmodium protein unknown function	MAL7P1.203a	0.338089	0.17339	0.280132	0.116923	0.334157	-0.0379061	-0.362393		0.235939	-0.274312	-0.354123	0.252795	1.35452	0.890335	0.844166
	PF3D7_0219500	pseudouridine synthase putative	PFB0890c	-0.435124	0.12844	0.0668543	0.215333	-0.213046	-0.911435	-0.270059		-0.0487896	0.662828	0.761133	0.970082	0.807221	0.0192183	-0.232104
	PF3D7_1141600	dolichol-phosphate mannosyltransferase	PF11_0427	-0.519431	-0.802172	-1.0512	-0.90815	-1.03772	-0.787756	-0.894554		-0.0987007	0.0483558	0.152321	0.264517	-0.0175187	-0.433717	-1.25888
	PF3D7_1015400	conserved Plasmodium protein unknown function	PF10_0151	-1.48765	-0.638668	-0.804404	-0.304805	-1.24557	-1.20771	-0.797312		-1.23621	-0.300832	0.12588	0.180734	-0.226281	-0.0932326	0.121744
	PF3D7_1117000	conserved Plasmodium membrane protein unknown function	PF11_0176	-0.416667	0.787698	0.613987	0.603275	-0.157353	-0.359174	0.0896614		0.104744	1.65372	1.42774	0.925133	0.857509	0.069025	-0.0570871
	PF3D7_1463300	DNA polymerase alpha subunit B putative	PF14_0602	-0.942245	-0.278155	-0.421798	0.0271053	-1.01568	-1.24303	-0.866754		-0.113925	0.717241	0.681837	0.632401	-0.00270536	-0.320159	-0.153533
	PF3D7_0503000	50S ribosomal protein L28 apicoplast putative	PFE0145w	-0.624196	-0.166844	-0.343308	-0.183589	-0.293525	-0.322882	-0.147191		-0.419176	-0.171123	0.50025	0.495393	0.717651	-0.189489	0.000255335
	PF3D7_0833400	rifin	MAL7P1.213	5.33951	2.27083	1.08998	1.29082	1.30915	1.83824	1.43873		6.22593	3.6403	2.45088	2.79544	2.32023	2.74902	2.32906
	PF3D7_1330200	conserved Plasmodium protein unknown function	MAL13P1.161	-1.40095	-1.16535	-1.10496	-0.830319	-1.09137	-1.21886	-0.785865		-1.07061	-0.332742	0.0435118	0.193841	-0.0806313	-0.680641	-0.564371
	PF3D7_1451600	LCCL domain-containing protein	PF14_0491	-0.306779	-0.569099	-0.46162	-0.676744	-0.405366	-0.129027	0.00734523		-0.61195	-0.778308	-0.852894	-0.254555	0.602799	0.547779	0.389846
	PF3D7_1202400	peptidyl-prolyl cis-trans isomerase	PFL0120c	-0.512231	-0.264868	-0.310087	0.190952	-0.459532	-0.470573	0.0924694		0.351546	0.952693	0.878227	1.32103	0.547483	0.574514	0.574367
	PF3D7_1327600	nicotinamide/nicotinic acid mononucleotide adenylyltransferase	PF13_0159	0.161975	0.0531965	0.242403	0.195811	0.243192	0.0095401	0.116653		0.454355	0.455398	0.198589	0.222827	1.2497	0.718229	0.781976
	PF3D7_0937700	rifin	PFI1825w	3.23669	0.423176	0.174783	0.348174	0.256908	0.81756	1.08735		3.4467	0.998483	0.475542	1.36147	1.26149	1.16734	1.11005
	PF3D7_0203300	ERCC1 nucleotide excision repair protein putative	PFB0160w	1.19213	1.18621	1.16712	1.20771	0.305467	0.204851	0.55039		1.71034	1.55527	1.175	1.29967	1.3098	0.379921	0.86929
	PF3D7_0215100	RING zinc finger protein putative	PFB0687c	0.238435	0.306378	0.403923	0.573145	0.270916	0.412259	0.551632		0.634107	0.619096	0.642114	1.41485	1.27191	0.630661	0.561863
	PF3D7_1023300	conserved Plasmodium protein unknown function	PF10_0226	0.00242545	0.74992	0.655653	0.770087	-0.0348954	-0.139809	0.538889		0.821167	1.67906	1.36882	0.830144	0.964438	-0.0247396	0.111398
	PF3D7_1446700	conserved Plasmodium protein unknown function	PF14_0444	-1.10378	-0.637003	-0.474702	-0.235917	-0.446089	-0.41723	-0.189464		-1.12962	-0.515982	-0.0769685	0.653318	0.550015	0.271678	0.409867
	PF3D7_1311500	26S protease regulatory subunit 7 putative	PF13_0063	-1.54683	-1.04895	-0.938373	-0.40612	-0.6605	-0.748747	-0.245557		-1.08329	-0.588754	-0.0193372	0.564895	0.335412	-0.333619	-0.154087
	PF3D7_0416700	CDGSH iron-sulfur domain-containing protein putative	PFD0807c	-0.256802	-0.427763	-0.57066	-0.586782	-0.833959	-1.34507	-1.2707		-0.120442	-0.135755	-0.0462729	0.226477	0.159934	-1.12385	-0.663359
	PF3D7_1413700	conserved Plasmodium protein unknown function	PF14_0135	-0.846958	-0.828957	-0.753188	-1.16202	-0.317373	-0.0478161	-0.716288		-1.46724	-2.0046	-2.11668	-1.43039	0.673289	0.060102	0.54668
	PF3D7_1015700	tubulin binding cofactor c putative	PF10_0153a-a	-0.588399	0.543342	0.372046	0.246643	-0.311276	-0.684235	-0.432953		0.203674	1.01489	0.942375	0.552891	0.67874	0.390062	-0.365212
	PF3D7_1426600	conserved Plasmodium protein unknown function	PF14_0245	-0.828354	-0.155166	-0.269894	-0.235622	-0.659311	-0.138985	-0.248858		-0.884247	0.0575143	0.544554	0.279444	0.329956	0.206816	0.069455
	PF3D7_1021000	conserved Plasmodium protein unknown function	PF10_0204	-0.420691	0.000165109	-0.241633	0.221773	-0.376321	-0.226916	0.363864		0.141115	0.622078	0.660939	1.00546	0.611996	0.32258	0.628562
	PF3D7_0511000	translationally-controlled tumor protein homolog	PFE0545c	-0.631717	-0.86958	-1.43849	-1.27121	-1.69137	-2.12988	-1.66724		0.753369	0.451621	0.2557	0.167971	-0.703177	-1.54097	-1.27519
	PF3D7_0213300	conserved Plasmodium protein unknown function	PFB0601c	0.389626	0.980931	0.795812	1.09013	-0.0402089	0.150598	1.1598		1.26753	1.82834	1.73112	1.64755	0.945041	0.612177	0.708784
	PF3D7_0413700	lysine decarboxylase-like protein putative	PFD0670c	-1.566	-0.398515	-0.609714	-0.275341	-0.776957	0.423311	0.840475		-0.907077	0.417105	0.97687	0.738927	0.206364	-0.568545	-0.392664
	PF3D7_1413400	30S ribosomal protein S9 putative	PF14_0132	-0.291733	0.0411398	0.26633	0.436477	0.137473	0.0750189	0.771089		0.137849	0.556505	1.02814	1.21898	1.1202	0.372447	0.343558
	PF3D7_0922400	para-aminobenzoic acid synthetase	PFI1100w	-0.792386	0.483561	0.175185	0.743915	-0.607109	-0.270067	0.559834		0.305794	1.21088	1.09843	0.486237	0.37539	0.143746	0.112741
	PF3D7_1204700	conserved Plasmodium protein unknown function	PFL0235w	-1.4466	-0.726886	-0.821601	-0.312596	-1.06766	-0.880921	-0.457709		-0.752722	0.0380173	0.192311	0.347506	-0.0855591	-0.00748305	0.104623
	PF3D7_1439400	cytochrome b-c1 complex subunit Rieske putative	PF14_0373	-1.17255	-0.733079	-0.805432	-0.865941	-0.839264	-0.391686	-0.328279		-1.49169	-0.906248	-0.332719	0.634841	0.14175	0.394075	0.238847
	PF3D7_0211400	beta-ketoacyl-ACP synthase III	PFB0505c	-0.0974919	-0.36506	-0.35271	-0.131395	-0.278645	-0.023141	0.567798		-0.138448	0.358202	1.06311	0.813127	0.701886	0.715381	0.977629
	PF3D7_1433900	protein kinase putative	PF14_0320	-1.6738	-0.645165	-0.562164	-0.323426	-0.330292	-0.834191	-0.61466		-1.14994	0.328595	0.947601	0.713713	0.648693	0.418476	0.41755
	PF3D7_1130400	26S protease regulatory subunit 6A putative	PF11_0314	-1.27125	-0.935128	-1.00807	-0.52086	-0.798413	-0.81762	-0.480144		-0.520434	-0.216744	0.0787557	0.966707	0.179896	-0.17693	-0.073168
	PF3D7_1364600	aldehyde reductase putative	MAL13P1.324	-1.54547	-0.827998	-0.737692	-0.319282	-0.712709	-0.609124	-0.518222		-1.40495	-0.696237	-0.0973196	0.18988	0.263338	-0.417899	-0.610843
	PF3D7_1247500	serine/threonine protein kinase putative	PFL2280w	-1.00357	-0.391371	-0.17152	-0.0715319	-0.0862522	-0.065845	0.0728119		-0.837724	-0.429634	-0.429934	1.08078	0.889728	0.666992	0.806567
	PF3D7_1360000	conserved Plasmodium protein unknown function	PF13_0317	-0.54632	-0.314621	-0.232177	0.207429	-0.38945	-0.121538	0.628992		0.0739663	0.612732	0.731372	0.855369	0.585543	0.501267	0.575302
	PF3D7_1448400	ubiquitin-protein ligase putative	PF14_0462	-0.682896	-0.50073	-0.481225	-0.0618725	-0.561044	-0.703106	-0.285042		-0.102437	0.37825	0.798921	0.894252	0.413319	-0.138699	-0.196985
	PF3D7_1440400	zinc finger protein putative	PF14_0383	-1.0939	-1.5301	-1.55506	-1.59106	-1.15792	-0.718587	-0.885041		-1.23593	-1.90449	-1.42535	-0.027507	-0.189596	0.0532237	0.183595
	PF3D7_1457000	signal peptide peptidase	PF14_0543	-0.866065	-0.820698	-0.834486	-0.476322	-0.657796	-1.13954	-0.65468		0.248581	0.39921	0.37316	1.19553	0.307096	-0.37028	-0.231686
	PF3D7_0522100	conserved Plasmodium protein unknown function	PFE1105c	-1.2303	-1.38209	-1.13236	-1.05032	-0.446294	-0.304786	-0.365895		-1.9259	-1.84723	-1.23094	-0.093362	0.518498	0.764379	0.844776
	PF3D7_1415700	serine palmitoyltransferase putative	PF14_0155	0.364035	-0.304163	-0.393434	-0.266314	-0.0339706	0.39924	0.910489		0.546684	0.355298	0.211181	1.45976	0.930574	0.948517	0.929282
	PF3D7_0912400	alkaline phosphatase putative	PFI0605c	-0.668324	-0.0157524	-0.0113399	0.543339	-0.0627253	-0.155177	0.361049		0.0770486	1.32491	1.46347	1.67386	0.899612	0.320063	0.169212
	PF3D7_0626400	Sec14 domain containing protein	PFF1280w	-1.52393	-0.963496	-0.762152	-0.35682	-0.523963	-0.279308	-0.108963		-1.5396	-0.585007	0.0193772	0.456637	0.43798	0.659579	0.781581
	PF3D7_1471300	conserved Plasmodium protein unknown function	PF14_0680	-0.244829	0.452183	0.389021	0.680777	0.0751245	-0.351787	0.219399		0.384104	1.03183	1.06882	1.19407	1.03707	1.1178	0.776567
	PF3D7_0320000	protein phosphatase inhibitor 2	PFC0886w	-0.717	-0.247861	-0.33022	0.097604	-0.281126	-0.182605	0.0658072		-0.436017	-0.120901	0.663343	0.872229	0.679309	0.0319919	0.519479
	PF3D7_1328800	transcriptional regulatory protein sir2a	PF13_0152	0.00233146	-0.254869	-0.0959507	-0.136516	0.515889	0.692355	1.07099		0.212364	-0.507788	-0.354241	1.49891	1.47504	1.67174	1.88789
	PF3D7_1120900	heat shock factor-binding protein 1	PF11_0216	-0.818634	-0.0222362	-0.339684	0.0418469	-0.679643	-1.29142	-0.631347		0.445597	1.0823	0.829084	0.938984	0.278619	-0.558008	-0.90512
	PF3D7_0902400	serine/threonine protein kinase FIKK family	PFI0115c	-0.775711	0.111916	-0.259124	0.160986	-0.632956	-0.78568	-0.700759		0.461823	1.47301	1.08969	1.21802	0.324326	0.169927	0.132575
	PF3D7_0423000	conserved Plasmodium protein unknown function	PFD1085w	-0.898214	-0.694136	-0.672661	-0.502204	-0.254109	-0.780942	-1.14316		-0.528365	-0.0635617	0.503073	0.931819	0.703137	-0.125625	0.06626
	PF3D7_0615300	GPI-anchored wall transfer protein 1 putative	PFF0740c	-0.716067	0.07044	0.112882	0.502096	-0.236822	-0.377268	0.00615753		-0.0805231	0.69489	1.07579	1.24357	0.719436	0.0428909	-0.230728
	PF3D7_1140600	conserved Plasmodium protein unknown function	PF11_0417	-1.22595	-1.66921	-0.989422	-1.58423	-0.0997471	0.138989	-0.760656		-1.6581	-2.48016	-2.42844	0.0532444	0.855925	0.689199	0.573026
	PF3D7_0705300	origin recognition complex subunit 2 putative	MAL7P1.21	-0.552593	0.0900791	0.0633512	0.118106	-0.514319	-0.381181	-0.121207		-0.659643	-0.235578	0.259316	0.552547	0.441273	0.79343	0.815482
	PF3D7_1242500	conserved protein unknown function	PFL2045w	-0.16286	-0.472703	-0.858197	-0.764279	-1.21201	-0.902409	-0.864116		-0.552023	-0.139104	-0.152814	-0.065066	-0.256654	-0.416912	-0.455175
	PF3D7_1149800	rifin	PF11_0515	-0.211959	-0.995179	-0.940999	-0.988271	-0.130834	-0.123769	-0.329571		-0.0961191	-1.34327	-0.996764	-0.535987	0.824335	1.11772	0.794505
	PF3D7_1474900	trailer hitch homolog putative	PF14_0717	-0.800058	-0.173296	-0.254801	0.162057	-0.202944	0.119078	0.470977		0.184865	0.817829	0.712275	1.32977	0.751031	0.688615	0.948241
	PF3D7_1331300	signal peptidase 21 kDa subunit	MAL13P1.167	-1.20319	-0.936068	-1.00083	-0.797726	-0.799383	-0.92492	-0.694983		-1.49086	-0.378576	0.186951	0.773846	0.152856	-0.791331	-0.725842
	PF3D7_1228000	conserved Plasmodium protein unknown function	PFL1355w	-0.756181	-0.844135	-0.76223	-0.573019	-1.0252	-0.875013	-0.578062		-0.951855	-0.550217	-0.24626	-0.589712	-0.0729813	-0.233877	-0.37266
	Pfa_asR_7035	#N/A	Pfa_asR_7035	-1.29832	-1.88263	-0.960261	-1.87274	-1.59297	-1.55369	-2.11213		-0.881673	-1.50902	-1.98673	-2.33217	-0.641431	-0.571738	-1.02732
	PF3D7_1431000	mitochondrial ribosomal protein L17-2 precursor putative	PF14_0289	-1.09514	-0.276813	-0.342397	0.152655	-0.5135	-0.188129	0.290227		-0.696431	0.384363	0.587297	0.465872	0.437679	-0.644123	-0.60737
	PF3D7_0920700	CRAL/TRIO domain-containing protein putative	PFI1015w	-0.472149	-0.358441	-0.39857	-0.567674	-0.290841	0.0223867	0.104214		-0.992838	-0.833662	-1.09221	-0.248808	0.660106	0.661995	0.429386
	PF3D7_0721400	conserved Plasmodium protein unknown function	MAL7P1.114	-1.14572	-0.836503	-0.919072	-0.519255	-1.12943	-1.50661	-0.86923		-0.42832	0.203654	0.148483	0.603208	-0.179194	-0.922279	-0.852491
	PF3D7_0111900	conserved protein unknown function	PFA0575c	1.95622	2.07341	1.89422	1.92863	0.91115	0.507073	0.497083		2.3201	2.31205	2.15435	2.17594	1.86073	0.859225	0.809142
	PF3D7_0804900	GTPase-activating protein putative	PF08_0120	-0.202818	-0.330382	-0.26707	-0.0351815	-0.0591874	-0.333528	-0.0106439		0.232676	-0.208909	-0.107176	0.642685	0.890108	0.109345	0.37646
	PF3D7_0931800	proteasome subunit beta type-6 putative	PFI1545c	-1.43749	-0.91816	-1.02898	-0.753267	-1.11716	-1.47461	-1.05705		-0.677275	-0.196058	0.288185	0.455562	-0.168751	-0.989889	-0.749481
	PF3D7_1440100	conserved Plasmodium protein unknown function	PF14_0380	-1.83395	-1.2613	-1.10277	-0.795382	-0.866357	-0.72784	-0.60414		-2.0637	-1.02271	-0.202276	0.27793	0.0815401	-0.0994991	0.129266
	PF3D7_0911500	conserved Plasmodium protein unknown function	PFI0560c-a	-0.58908	0.0119245	-0.151884	0.181159	-0.616004	-1.19556	-0.613823		-0.151	0.832723	1.035	0.407733	0.331836	-0.0213758	-0.0814769
	PF3D7_0903200	ras-related protein RAB7	PFI0155c	-1.25202	-0.752506	-0.830112	-0.534428	-1.1002	-1.45344	-0.905085		-0.610429	-0.117138	0.319482	0.431645	-0.152894	-1.06859	-1.03787
	PF3D7_0302700	CDGSH iron-sulfur domain-containing protein putative	PFC0126c	-0.278	-0.0614364	-0.177049	-0.109924	-0.529411	-0.766903	-0.791944		-0.181059	0.141238	0.356857	0.263962	0.417557	0.0096134	0.0913229
	PF3D7_0923800	thioredoxin reductase	PFI1170c	-1.32237	-0.546629	-0.561168	-0.102202	-0.836673	-0.589357	-0.223674		-0.736946	0.296355	0.526458	0.55397	0.108854	-0.567196	-0.448503
	PF3D7_1318700	conserved Plasmodium protein unknown function	MAL13P1.102	-0.760083	-1.34014	-1.32765	-1.66829	-0.866945	-0.424456	-0.775157		-1.33138	-2.11994	-2.51111	-0.786049	0.0784132	0.471281	0.292147
	PF3D7_1208000	apicoplast ribosomal protein L29 precursor putative	PFL0400w	0.761584	0.868398	1.0475	1.05471	-0.00168878	0.114694	0.58766		1.14077	1.31955	1.0314	1.11883	0.943635	0.32734	0.0528017
	PF3D7_0932600	apicoplast ribosomal protein S6 putative	PFI1585c	0.691765	0.685437	0.939297	1.15715	0.352592	0.511495	0.672736		0.594797	0.973827	1.18672	1.25154	1.29644	0.344252	0.262015
	PF3D7_0314300	DER1-like protein	PFC0590c	-0.195193	0.28685	0.0755454	0.212031	-0.631114	-0.782346	-0.43642		-0.185181	0.82994	1.02591	0.245741	0.311799	-0.0414112	-0.343822
	PF3D7_1436800	ATP-dependent Clp protease proteolytic subunit	PF14_0348	-0.103234	0.288785	0.162627	0.503806	-0.0128486	-0.443458	0.0499842		0.519917	1.25999	1.50277	1.30813	0.927341	0.127435	-0.163911
	PF3D7_0720500	conserved Plasmodium protein unknown function	MAL7P1.106	0.0128545	0.0413252	-0.0554715	0.034136	-0.266557	-0.971976	-0.731937		0.714452	0.930015	1.0818	1.2463	0.670195	-0.135366	-0.102838
	PF3D7_1338600	conserved Plasmodium protein unknown function	MAL13P1.193	-0.65114	-0.394322	-0.420102	-0.30319	-0.71507	-0.491259	-0.314335		-1.04488	-0.696367	-0.153487	-0.320834	0.221589	0.0880515	0.254167
	PF3D7_0803300	mitogen-activated protein kinase organizer 1 putative	MAL8P1.145	-0.795768	-0.493917	-0.483049	-0.333946	-0.326256	-0.655123	-0.384954		-0.510717	-0.190153	-0.0620883	0.357707	0.608618	-0.665321	-0.525613
	PF3D7_1220900	heterochromatin protein 1	PFL1005c	-1.6168	-1.16097	-1.13747	-0.930653	-1.29796	-1.1127	-0.699717		-1.5446	-0.765237	-0.143239	0.129051	-0.364927	-0.727529	-0.726728
	PF3D7_0217100	ATP synthase F1 alpha subunit	PFB0795w	-1.2381	-0.783434	-0.56699	-0.00151324	-0.409222	0.0934725	0.634478		-0.705513	0.00416876	0.645974	0.782696	0.523513	0.300835	0.665747
	PF3D7_0913700	conserved Plasmodium protein unknown function	PFI0670w	-0.866172	-0.475331	-0.508752	-0.481008	-0.579145	-0.293081	-0.49526		-1.30895	-0.863387	-0.533399	0.130844	0.353213	0.429176	0.416477
	PF3D7_0317000	proteasome subunit alpha type-3 putative	PFC0745c	-1.43969	-1.05394	-1.16145	-0.863394	-1.1241	-1.50714	-1.08207		-0.509703	0.13094	0.358065	0.684922	-0.191888	-0.941387	-0.770935
	PF3D7_1120800	conserved Plasmodium protein unknown function	PF11_0215	-1.03882	-0.358845	-0.475291	0.0404937	-0.726804	-0.465153	0.156533		0.0618147	1.06098	0.964277	1.02429	0.204762	-0.414044	-0.443318
	PF3D7_0624800	conserved Plasmodium protein unknown function	PFF1195c	-0.756442	-0.811256	-0.78657	-0.485959	-0.688152	-0.770096	-0.521155		-0.325306	-0.499624	-0.0633022	0.608867	0.24336	-0.286747	-0.0269419
	PF3D7_1216600	cell traversal protein for ookinetes and sporozoites	PFL0800c	0.638186	0.232773	0.582292	0.915461	0.0334085	0.98228	1.78275		1.07345	0.803819	0.390355	0.627825	0.964614	1.08342	1.13404
	PF3D7_0926500	conserved Plasmodium protein unknown function	PFI1300c	-1.71502	-1.67785	-1.19534	-0.926587	-0.52319	0.0153754	0.0293706		-2.03715	-1.58533	-0.252595	0.28943	0.407861	0.702405	0.585931
	PF3D7_0606300	conserved Plasmodium protein unknown function	PFF0310w	-0.83084	-1.48747	-1.61559	-1.96057	-1.34912	-0.641124	-1.04185		-1.47866	-2.71547	-2.20604	-2.19977	-0.418222	0.609102	0.516922
	PF3D7_0817200	conserved Plasmodium protein unknown function	PF08_0061	0.682139	0.411981	0.260758	0.327168	0.033937	-0.187701	-0.202023		0.648	0.36846	0.478093	0.885583	0.964729	0.629256	0.622432
	PF3D7_1332600	apurinic/apyrimidinic endonuclease Apn1 putative	PF13_0176	-0.704501	-0.342598	-0.430499	-0.263879	-0.650663	-0.832826	-0.455107		-0.454389	0.0901547	0.460111	0.610007	0.280091	-0.0387482	0.0264952
	PF3D7_1446200	M17 leucyl aminopeptidase	PF14_0439	-0.570013	-0.130711	-0.784976	-0.289256	-1.41624	-1.72928	-0.879755		0.801733	1.39129	0.794087	0.464101	-0.486069	-0.667369	-0.350022
	PF3D7_1236700	S-adenosyl-methyltransferase putative	PFL1775c	-0.479411	-0.347432	-0.301012	-0.0805864	-0.507511	-0.420935	-0.0374072		-0.0656598	0.0632308	0.253106	-0.0165695	0.421473	0.194591	-0.0794098
	PF3D7_1000100	erythrocyte membrane protein 1 PfEMP1	PF10_0001	0.0375067	-0.602704	-0.562361	-0.732587	-0.499497	0.0336751	0.213068		-0.00768931	-0.715568	-1.06009	-0.517373	0.428618	1.13872	1.16863
	MAL1_5.8S:rRNA	#N/A	MAL1_5.8S:rRNA	2.51758	2.90691	3.28717	2.83531	1.07686	3.26932	2.83697		3.06365	3.04843	2.69769	3.23714	2.00291	1.97863	1.0165
	PF3D7_1141300	conserved Plasmodium protein unknown function	PF11_0424	-2.01184	-1.00661	-0.885513	-0.548534	-0.589409	0.0173711	0.00336065		-1.733	-0.582231	-0.00817887	0.394419	0.336423	1.2903	1.37989
	AGILENT_CONTROL	#N/A	RC7	-1.17273	-0.824593	-0.817219	-0.954079	-1.05817	-0.842984	-0.460138		-0.969318	-0.312516	-0.477096	-0.356	-0.13274	-0.821199	-0.984965
	PF3D7_0511800	inositol-3-phosphate synthase	PFE0585c	-0.505137	-0.414544	-0.631411	-0.341945	-0.82968	-0.977177	-0.585817		-0.0199225	0.35397	0.698906	0.533325	0.0955621	-0.424937	-0.28543
	PF3D7_1223200	nucleus export protein BRR6 putative	PFL1115w	1.42923	1.12407	1.10072	1.17146	0.57531	0.488329	0.76901		1.67935	1.34362	1.41506	1.47233	1.49956	0.767901	0.903657
	PF3D7_0504200	ATP-dependent RNA helicase DDX27 putative	PFE0205w	-0.518613	-0.248071	-0.285751	-0.134962	-0.486803	-0.922769	-0.550528		-0.17351	0.295457	0.385687	0.391016	0.436087	-0.117003	-0.0645991
	PF3D7_1030500	26S proteasome regulatory subunit RPN9 putative	PF10_0298	-0.332182	-0.101012	-0.231794	0.0821265	-0.493287	-0.78584	-0.588329		-0.123873	0.293673	0.486825	0.60196	0.426905	-0.432491	-0.245328
	PF3D7_0922300	conserved Plasmodium protein unknown function	PFI1095w	-0.119198	0.0794471	0.139372	0.571876	0.436843	0.982017	1.60763		0.642996	1.03129	0.826354	1.04455	1.35693	1.63716	1.64992
	PF3D7_0316200	conserved Plasmodium protein unknown function	PFC0705c	-0.9642	-0.376753	-0.393646	-0.365377	-0.469298	-0.856574	-0.549066		-0.507263	0.3479	0.731228	0.671654	0.450609	-0.151409	-0.323519
	PF3D7_1243300	conserved Plasmodium protein unknown function	PFL2080c	-0.657601	-0.616366	-0.680456	-0.737607	-0.50586	-0.7802	-0.566433		-0.563271	-0.503497	-0.4112	-0.295267	0.411317	0.229354	0.659625
	PF3D7_1465100	conserved oligomeric Golgi complex subunit 6 putative	PF14_0618	-1.04184	-0.640912	-0.456576	-0.267035	-0.479807	-0.218989	-0.206519		-1.03348	-0.482014	0.147567	0.312497	0.436868	0.321175	0.262458
	PF3D7_1129200	26S proteasome regulatory subunit RPN7 putative	PF11_0303	-1.40823	-1.01317	-1.04917	-0.65989	-0.939387	-0.989594	-0.614254		-1.19447	-0.655186	-0.378336	0.148453	-0.0230589	0.0896885	0.176315
	PF3D7_1320900	RNA-binding protein putative	PF13_0122	-0.266442	-0.645597	-0.536207	-0.549967	-0.463116	-0.319256	-0.239696		-0.190549	-0.7664	-0.872889	-0.00518185	0.452666	0.13655	0.304124
	PF3D7_1420100	conserved Plasmodium protein unknown function	PF14_0195	-0.664252	-0.194085	-0.184149	-0.0629377	-0.270891	-0.282777	-0.0152244		-0.591434	-0.210088	-0.234667	0.0467046	0.644673	0.299259	0.359594
	PF3D7_0801400	conserved Plasmodium protein unknown function	PF08_0136	0.349367	0.0378426	0.336828	0.280794	0.0968908	0.454491	1.24257		0.758332	-0.182395	-0.0308473	0.834061	1.01208	0.768567	1.07081
	PF3D7_0202200	EMP1-trafficking protein	PFB0106c	-1.37108	-3.12553	-3.85925	-3.99543	-3.48727	-3.14605	-2.93233		-0.345154	-2.71275	-4.945	-4.37277	-2.57215	-0.298461	-0.673389
	PF3D7_1425200	enoyl-CoA hydratase putative	PF14_0232	-0.0680659	-0.135408	-0.34666	-0.170789	-0.880487	-1.47665	-1.09255		0.553161	0.484746	0.648598	0.559424	0.0333027	-0.720769	-0.696394
	PF12TR003	#N/A	PF12TR003	-0.0585888	0.26997	0.0343812	0.0637939	-0.0171877	-0.477314	-0.21605		0.415836	0.720229	0.36951	0.482145	0.895431	0.116517	0.0975883
	PF3D7_0531600	18S ribosomal RNA	MAL5_18S	1.32684	1.03917	1.75013	1.97378	1.84677	3.46915	3.45211		1.69567	1.70014	1.69873	3.37396	2.75918	3.43652	2.73891
	PF3D7_0107700	conserved Plasmodium membrane protein unknown function	PFA0385w	0.111671	0.775048	0.631547	0.713879	-0.315215	-0.165271	0.326947		0.503499	1.41219	1.20717	0.676992	0.596799	-0.059151	-0.148495
	PF3D7_0425300	Plasmodium exported protein (PHISTa) unknown function pseudogene	PFD1210w	-2.31599	-1.43545	-0.914441	-1.11073	-0.534714	0.123356	-0.275893		-2.31866	-2.08096	-1.12429	-0.604148	0.376474	1.28939	0.882878
	A-type_18S:rRNA	#N/A	A-type_18S:rRNA	1.06582	1.29673	2.01736	2.4083	1.26091	3.08896	4.28821		0.68219	1.26508	1.28575	2.1359	2.17206	2.46327	2.45315
	PF3D7_1354200	inositol-polyphosphate 5-phosphatase putative	PF13_0285	-0.385661	-0.443396	-0.38088	-0.163407	-0.262304	-0.517666	-0.433896		0.0486971	-0.139857	-0.328978	0.934116	0.646973	-0.0189329	0.0691185
	PF3D7_0410000	erythrocyte vesicle protein 1	PFD0495c	0.0873134	-0.353201	-0.518614	-0.81269	-0.139091	0.248406	0.357782		-0.0995256	-0.735897	-1.68095	-1.01887	0.768835	0.941003	0.966195
	PF3D7_1426400	MORN repeat protein putative	PF14_0243b	0.260745	-0.16439	-0.355108	-0.0626501	-0.112825	0.706695	1.31543		0.923571	0.389369	0.579347	0.903599	0.792641	1.07217	1.29023
	PF3D7_0625400	conserved Plasmodium protein unknown function	PFF1230c	-0.12404	-0.999054	-0.974946	-0.847325	-0.340844	-0.193904	-0.0727716		0.195166	-0.843935	-1.91865	-1.60745	0.564552	-0.124369	0.302341
	PF3D7_1332000	syntaxin Qa-SNARE family	MAL13P1.169	0.612211	0.272535	0.201486	0.305359	-0.145359	-0.0538256	0.12509		0.818102	0.330387	0.0758654	0.330242	0.75901	0.567444	0.66026
	PF10TR003	#N/A	PF10TR003	-1.17018	-0.505887	-0.381297	-0.598398	-0.717107	-0.490991	-0.682306		-2.07134	-1.02108	-0.256611	0.119707	0.187097	-0.318301	-0.613393
	PF3D7_1233200	conserved Plasmodium protein unknown function	PFL1600c	-0.31374	-0.777795	-0.606554	-0.781319	-0.422573	0.0525983	0.124869		-0.679734	-1.18907	-0.162124	0.471789	0.480977	0.907445	0.708831
	PF3D7_0222600	rifin	PFB1010w	0.874481	-0.274747	-0.388566	-0.664129	-0.499272	-0.182898	-0.246563		0.344513	-0.790704	-0.928363	0.245049	0.401318	1.11695	0.724642
	PF3D7_0829400	prolyl 4-hydroxylase subunit alpha putative	MAL8P1.8	-0.618432	-0.789898	-0.646068	-0.742214	-0.638118	-0.4845	-0.415713		-1.14396	-0.991139	-0.371798	0.143995	0.261003	0.404124	0.388132
	PF3D7_1316700	conserved Plasmodium protein unknown function	PF13_0093	-0.158933	-0.0543666	0.0760849	0.123373	0.67831	0.30302	0.511047		-0.0841825	-0.210421	0.314315	1.35273	1.57657	1.50966	1.22225
	PF3D7_0211600	UDP-N-acetylglucosamine transferase subunit ALG14 putative	PFB0515w	-0.213782	-0.399791	-0.354035	-0.357348	-0.135839	0.156127	0.203104		0.0248638	-0.302378	-0.265335	1.00302	0.759777	-0.160773	0.0269886
	PF3D7_1333900	conserved Plasmodium protein unknown function	PF13_0187	-0.0297505	0.77704	0.484491	0.479455	-0.276976	-0.389369	-0.25747		0.376842	1.00977	1.13474	0.43331	0.617763	-0.155964	-0.496774
	PF3D7_0419200	protein transport protein GOT1 putative	PFD0930w	-0.0208991	-0.167224	-0.116301	0.050076	0.0320338	-0.330978	0.0387535		0.695404	0.631333	0.371195	1.4629	0.925262	0.165249	0.112167
	PF3D7_0516700	ubiquitin carboxyl-terminal hydrolase 2 putative	PFE0835w	0.29594	0.120909	0.117391	0.104356	-0.288679	-0.0560228	0.0672114		0.301654	-0.0878987	-0.263181	0.323131	0.603906	0.71625	0.658365
	PF3D7_1411400	plastid replication-repair enzyme	PF14_0112	-0.685811	0.217967	0.17222	0.440171	-0.523312	-0.614343	-0.241247		-0.661532	0.32843	0.794046	0.382509	0.368571	-0.0782018	-0.319645
	PF3D7_0305400	conserved Plasmodium protein unknown function	PFC0241w	-0.442446	-0.731667	-0.837841	-0.781231	-0.229082	-0.275721	0.0580237		-0.285584	-0.115017	0.191625	0.568222	0.66264	0.0913012	-0.00981138
	PF3D7_0916700	RNA-binding protein musashi putative	PFI0820c	0.521812	0.0454928	0.00287541	0.189458	-0.137523	0.0712678	0.473072		0.844993	0.273801	-0.291634	-0.155185	0.754072	0.903941	1.11606
	PF3D7_1140900	conserved Plasmodium protein unknown function	PF11_0420	-1.22522	-0.688255	-0.555797	-0.138921	-0.543254	-0.642292	-0.386001		-0.962201	-0.109858	0.499084	0.714642	0.348064	-0.0459353	-0.134379
	PF3D7_0115100	Plasmodium exported protein (PHISTa) unknown function	PFA0735w	0.109521	-0.331061	0.0273047	0.0287251	-0.024408	0.456677	0.837186		0.442606	0.270067	0.295673	0.853325	0.866665	0.440692	0.751922
	PF3D7_0108600	conserved Plasmodium protein unknown function	PFA0425c	-1.50688	-0.976461	-1.12989	-0.448987	-1.30469	-1.55309	-1.15681		-0.705019	-0.0238932	0.111305	0.0767841	-0.413977	0.258076	0.350168
	PF3D7_0920300	conserved Plasmodium protein unknown function	PFI0995w	-0.834584	-0.288672	-0.572632	-0.646896	-1.04571	-1.38999	-1.37884		-0.739292	-0.0142634	0.160081	-0.042705	-0.155702	-1.07264	-0.924167
	PF3D7_0515500	amino acid transporter putative	PFE0775c	-0.511718	-0.742626	-0.537036	-0.79358	-0.510783	-0.302578	-0.00276039		-1.05949	-1.01875	-0.951986	-0.170123	0.375091	0.618016	0.566328
	PF3D7_0508300	triose phosphate transporter	PFE0410w	-0.22842	0.205323	-0.164037	0.310991	-0.735148	-1.07024	-0.337992		0.849033	1.30287	1.18011	0.992709	0.150646	-0.923985	-0.97226
	PF3D7_1467900	rab GTPase activator putative	PF14_0647	-1.20033	-0.5097	-0.332155	-0.320116	-0.254483	-0.181133	-0.167175		-1.23411	-0.748738	-0.438239	0.0766782	0.631277	0.821965	0.525397
	PF3D7_1106100	apicoplast ribosomal protein S15 precursor putative	PF11_0072	-0.515121	-0.639876	-0.579426	-0.425159	-0.684446	-0.939304	-0.614455		-0.351243	-0.45562	-0.0848813	0.216674	0.200219	-0.741623	-0.653627
	PF3D7_0812200	trypsin-like serine protease putative	MAL8P1.99	-0.531951	-0.00638083	-0.195741	0.191244	-0.514704	-0.318786	-0.281494		0.132066	1.23976	1.25116	0.917992	0.367927	-0.206127	-0.703781
	PF3D7_0707200	conserved Plasmodium protein unknown function	MAL7P1.207	-1.20756	-0.517405	-0.470616	-0.459559	-0.513064	-0.646006	-0.563455		-1.07562	-0.33771	0.0309391	0.369863	0.368952	0.366893	-0.00316036
	PF3D7_0415400	coatomer subunit zeta putative	PFD0745c	-0.695808	-1.06581	-0.982629	-0.674255	-0.81565	-0.834403	-0.5479		-0.151055	-0.559365	-0.326587	0.234241	0.064404	-0.419381	-0.0980664
	PF3D7_1206300	conserved Plasmodium protein unknown function	PFL0315c	-1.07712	-0.9609	-1.09033	-1.39375	-1.13091	-0.53694	-0.884681		-1.54473	-1.93424	-2.0378	-1.14431	-0.251475	0.948789	0.028049
	PF3D7_0717200	conserved Plasmodium protein unknown function	MAL7P1.84	-0.0157939	-0.317948	-0.436586	-0.335888	-0.402762	-0.364875	-0.0401947		-0.10867	-0.563368	-0.77841	-0.0577254	0.476574	0.439288	0.725909
	PF3D7_0911200	conserved Plasmodium protein unknown function	PFI0545w	0.0347664	0.204762	0.325303	0.440677	0.108634	0.247818	0.496844		0.55499	0.84381	0.762242	1.05271	0.986373	0.472973	0.583151
	PF3D7_0214200	mitochondrial ribosomal protein L13 precursor putative	PFB0645c	-1.13448	-0.242822	-0.389997	0.187212	-0.377136	0.0994934	0.634972		-0.710905	0.556221	0.575387	0.516492	0.500156	0.473968	0.482693
	PF3D7_0208100	conserved Plasmodium protein unknown function	PFB0365w	-1.20096	-0.723903	-0.803434	-0.625938	-1.16191	-1.07473	-0.807044		-0.964255	-0.238402	0.214654	0.0445972	-0.284626	0.0164438	-0.0439944
	PF3D7_1216400	conserved Plasmodium membrane protein unknown function	PFL0790w	-0.446791	-0.612488	-0.575509	-0.271168	-0.402052	-0.685167	-0.483634		-0.221008	-0.0376397	0.322563	0.417833	0.47512	0.353445	0.311253
	PF3D7_0721100	conserved Plasmodium protein unknown function	PF07_0087	-1.50169	-0.82611	-1.052	-0.667737	-1.08889	-1.45707	-0.673223		-0.407383	0.630139	0.815159	0.559628	-0.213959	-1.23462	-1.39984
	PF3D7_1331000	protein kinase putative	PF13_0166	0.0674666	-0.347914	-0.185358	-0.0551312	0.261953	0.543833	0.457816		0.151518	-0.326469	-0.339978	0.380653	1.13658	0.901619	1.02801
	PF3D7_0705400	DNA replication licensing factor MCM7	PF07_0023	-1.05763	-0.462497	-0.330752	-0.00706462	-0.67185	-0.376005	0.0188793		-0.797932	0.0710278	0.654269	0.497717	0.200759	0.142303	-0.135633
	PF3D7_0608400	conserved Plasmodium protein unknown function	PFF0415c	0.278381	0.375376	0.529009	0.740475	0.608462	0.55024	0.874284		0.848247	1.24605	1.31946	1.53769	1.47998	0.970158	0.904492
	PF3D7_1450500	conserved Plasmodium protein unknown function	PF14_0480	-0.209085	-0.693596	-0.661908	-0.81571	-0.382998	0.0868153	-0.131484		-0.329637	-0.898738	-0.703071	0.241979	0.488496	0.644925	0.474277
	PF3D7_0913600	conserved Plasmodium protein unknown function	PFI0665w	-1.64922	-0.696979	-0.666218	-0.236296	-0.744997	-0.580747	-0.333582		-1.20869	-0.359074	0.0938064	0.197018	0.126041	0.117876	0.226118
	PF3D7_0619700	conserved Plasmodium protein unknown function	PFF0960c	-0.837827	-0.840008	-0.701436	-0.774229	-0.392653	-0.0450449	-0.193096		-0.903804	-1.16243	-0.3808	0.625228	0.477014	0.663768	0.927871
	PF3D7_0919500	major facilitator superfamily domain-containing protein putative	PFI0955w	-0.641094	-0.496192	-0.398942	-0.166831	-0.337336	-0.0420984	0.253842		0.273894	0.0912594	0.10024	0.658706	0.530938	0.955404	0.55194
	PF3D7_1123800	structural maintenance of chromosomes protein 5 putative	PF11_0249	-0.776327	-0.130062	-0.202366	-0.196684	-0.625684	-0.650168	-0.620424		-0.824713	-0.18014	0.240706	0.2225	0.241839	0.135076	-0.00736177
	PF3D7_1216500	male development gene 1	PFL0795c	-0.745044	-1.40999	-1.08461	-0.591248	0.187568	1.05963	1.60683		-0.500142	-1.37678	-0.137113	1.27885	1.05205	1.37342	2.10392
	Apico-tRNA-Ser1	#N/A	PFC10_API0058:tRNA	0.876543	1.0298	1.03689	0.93588	0.868806	1.2805	1.89367		1.29297	1.50728	1.45164	1.93215	1.73266	0.589836	0.826863
	PF3D7_0306500	conserved Plasmodium protein unknown function	PFC0280c	-0.716354	-0.581532	-0.463032	-0.230025	-0.570571	-0.419969	-0.148298		-0.671212	-0.303744	0.234051	0.406388	0.291902	0.0606327	0.338807
	PF3D7_1245000	conserved Plasmodium protein unknown function	PFL2160c	-0.9563	-0.481503	-0.260129	0.107248	-0.0778531	-0.0117379	0.488094		-0.68474	0.0993613	0.745781	0.934375	0.78366	0.739326	0.763068
	PF3D7_1119800	alternative splicing factor ASF-1 putative	PF11_0205	-0.350918	-0.199759	-0.249605	-0.025658	-0.468101	0.00755078	0.181181		0.0882722	0.0253417	-0.216675	0.240335	0.39335	0.457266	0.733282
	PF3D7_0904800	replication protein A1 small fragment	PFI0235w	-1.29929	-0.520511	-0.651591	-0.0805023	-0.65546	-0.537262	-0.0510766		-0.610848	0.243338	0.364338	0.819851	0.205719	-0.0181622	-0.021106
	PF3D7_0719400	conserved Plasmodium protein unknown function	MAL7P1.102	-0.760537	-0.524485	-0.450243	-0.310474	-0.528681	-0.423056	-0.27793		-1.12814	-0.580092	0.0869091	0.181503	0.332443	0.264852	0.277633
	PF3D7_1032600	conserved protein unknown function	PF10_0318	-0.170906	-0.742246	-0.861432	-0.551086	-1.09873	-1.78795	-1.77433		0.790118	0.199724	0.312217	0.32027	-0.237998	-1.37861	-1.08938
	PF3D7_0814900	superoxide dismutase [Fe]	PF08_0071	-1.28432	-1.1253	-1.24017	-0.86624	-1.11513	-1.19518	-0.893281		-0.511208	0.0848517	0.0846227	0.274834	-0.254458	-0.922327	-0.607174
	PF3D7_0730200	AP-4 complex subunit beta putative	MAL7P1.164	0.100924	-0.0863435	-0.181945	-0.0166213	-0.373058	0.236846	0.305033		0.505373	0.199082	-0.00532361	0.325202	0.487461	0.720585	0.838824
	PF3D7_0204200	conserved Plasmodium protein unknown function	PFB0194w	-0.147344	0.00258931	0.126596	0.0302254	0.214668	-0.119315	-0.0894289		-0.114516	-0.0934218	0.0772163	0.192209	1.07514	0.193574	0.501907
	PF3D7_0719800	conserved Plasmodium protein unknown function	PF07_0081	0.193494	-0.192775	-0.235557	-0.25734	-0.4975	-1.14748	-0.907325		0.490631	0.186403	0.431468	0.449271	0.361916	-0.307864	-0.218917
	PF3D7_0715500	ATP synthase subunit epsilon mitochondrial putative	MAL7P1.75	-1.35244	-0.266553	-0.354828	0.0981596	-0.605853	-0.729506	-0.0620335		-0.653048	1.15852	1.13555	0.916887	0.252448	-0.112761	-0.0410876
	PF3D7_0406700	conserved Plasmodium protein unknown function	PFD0330w	-1.49206	-1.04167	-0.947572	-0.804416	-0.710958	-0.371747	-0.400303		-1.48399	-0.935632	-0.263303	0.175088	0.14718	0.469615	0.758533
	PF3D7_1403500	dynein light chain putative	PF14_0810	-0.707314	-0.651779	-0.6706	-0.850809	-0.799838	-0.387117	-0.50814		-0.991732	-0.498999	-0.304554	0.0808081	0.0576497	-0.526955	-0.214881
	PF3D7_1431800	apyrase putative	PF14_0297	-0.822992	-0.116206	-0.3685	-0.172912	-1.06683	-0.613561	-0.458088		-0.467416	0.165314	0.0127382	-0.478929	-0.210237	-0.31832	-0.480952
	PF3D7_0627500	protein DJ-1	PFF1335c	-0.737198	-0.292825	-0.837943	-0.39301	-1.4706	-1.84604	-1.26603		0.288258	0.857405	0.487963	0.14715	-0.614552	-1.43141	-0.857926
	PF3D7_1350800	conserved Plasmodium protein unknown function	PF13_0266	0.0648733	-0.425473	-0.57502	-0.507679	-0.283918	-0.402403	-0.0199526		0.251033	-0.275097	-0.313963	1.15379	0.571837	-0.161498	-0.069788
	PF3D7_0509700	conserved Plasmodium protein unknown function	PFE0480c	-1.2483	-0.887177	-0.673626	-0.457498	-0.0459788	-0.244831	-0.118949		-1.01247	-0.83619	-0.752749	0.1632	0.809563	0.314798	0.714756
	PF3D7_0909000	conserved Plasmodium protein unknown function	PFI0435c	-0.163087	-0.436878	-0.341705	-0.400706	-0.351226	0.263533	0.309218		-0.175122	-0.656671	-0.541257	0.174881	0.50398	0.78963	0.726574
	PF3D7_0531100	conserved Plasmodium protein unknown function	PFE1555c	-0.649022	-0.827446	-0.892904	-0.992923	-0.714687	-0.512018	-0.638621		-0.806927	-1.26977	-1.11751	-0.00500644	0.139965	-0.063526	0.0626918
	PF3D7_1025200	ATP synthase mitochondrial F1 complex assembly factor 2 putative	PF10_0246a	-0.067991	0.0715167	0.10163	0.280897	-0.237353	-0.168063	-0.235159		0.0659323	0.308683	0.374332	0.407752	0.616561	0.177102	-0.0609713
	PF3D7_1452900	conserved Plasmodium protein unknown function	PF14_0504a	-0.712869	-0.483768	-0.587192	-0.345157	-0.793674	-1.00166	-0.585528		-0.264282	0.0455709	0.176427	0.378948	0.0598718	-0.415892	-0.353255
	PF3D7_1239200	AP2 domain transcription factor putative	PFL1900w	-1.93128	-0.750298	-0.662962	-0.456456	-0.846425	-0.701385	-0.779157		-2.03367	-0.495307	0.418504	0.0593226	0.00652799	-0.0975133	-0.574151
	PF3D7_1361900	proliferating cell nuclear antigen 1	PF13_0328	-2.71754	-0.960758	-1.08133	-0.436596	-0.924603	-0.744399	-0.113543		-2.04371	-0.0329768	0.302166	0.144609	-0.072095	-0.487706	-0.305501
	PF3D7_1011400	proteasome subunit beta type-5	PF10_0111	0.28022	0.65989	0.469214	0.663455	0.0418207	0.295814	0.636804		0.458185	1.22727	1.35075	1.17113	0.894218	0.0538517	0.311317
	PF3D7_1129700	conserved Plasmodium protein unknown function	PF11_0308	-0.211193	-0.688441	-0.769289	-0.956239	-0.752174	-0.84659	-1.3957		-0.58399	-0.537106	0.0888863	0.541402	0.0998417	-0.9628	-1.22941
	PF3D7_1335000	MSP7-like protein	PF13_0196	-1.02039	-1.15093	-0.794038	-0.783918	-0.235561	-0.207594	-0.130944		-1.44414	-1.0458	-1.16038	0.0103237	0.615304	0.649096	0.654063
	PF3D7_0530100	SNARE protein putative	PFE1505w	-0.697215	-0.913227	-0.664832	-0.302043	-0.331192	-0.281898	-0.00463901		-0.456268	-0.760724	-0.59482	-0.132187	0.519296	-0.372209	0.0244541
	PF3D7_1334400	MSP7-like protein	MAL13P1.173	-1.00527	-1.04795	-0.770996	-0.513757	-0.140472	-0.458758	-0.498909		-0.42379	-0.303849	1.00286	1.3136	0.707912	0.188162	0.120286
	PF3D7_0805100	conserved Plasmodium protein unknown function	MAL8P1.137	-0.803469	-0.971235	-0.65158	-0.560839	-0.624356	0.00241147	0.233998		-0.491485	-0.945893	-0.687374	0.295938	0.22398	0.532362	0.680016
	PF3D7_1470800	conserved Plasmodium protein unknown function	PF14_0675	-0.990818	-0.377837	-0.312592	-0.133122	-0.697271	-0.507579	-0.186776		-1.24428	-0.473249	0.328601	0.109148	0.149843	-0.169916	-0.218917
	MAL11/13_5.8S:rRNA	#N/A	MAL11/13_5.8S:rRNA	2.67759	2.95457	3.71909	3.01662	1.36207	3.30844	2.82624		3.40191	3.42672	2.62604	2.98703	2.20594	1.90775	1.18593
	PF3D7_0508800	single-stranded DNA-binding protein	PFE0435c	0.0220594	0.0522033	-0.042029	0.267887	-0.380102	-0.369444	-0.223748		-0.111558	-0.255446	0.122333	0.267114	0.463406	0.0670479	-0.276941
	RNAzID:2916	#N/A	RNAzID:2916	-1.19968	0.197118	0.187177	-0.215164	-0.131609	-0.230574	-0.479331		-0.537657	1.13342	0.963413	0.911675	0.70991	0.512544	-0.000215497
	PF11TR010	#N/A	PF11TR010	-0.234107	-0.525919	-0.549397	-0.713762	-0.371038	-0.136882	0.052033		-0.624262	-0.165783	-0.830784	0.29386	0.470273	0.22082	-0.0584719
	PF3D7_0830500	sporozoite and liver stage tryptophan-rich protein putative	PF08_0003	-0.972318	-2.13586	-2.2883	-2.58273	-2.07141	-1.71709	-1.82949		-1.23573	-2.90147	-3.3738	-3.44485	-1.23032	0.273382	-0.269401
	PF3D7_0929500	conserved protein unknown function	PFI1450c	-0.326377	-0.697608	-0.242606	-0.0266075	-0.258845	0.0792755	0.530162		-0.667134	-0.111513	-0.417939	0.757009	0.58173	0.300921	0.67365
	PF3D7_0509900	conserved Plasmodium protein unknown function	PFE0490w	-0.893383	-0.68412	-0.804082	-0.516844	-0.824525	-1.22002	-1.54263		-0.624402	-0.265812	0.213536	-0.00270862	0.0159098	-0.739809	-0.766472
	PF3D7_1419000	conserved Plasmodium protein unknown function	PF14_0184	-1.73414	-0.72657	-0.692492	-0.557844	-0.738864	-0.62101	-0.713582		-1.41835	-0.257677	0.224555	0.315775	0.09975	-0.141205	-0.392249
	AGILENT_CONTROL	#N/A	RC5	-2.38725	-0.731042	-0.0204724	-0.715079	-0.654854	-0.615738	-0.621879		-0.762378	-0.486537	-0.299071	-0.270425	0.183397	0.0137847	-0.33516
	PF3D7_0817000	NEDD8-activating enzyme E1 catalytic subunit putative	MAL8P1.75	-0.721407	-0.440021	-0.467789	-0.280194	-1.031	-0.910111	-0.506163		-0.883223	-0.151071	-0.156714	-0.251863	-0.192805	-0.354744	-0.703071
	PF3D7_0728400	conserved Plasmodium protein unknown function	MAL7P1.154	-0.536015	-0.0139271	-0.238163	-0.00489327	-0.430428	-0.621809	-0.559376		-0.0947829	0.547322	0.56984	0.304561	0.407	-0.0932004	0.598294
	PF3D7_1217400	conserved Plasmodium protein unknown function	PFL0840c	-1.17291	-1.03928	-0.564502	-0.755798	0.0555184	-0.125749	-0.0748681		-1.03216	-1.59871	-1.53223	0.607823	0.892899	1.1831	1.32263
	PF3D7_1227300	conserved Plasmodium protein unknown function	PFL1320w	-1.65367	-1.73797	-1.36221	-1.27437	-0.372723	-0.180687	-0.749795		-1.61118	-1.57184	-0.630335	0.514952	0.464545	-0.166294	-0.180501
	PF3D7_1145700	bicoid-interacting protein BIN3 putative	PF11_0468	-0.986115	-1.04004	-0.779424	-0.716835	-0.472431	0.0577377	-0.109251		-1.15712	-1.12617	-0.359232	-0.270205	0.364735	0.496719	0.465777
	PF3D7_0708700	Cg8 protein	PF07_0032	-1.39733	-0.782278	-0.763674	-0.150257	-0.114076	-0.105118	0.301277		-0.720576	0.118363	0.538055	1.29151	0.722773	0.274697	0.201705
	PF3D7_1301900	Plasmodium exported protein unknown function	MAL13P1.62	-0.220447	-0.449612	-0.442334	-0.45141	-0.122939	-0.176918	-0.0193227		0.0298564	0.052748	-0.0271762	0.654454	0.71328	0.0893958	0.258326
	PF3D7_0603100	RNA-binding protein putative	PFF0150c	-0.466141	-0.0446796	-0.116981	0.183478	-0.518193	-0.571985	-0.159652		-0.367835	0.231122	0.543618	0.345193	0.316654	0.00306171	0.229219
	PF3D7_1436700	conserved Plasmodium protein unknown function	PF14_0347	-0.268419	0.163197	-0.0320319	0.133346	-0.462503	-0.758374	-0.509052		0.0706629	0.973601	1.06462	0.613483	0.371947	-0.319329	-0.848648
	PF3D7_0404400	6-cysteine protein	PFD0210c	-0.110579	-0.510768	-0.208446	-0.165964	0.257452	0.471005	0.427684		0.0837371	-0.377688	0.295847	1.36544	1.0918	0.357385	0.16208
	PF3D7_1034500	conserved Plasmodium protein unknown function	PF10_0335	-0.822608	-0.0372967	-0.000547478	0.210349	-0.436873	-0.700619	-0.22388		-0.351107	0.581249	0.663861	0.808498	0.396601	0.0384797	-0.0903357
	PF3D7_1455400	hemolysin III	PF14_0528	-0.0036173	0.084673	-0.00726317	0.405949	-0.69421	-0.404408	0.242423		1.15226	1.37704	1.00284	1.18648	0.138911	0.181038	-0.059637
	PF3D7_0612000	conserved Plasmodium protein unknown function	PFF0585c	-1.21713	-0.965505	-0.922192	-0.654595	-0.388735	-0.624967	-0.327153		-0.637301	0.452669	0.818852	1.0966	0.44426	0.062518	-0.0358579
	PF3D7_1367000	suppressor of kinetochore protein 1 putative	MAL13P1.337	-0.374952	-0.347684	-0.543799	-0.412908	-0.746846	-1.21555	-0.910903		0.0983226	0.456477	0.525609	0.585137	0.085877	-0.525705	-0.37097
	PF3D7_0316500	kinetochore protein NUF2 putative	PFC0720w	-1.05535	-0.48113	-0.510443	-0.271727	-0.411083	-0.489468	-0.28281		-0.829939	-0.206058	0.161236	0.57292	0.420467	0.00411469	0.0325573
	PF3D7_0706200	conserved Plasmodium protein unknown function	MAL7P1.203b	-0.456887	-0.0238212	-0.195968	-0.170689	-0.851016	-2.2038	-1.82191		0.488918	0.963502	0.843143	0.752664	-0.0195611	-1.24083	-1.29598
	PF3D7_0701900	Plasmodium exported protein unknown function	PF07_0004	0.846758	-0.758448	-1.01621	-1.69422	-0.952118	-0.261046	-0.686588		0.354384	-1.70378	-2.38697	-2.98906	-0.120704	2.26197	1.45722
	PF3D7_1472700	DNA-directed RNA polymerase alpha subunit putative	PF14_0695	-0.167161	-0.117683	0.0625507	0.212142	-0.109143	0.333829	0.639455		-0.113592	0.0209604	0.164593	0.246544	0.719144	0.994709	0.55521
	PF3D7_1417900	conserved Plasmodium protein unknown function	PF14_0177b	-0.683464	-0.0043054	-0.125712	0.231919	-0.273626	-0.774839	-0.196641		0.0497868	0.650674	0.693464	0.914198	0.553231	0.198313	0.56079
	PF3D7_1471200	inorganic anion exchanger inorganic anion antiporter	PF14_0679	-1.10098	-0.50688	-0.383778	0.127317	-0.402495	-0.876028	-0.120325		0.0462589	0.888564	0.992648	1.53457	0.424235	-0.340177	-0.394679
	PF3D7_1401900	conserved Plasmodium protein unknown function	PF14_0021	-0.2641	-0.322862	-0.197976	-0.0419121	-0.375554	-0.471903	0.0298909		-0.20124	-0.0346777	-0.400729	0.289481	0.449794	0.171761	0.291362
	PF3D7_0219800	Plasmodium exported protein (PHISTc) unknown function	PFB0905c	-0.17199	-0.272598	-0.0803977	-0.2712	0.164035	0.117966	0.340613		0.254839	-0.373218	-0.110104	0.620313	0.987715	0.97868	1.13444
	Apico-Clp	#N/A	PFC10_API0060	0.0270997	0.666009	0.8394	0.896314	1.24923	1.77166	2.16401		-0.0579159	0.417058	1.11465	2.14154	2.07103	0.571093	0.912304
	PF3D7_1145400	dynamin-like protein	PF11_0465	-1.06038	-0.992419	-0.9251	-0.592934	-0.398087	-0.24621	-0.0372311		-0.801074	-0.62681	-0.287137	0.739514	0.423029	0.189388	0.283092
	PF3D7_0716400	transcription initiation factor IIA subunit 1 putative	MAL7P1.78	-0.929349	-0.954077	-1.14559	-0.748395	-0.677058	-0.304136	-0.122881		-0.618048	-0.382639	0.169951	0.458737	0.143081	0.181382	0.270717
	PF3D7_1118100	AP-1 complex subunit sigma putative	PF11_0187	-0.051571	-0.195146	-0.197993	0.129331	-0.274119	-0.394254	0.0105577		0.760197	0.87877	0.908458	1.43445	0.545557	-0.0808686	0.088521
	PF10TR009	#N/A	PF10TR009	-0.479326	-0.110168	-0.162784	-0.36549	0.0289817	-0.247533	-0.123792		-0.121909	-0.312246	-0.349859	0.583374	0.848245	1.04504	0.859394
	PF3D7_1441300	serine/threonine protein kinase putative	PF14_0392	-0.920572	-1.60419	-1.46679	-1.61894	-0.610036	-0.341266	-0.904433		-1.60071	-2.17712	-1.12031	0.142137	0.20817	0.314245	0.262229
	PF3D7_1143700	conserved Plasmodium protein unknown function	PF11_0451	-0.565801	-0.164831	-0.0119583	0.234253	-0.320885	-0.392991	-0.0195754		-0.0354802	0.772427	0.875145	0.956241	0.497022	0.865269	1.15589
	PF3D7_1353900	proteasome subunit alpha type-7 putative	MAL13P1.270	-0.766443	-0.397139	-0.702927	-0.409298	-0.837468	-1.31007	-0.796277		-0.151704	0.3916	0.462778	0.327703	-0.0199457	-1.06504	-1.05291
	PF3D7_1248900	26S protease regulatory subunit 8 putative	PFL2345c	-1.50509	-1.11395	-1.078	-0.589455	-0.807266	-0.975491	-0.478636		-1.30718	-0.737092	-0.395505	0.385594	0.0100392	-0.208116	0.0389881
	PF3D7_1401800	choline kinase	PF14_0020	-1.16729	-0.593407	-0.508705	-0.258323	-0.39174	-0.568118	-0.340778		-1.29997	-0.837817	-0.449767	0.548754	0.424147	0.0549987	-0.110216
	PF3D7_0523900	conserved Plasmodium membrane protein unknown function	PFE1190c	0.797793	0.00828563	-0.219238	-0.381499	-0.162681	-0.476506	-0.365891		1.38474	0.708615	-0.00774986	0.81973	0.652688	0.631322	0.776702
	PF3D7_1204600	cytidine deaminase putative	PFL0230w	-0.801894	-0.978521	-1.14019	-1.04245	-0.89083	-0.0484633	0.142099		-0.139331	-0.65868	-1.43654	-0.473918	-0.0761552	0.754254	0.971111
	PF3D7_1209400	cytosolic iron-sulfur protein assembly protein 1 putative	PFL0470w	-0.78807	-0.615978	-0.210167	0.0168025	0.344253	0.717399	0.83318		-0.668583	-0.779516	-0.850427	-0.410474	1.15883	1.47241	1.37101
	PF3D7_1348000	conserved Plasmodium protein unknown function	MAL13P1.240	-0.927976	-0.935139	-0.734394	-0.4889	-0.516674	-0.202459	-0.113682		-0.854183	-0.966119	-0.610809	0.184771	0.297043	0.0944813	0.358806
	PF3D7_1112100	conserved Plasmodium protein unknown function	PF11_0127	-1.13295	-1.08312	-0.866074	-0.919733	-0.583939	-0.276944	-0.64434		-1.3971	-1.33292	-0.853108	-0.521243	0.228433	0.43601	-0.107312
	PF3D7_1008500	conserved Plasmodium membrane protein unknown function	PF10_0082	-0.637016	-0.781653	-0.783347	-0.644136	-0.383339	-0.400325	-0.525664		-0.506571	-0.594302	-0.363043	0.532956	0.428926	0.170674	0.0240939
	PF3D7_1021700	conserved Plasmodium membrane protein unknown function	PF10_0211	-0.0479981	0.0663246	0.0529608	-0.361752	-0.121467	-0.236963	-0.482893		-0.295612	-0.277494	-0.554863	-0.419175	0.690473	0.829507	0.525985
	PF3D7_1148600	18S ribosomal RNA	MAL11_rRNA	0.202837	-0.0477919	0.121256	0.365021	-0.626292	0.775027	1.07525		0.147827	0.35989	0.109532	0.584124	0.185242	0.796985	0.3363
	PF3D7_1349900	conserved Plasmodium protein unknown function	MAL13P1.251	-0.677107	-0.212376	-0.346722	-0.169375	-0.736278	-0.683484	-0.815141		-0.402522	0.321804	0.350825	0.0799766	0.0747911	-0.820526	-0.715801
	PF3D7_1371200	5.8S ribosomal RNA	MAL13_5.8SrRNA	-0.83096	-2.0997	-2.15556	-2.01426	-2.4752	-1.69763	-1.59134		0.282657	-0.475978	-1.49153	-1.15256	-1.66441	-0.812543	-1.35929
	PF3D7_0810100	apicoplast ribosomal protein L33 precursor putative	MAL8P1.110	-0.162918	0.0484271	0.119497	0.365715	-0.0512018	-0.204358	0.271368		0.423132	0.331092	0.830748	1.12593	0.759244	-0.295782	-0.472684
	PF3D7_1471500	transmembrane protein 43 putative	PF14_0682	0.192652	-0.0442852	-0.0116946	0.0307918	0.0840828	-0.206373	-0.000573416		0.228703	0.0886301	0.517354	1.19515	0.894134	0.866178	1.11256
	PF3D7_0625100	sphingomyelin synthase 2 putative	PFF1215w	0.310877	-0.222083	-0.0939996	-0.279163	-0.0274459	0.0907846	0.0398423		0.0126848	-0.0248531	0.432469	1.08495	0.78218	-0.113331	0.00611469
	PF3D7_1345100	thioredoxin 2	MAL13P1.225	1.34894	1.11046	1.0872	1.11224	0.49462	0.424768	0.760264		1.83324	1.55604	0.894256	0.292056	1.303	0.705202	1.13408
	PF3D7_1467400	50S ribosomal protein L22 apicoplast putative	PF14_0642	-0.214159	-0.497644	-0.530112	-0.345002	-0.246622	-0.421645	-0.399078		0.424926	0.030406	0.126151	0.864534	0.561657	0.229612	0.146375
	PF3D7_1103700	casein kinase II beta chain	PF11_0048	-0.465917	-0.257069	-0.422065	-0.00169721	-1.07636	-1.12329	-0.457013		0.0516124	0.72985	0.491427	0.428852	-0.268581	-0.651138	-0.404648
	PF3D7_1463600	conserved Plasmodium protein unknown function	PF14_0604a	0.234942	0.334813	0.346821	0.30536	-0.0396408	-0.300371	-0.464194		0.841649	0.897929	0.886503	0.646573	0.766236	-0.19478	-0.360591
	PF3D7_1138900	unspecified product	PF11TR005	-0.617074	-0.540515	-0.50459	-0.444342	-0.0785023	-0.11861	-0.0438601		-0.347115	-0.268765	-0.285677	0.714683	0.726711	0.410093	0.431863
	PF3D7_1011500	conserved Plasmodium membrane protein unknown function	PF10_0112	0.376889	0.194418	-0.142811	0.0136163	0.101396	-0.687684	-0.58149		1.34393	1.03676	0.230098	0.666215	0.905208	-0.152517	0.591185
	PF3D7_1413600	conserved Plasmodium protein unknown function	PF14_0134	-0.134796	-0.378275	-0.397808	-0.450201	-0.33227	-0.70707	-0.659525		-0.577782	-0.205297	0.538881	0.442384	0.470735	-0.296937	-0.203546
	PF3D7_0820400	conserved Plasmodium protein unknown function	PF08_0046	-0.4153	0.309395	-0.0209059	0.385922	-0.545507	-0.567883	-0.302711		0.638099	1.40075	1.05777	0.727626	0.256388	-0.20711	-0.226158
	PF3D7_0526200	ADP-ribosylation factor GTPase-activating protein putative	PFE1305c-a	-0.678727	-0.62672	-0.809865	-0.777851	-0.908729	-1.12744	-0.806387		-0.933942	-0.64249	-0.54384	0.0120018	-0.107852	-0.640102	-0.24748
	AGILENT_CONTROL	#N/A	NegativeControl	-1.4047	-1.20134	-0.928415	-0.623668	-0.965205	-0.875781	-0.816589		-1.09855	-0.685192	-0.523873	-0.486615	-0.164611	-0.406213	-0.442713
	PF3D7_0922600	glutamine synthetase putative	PFI1110w	0.398913	-0.0869488	-0.276065	-0.0966137	-0.851956	-0.764398	-0.270317		0.726124	0.748655	0.645714	0.651192	-0.0521969	-0.172523	0.0473281
	PF3D7_1211800	polyubiquitin	PFL0585w	0.76645	0.756227	0.624059	0.592487	0.819533	0.808268	0.695701		0.361297	0.505415	0.819146	1.69583	1.61637	1.79606	1.56595
	PF3D7_0614700	conserved Plasmodium protein unknown function	PFF0710w	0.584297	-0.324844	-0.710806	-1.25623	-0.55476	-0.275452	-0.736973		-0.280898	-0.907968	-1.49267	-0.279331	0.241371	0.40487	0.586903
	PF3D7_1133200	conserved Plasmodium protein unknown function	PF11_0342	-2.02295	-0.91635	-0.87412	-0.626871	-0.934267	-0.263821	-0.256299		-1.95872	-0.745476	-0.228962	-0.159849	-0.138172	0.312359	0.0689544
	PF3D7_0414700	GTP-binding protein putative	PFD0710w	-0.632009	-0.485813	-0.374089	-0.313807	-0.146326	-0.338981	-0.332168		-0.433905	-0.202959	-0.0863131	0.469898	0.648292	-0.0612652	-0.00473135
	PF3D7_1212500	glycerol-3-phosphate 1-O-acyltransferase	PFL0620c	-1.05537	-0.909255	-0.918881	-0.488333	-0.872396	-0.793046	-0.376458		-0.614143	-0.27942	0.357596	0.670676	-0.0785639	-0.441623	-0.317521
	PF3D7_1024700	conserved Plasmodium protein unknown function	PF10_0241	-1.24914	-0.265429	-0.36625	-0.209457	-0.953959	-0.741035	-0.580407		-1.1654	0.0460231	0.223324	0.152049	-0.160495	-0.690198	-0.775224
	PF3D7_1221800	conserved Plasmodium protein unknown function	PFL1050w	-0.343836	-0.0675136	0.0110209	0.198197	-0.269438	-0.670528	-0.746608		-0.137064	-0.167854	0.0941842	0.469012	0.523632	0.174179	0.0399948
	PF3D7_1236300	conserved Plasmodium protein unknown function	PFL1755w	-0.545773	0.134114	0.404238	0.732245	0.804619	0.854258	1.33887		-0.0864022	1.38418	1.71149	1.25382	1.59748	1.32929	1.23175
	PF3D7_0803800	proteasome subunit beta type-4	MAL8P1.142	-0.687274	-0.474001	-0.631885	-0.260765	-0.388439	-0.423129	-0.100147		-0.35784	-0.107499	0.180634	0.745981	0.404405	-0.104819	0.470913
	PF3D7_0604700	glyoxalase I	PFF0230c	-0.63335	0.239553	0.272571	0.557223	0.395283	0.0156231	0.394698		-0.203436	1.01472	1.25935	1.3219	1.18538	0.507268	0.263326
	PF3D7_1233800	conserved Plasmodium protein unknown function	PFL1630c	-0.0107239	0.20507	0.381911	0.944976	0.472249	1.19931	1.8715		0.332373	0.635623	0.819918	1.34299	1.2608	1.07028	1.26575
	PF3D7_1221400	inner membrane complex protein 1h putative	PFL1030w	-0.772916	-1.2004	-1.17413	-1.39114	-1.0123	0.0265406	-0.100448		-0.682762	-1.79944	-2.0796	-1.14855	-0.224126	0.369451	0.516619
	PF3D7_1425400	DEAD/DEAH box helicase putative	PF14_0234	-0.40796	-0.133417	0.104526	0.126305	0.245971	-0.00173143	0.320101		-0.27039	-0.191728	-0.428819	0.142435	1.03369	0.745861	0.767281
	PF3D7_1366200	conserved Plasmodium protein unknown function	MAL13P1.332	0.727048	0.409077	0.374357	0.203789	-0.434553	-0.509295	-0.753077		0.460978	0.236342	0.357997	0.237887	0.351996	-0.286904	-0.250661
	PF3D7_1201800	cytochrome c oxidase assembly protein COX19 putative	PFL0090c	-1.09902	-0.499958	-0.416959	0.131937	-0.699114	-0.527696	-0.263605		-0.801774	0.076188	0.439807	0.405294	0.0870695	-0.376034	-0.403901
	PF3D7_1414200	conserved Plasmodium protein unknown function	PF14_0140	-0.617469	-0.520438	-0.652672	-0.4116	-0.358102	-0.788268	-0.505103		-0.688958	-0.748283	-0.927499	-0.146329	0.427689	-0.0192543	0.237538
	PF3D7_1350400	ubiquitin-activating enzyme E1 putative	PF13_0264	-0.510488	-0.186851	-0.329972	-0.215962	-0.251569	-0.56523	-0.498705		-0.165612	0.135876	0.537079	0.624008	0.534178	-0.0685752	-0.0331096
	PF3D7_0411700	conserved Plasmodium protein unknown function	PFD0580c	0.689152	0.301962	0.453731	0.666709	0.347681	0.589419	1.05228		1.21953	0.404713	0.131659	1.01602	1.12861	0.657687	0.825764
	PF3D7_0512600	ras-related protein Rab-1B	PFE0625w	-1.02139	-0.783207	-0.896035	-0.271609	-0.51469	-0.73406	-0.252762		-0.6081	-0.230237	0.240001	0.855138	0.265382	-0.171576	0.101924
	PF3D7_0410100	tRNA Serine	MAL4_tRNA_Ser1	0.902416	0.126084	0.197437	0.519254	0.469683	1.31651	1.2472		1.36653	0.901705	0.18777	0.769232	1.2489	0.488997	0.647773
	PF3D7_0106200	conserved Plasmodium protein unknown function	PFA0305c	-0.919156	-0.841957	-0.530056	-0.520919	0.149935	0.540132	0.368882		-0.526447	-0.350901	0.137074	1.15361	0.926836	1.0362	1.24402
	PF3D7_0416300	DNA helicase MCM9 putative	PFD0790c	-1.03316	-0.624716	-0.458832	-0.150385	-0.395844	-0.230816	-0.0136658		-0.844413	-0.254964	0.12036	0.326111	0.38094	0.628051	0.231182
	PF3D7_0209400	conserved protein unknown function	PFB0423c	0.256697	0.222094	0.111076	0.315087	-0.286827	-0.396954	0.0506982		0.836001	0.872856	0.779104	0.798918	0.489442	0.595715	0.696627
	PF3D7_1345500	ubiquitin-conjugating enzyme E2	MAL13P1.227	0.135771	0.0247176	0.00148752	0.256644	-0.102342	-0.153538	0.067848		0.677624	0.386915	0.495582	0.990167	0.671641	-0.264281	-0.4986
	PF3D7_0904900	copper-transporting ATPase	PFI0240c	-1.92393	-0.496393	-0.361341	-0.0103244	-0.585987	-0.322771	-0.117222		-1.43034	0.0128497	0.654241	0.34838	0.186719	0.24415	-0.12714
	PF3D7_1138300	conserved Plasmodium membrane protein unknown function	PF11_0530	-0.0722366	0.300748	0.316216	0.631152	0.204134	-0.632098	-0.086459		0.925565	1.77457	1.32795	1.30866	0.976556	-0.0647869	-0.176943
	PF3D7_0312300	26S proteasome regulatory subunit RPN12 putative	PFC0520w	-0.774672	-0.701319	-0.651614	-0.636889	-0.480651	-0.581548	-0.436477		-0.200635	0.0690232	0.178532	0.802509	0.290461	-0.31607	-0.065981
	PF3D7_0929600	G2 protein putative	PFI1455c	0.695069	1.32865	0.825588	0.716305	0.283235	0.191707	0.491705		1.08351	1.56368	1.76233	1.04006	1.05413	0.271023	0.338179
	PF3D7_0522700	iron-sulfur assembly protein	PFE1135w	-0.121717	0.223261	0.184867	0.289403	0.0783187	0.71076	1.13851		0.207907	0.433737	0.761845	0.95417	0.848786	1.09265	0.900216
	PF3D7_1108700	heat shock protein J2	PF11_0099	-0.448603	-0.569817	-0.669981	-0.442222	-0.691032	-1.15705	-0.766549		-0.191401	-0.220626	0.180065	0.40646	0.0784312	-0.854362	-0.746218
	PF3D7_1118800	actin-related protein 2/3 complex subunit 1 putative	PF11_0195	-0.819377	-0.539083	-0.301519	-0.333538	-0.0678939	0.262663	0.214654		-0.856944	-0.06525	0.0877362	0.256861	0.700661	0.889049	0.713287
	PF3D7_0933300	conserved Plasmodium protein unknown function	PFI1615w	-0.601528	0.298989	0.119713	0.41595	0.0211132	-0.040887	0.272844		-0.407704	0.51471	0.848109	0.905333	0.787167	0.340137	0.632244
	PF3D7_1131100	serpentine receptor putative	PF11_0321	-0.0555356	-0.506264	-0.575218	-0.71849	-0.468687	-1.18103	-1.29798		0.0586175	-0.479732	-0.349507	0.726658	0.297221	-0.650075	-0.499856
	PF3D7_1367500	NADH-cytochrome b5 reductase putative	PF13_0353	-1.40329	-0.997461	-0.978435	-0.247765	-0.493306	0.0281226	0.233301		-0.756958	-0.348866	-0.160527	0.583745	0.272576	-0.429271	-0.369215
	PF3D7_1203900	ubiquitin-conjugating enzyme E2	PFL0190w	-0.80718	-0.480075	-0.552119	-0.389303	-0.347407	-0.490798	-0.0574316		-1.06942	-0.742735	-0.773928	-0.180391	0.41783	0.0244914	0.253842
	Pfa_asR_6695	#N/A	Pfa_asR_6695	-2.0395	-0.713462	-0.401864	-1.29422	-0.086931	-0.425701	-0.498204		-0.87966	0.343706	-0.30881	0.0792485	0.675819	0.244112	0.123148
	PF3D7_0411900	DNA polymerase alpha catalytic subunit A	PFD0590c	-1.26947	-0.562487	-0.544647	-0.330569	-0.480148	-0.161677	-0.00190036		-1.28282	-0.306482	0.377817	0.243587	0.28221	0.402182	0.448277
	PF3D7_1117600	peptidyl-tRNA hydrolase ICT1	PF11_0182	-0.187297	0.0255403	-0.0396598	0.0335202	-0.708345	-1.21889	-0.942933		0.56971	0.832378	0.782746	0.627852	0.0506463	-0.424118	-0.652919
	PF3D7_1004900	conserved Plasmodium protein unknown function	PF10_0052	-1.05269	-0.100465	-0.176492	0.0452495	-0.321541	-0.97397	-0.508662		-0.582537	0.174579	0.364461	0.541536	0.437026	-0.497274	-0.149033
	PF3D7_1207500	RNA-binding protein putative	PFL0375w	-0.720575	-0.578845	-0.462073	-0.0749969	-0.389555	-0.734937	-0.206757		-0.495049	-0.245965	0.103928	0.897313	0.368988	-0.571273	-0.598014
	PF3D7_0804400	methionine aminopeptidase 1c putative	MAL8P1.140	-0.304078	0.0639588	0.0408522	0.119734	-0.221602	-0.228095	-0.248531		-0.184868	0.0522172	0.449887	0.495842	0.536372	-0.370792	-0.366151
	PF3D7_0626600	conserved Plasmodium protein unknown function	PFF1290c	0.0599343	-0.498162	-0.772442	-0.400615	-0.782778	-1.80314	-1.73344		1.08157	0.67943	0.614831	0.558564	-0.024986	-1.27476	-0.714585
	PF3D7_1428600	peptide chain release factor 1	PF14_0265	-0.706797	-0.203095	-0.494723	-0.551344	-1.06029	-1.73439	-1.51197		0.302022	0.605781	0.382596	0.10113	-0.302812	-1.47422	-1.47315
	PF3D7_1215500	conserved Plasmodium protein unknown function	PFL0746c	0.614556	0.582712	0.824028	0.922714	0.106137	0.859951	1.46095		1.2899	0.187956	0.956672	0.750588	0.862642	0.848562	0.640666
	PF3D7_1253000	gametocyte erythrocyte cytosolic protein	PFL2550w	-2.17346	-1.72001	-1.86602	-1.40119	-2.03645	-2.17161	-1.6158		-1.39902	-0.623142	-0.517456	-0.59687	-1.28008	-1.45522	-1.33695
	PF3D7_0532700	erythrocyte membrane protein 1 (PfEMP1) pseudogene	PFE1620c	0.992514	0.642199	0.35197	0.670323	0.361755	0.244624	-0.0995353		1.08942	1.34366	1.39979	1.36152	1.11805	0.760099	1.01428
	PF3D7_1457500	vacuolar protein sorting-associated protein 4	PF14_0548	-0.179112	0.0570885	0.116442	0.235909	-0.213946	-0.236163	0.0597695		-0.132358	0.104269	0.153534	0.569912	0.541481	-0.00827552	0.064679
	PF3D7_1333300	transmembrane protein Tmp21 homologue putative	MAL13P1.171	-0.508386	-0.47559	-0.774688	-0.562679	-0.75945	-1.13441	-0.658164		0.237721	0.360879	0.071709	0.503203	-0.00406039	-0.833781	-0.653665
	PF3D7_1110000	conserved Plasmodium protein unknown function	PF11_0550	-0.925796	-1.21529	-1.2285	-0.890793	-0.758718	-0.583851	-0.395059		0.0445501	0.25514	0.235127	0.787067	-0.00403845	-0.310713	-0.127071
	PF3D7_0112500	5.8S ribosomal RNA	MAL1_5.8s	1.47728	1.92853	2.67708	2.36235	0.81136	3.07501	2.39637		1.84574	1.84155	1.80991	3.27961	1.56525	1.36256	0.926525
	PF3D7_1331100	DNA polymerase theta putative	MAL13P1.166	-0.0940167	-0.392754	-0.340162	-0.406346	-0.181698	-0.276804	-0.300397		0.146925	-0.203917	-0.551322	0.492095	0.572005	0.61494	0.569179
	PF3D7_0709500	conserved Plasmodium protein unknown function	PF07_0039	0.156355	0.36713	0.222635	0.368414	-0.0263568	-0.575422	-0.17382		0.854792	1.16934	1.05023	0.953648	0.727102	-0.123527	-0.37087
	PF3D7_1220200	conserved Plasmodium protein unknown function pseudogene	PFL0973c	-1.04139	-0.0572453	-0.244013	-0.637755	-0.721053	-0.982653	-1.51042		-0.786573	0.426004	0.527252	0.356774	0.0321985	-1.2529	-1.28581
	PF3D7_1140100	V-type proton ATPase subunit F putative	PF11_0412	-0.483461	-0.469025	-0.44147	-0.162013	-0.694113	-0.988812	-0.577912		0.528384	0.630267	0.36289	0.884688	0.0569425	-0.777005	-0.510944
	PF3D7_1315000	conserved Plasmodium protein unknown function	MAL13P1.77	-0.0716697	-0.325728	-0.444338	-0.37365	-0.275793	-0.881069	-0.768983		0.58819	0.350079	-0.0312781	0.208031	0.474484	-0.823371	-0.28991
	PF3D7_1435900	conserved Plasmodium protein unknown function	PF14_0340	-0.49802	-0.807764	-0.806622	-0.562299	-0.605531	-0.612537	-0.4672		0.218465	0.54378	0.349024	0.734762	0.144423	-0.737452	-0.604379
	PF3D7_0625200	conserved Plasmodium protein unknown function	PFF1220w	-0.776231	-0.417175	-0.303712	-0.23858	-0.315057	-0.151411	0.0469357		-0.509754	-0.218913	-0.166409	0.174538	0.434804	0.593341	0.589434
	PF3D7_0818500	zinc finger protein putative	PF08_0056	0.00489634	-0.350006	-0.38616	-0.377809	0.0157903	-0.683546	-0.486076		0.0493408	-0.115557	-0.254324	0.259645	0.763335	0.126628	0.506403
	PF3D7_1427300	conserved Plasmodium protein unknown function	PF14_0252	-1.01859	-0.35184	-0.244293	-0.0327743	-0.343921	-0.555329	-0.389989		-0.499927	0.490778	0.790479	0.78495	0.40336	-0.0038894	-0.0705797
	PF3D7_1032500	DER1-like protein putative	PF10_0317	-0.440826	-0.331519	-0.253487	0.176265	-0.13657	-0.208297	0.253968		0.572553	1.2112	0.847773	1.48744	0.610311	0.0794212	0.0206607
	PF3D7_1038900	esterase putative	PF10_0379	-0.50054	-0.327865	-0.31807	-0.154097	-0.816034	-1.66791	-1.32842		0.824081	0.803755	0.412601	0.899633	-0.0693021	-0.993111	-1.08193
	PF3D7_1136000	conserved Plasmodium protein unknown function	PF11_0371	-1.78694	-1.2453	-1.22378	-1.17152	-1.06874	-0.520735	-0.914656		-1.75193	-0.919048	-0.300126	-0.651384	-0.323112	0.106336	-0.442346
	PF3D7_0611200	AP2 domain transcription factor putative	PFF0550w	-0.317849	0.307627	0.107059	0.368081	-0.367425	-0.856354	-0.568612		0.401134	0.992768	0.825246	0.842441	0.378018	-0.423895	-0.293107
	PF3D7_0506400	conserved Plasmodium protein unknown function	PFE0315c	-1.53524	-1.71798	-1.59156	-1.75095	-1.26748	-1.00758	-0.66745		-1.9453	-2.01966	-1.56238	-1.03493	-0.523874	-0.943816	-0.726307
	PF3D7_0907900	peptide deformylase	PFI0380c	-0.183018	0.0667675	-0.0400939	0.149175	-0.294609	-0.108274	0.012599		0.0254043	0.475026	0.6282	0.638373	0.448252	-0.107554	0.327731
	PF3D7_1146900	protein YIPF6 putative	PF11_0479a	-0.0261313	-0.788522	-0.726419	-0.683414	-0.888321	-1.48565	-1.01702		1.06223	0.204445	0.269907	0.62058	-0.145751	-0.353514	-0.276917
	PF3D7_1250700	conserved Plasmodium protein unknown function	PFL2435w	-0.585116	-0.452724	-0.425737	-0.232579	-0.315774	-0.176268	0.0912694		-0.180635	0.465092	0.910589	0.971379	0.426725	-0.139968	0.00734653
	PF3D7_0218300	rRNA methyltransferase putative	PFB0855c	0.443009	0.470559	0.00669283	0.270349	-0.257716	-0.532499	0.13069		0.859636	0.942187	0.886085	0.940964	0.484361	-0.112635	-0.0385112
	PF3D7_0622400	conserved Apicomplexan protein unknown function	PFF1080w	0.203629	0.441396	0.324339	0.351518	-0.462483	-0.620162	-0.758714		0.303514	0.737694	0.727014	0.369126	0.279404	-0.969622	-0.871673
	PF3D7_0721800	conserved Plasmodium protein unknown function	MAL7P1.117	-0.878067	-0.542234	-0.488632	-0.311454	-0.500415	-0.76323	-0.49728		-0.451885	-0.0501222	0.37105	0.531986	0.239534	-0.476255	-0.171269
	PF3D7_1131200	conserved Plasmodium protein unknown function	PF11_0322	-0.135363	-0.419048	-0.530865	-0.603692	-0.718364	-0.559795	-0.3795		-0.404418	-0.600178	0.0763125	0.239244	0.0172897	-0.37625	-0.128742
	PF3D7_0626900	mitochondrial ribosomal protein L46 precursor putative	PFF1305w	-0.456586	-0.160235	-0.33101	0.051792	-0.631086	-0.208059	-0.215923		-0.420934	-0.127371	0.255829	0.203267	0.103533	-0.489117	-0.249248
	PF3D7_0720700	phosphoinositide-binding protein putative	MAL7P1.108	-0.46126	-0.884651	-0.806174	-0.827182	-0.244251	-0.107172	-0.304759		-0.563808	-1.05908	-0.990185	-0.0773868	0.488829	0.866062	0.724048
	PF3D7_1469800	conserved Plasmodium protein unknown function	PF14_0666	-0.303685	0.155088	-0.0956467	0.14976	-0.061511	-0.522704	0.142292		0.636609	0.935662	0.979886	1.13788	0.67096	0.211911	0.525329
	PF3D7_1031200	MORN repeat-containing protein 1	PF10_0306	-0.827852	-0.414645	-0.205441	-0.132977	0.121921	0.210007	0.175797		-1.35269	-1.20085	-0.743352	0.647139	0.854038	0.934645	0.829286
	PF3D7_1112600	DNA helicase putative	PF11_0131	-0.245078	0.0217601	0.117284	0.558805	0.208374	0.457391	0.552829		-0.402107	0.247503	0.790797	0.793964	0.940197	0.889438	1.12048
	PF3D7_1017000	DNA polymerase delta catalytic subunit	PF10_0165	-0.829929	-0.0915136	-0.114223	0.266596	-0.157288	-0.206656	0.157592		-0.589751	0.314476	0.45105	0.429972	0.573838	0.221575	0.104295
	PF3D7_0917500	conserved Plasmodium protein unknown function	PFI0855w	-1.78875	-0.789452	-0.810287	-0.27981	-0.833469	-0.529213	-0.0525461		-1.84445	-0.546207	-0.0726211	0.0888765	-0.102518	0.0662634	0.405764
	PF3D7_1010400	conserved Plasmodium protein unknown function	PF10_0101	0.377113	-0.314703	0.0665507	-0.0225335	0.222341	0.348912	0.503599		0.503151	0.073079	0.00502208	0.533422	0.953156	0.736402	0.993152
	PF3D7_1102000	#N/A	PF11_0033	0.508663	-0.773887	-1.73546	-1.95146	-1.56122	-0.564551	-0.081433		1.63351	0.28846	-0.793633	-0.783916	-0.831972	0.514897	1.11507
	PF3D7_1356900	protein kinase 5	MAL13P1.279	-0.224056	-0.187535	-0.354874	0.168377	-0.0278749	0.999356	1.06157		-0.18943	0.67704	0.72068	1.12647	0.700431	0.95896	0.902081
	PF3D7_0813200	CS domain protein putative	MAL8P1.96	-0.404701	-0.483556	-0.614476	-0.491545	-0.759209	-0.90072	-0.692025		-0.0134158	-0.0403653	-0.0744828	0.30452	-0.0311572	-0.683501	-0.902379
	PF3D7_0425900	rifin	PFD1240w	3.9537	0.585976	-0.597542	-0.654071	-0.0248951	0.182912	0.0593763		4.92535	2.35467	0.662925	1.37793	0.702934	1.62665	1.08459
	PF3D7_1345900	kinetochore protein SPC25 putative	MAL13P1.229	-1.27362	-0.984521	-0.849492	-0.453176	-0.685685	-0.87625	-0.446279		-0.828519	-0.261002	0.272817	0.424651	0.0408957	-0.387855	-0.16013
	PF3D7_0802200	1-cys peroxiredoxin	PF08_0131	0.00876724	0.438485	-0.0522136	0.15671	-0.442888	-0.403567	0.41612		0.980597	1.69641	1.36083	0.717825	0.283161	-0.115552	-0.267386
	PF3D7_1406300	glycerophosphodiester phosphodiesterase	PF14_0060	-0.847706	-0.136123	-0.2293	0.01029	-0.529564	-0.803871	-0.328013		-0.537424	0.0178643	0.354347	0.202724	0.195022	-0.942845	-0.757112
	PF3D7_0310000	50S ribosomal protein L9 apicoplast putative	PFC0416w	0.0768028	0.444348	0.336598	0.427031	0.220736	0.600346	0.549859		0.411651	0.940641	1.10127	1.44132	0.943526	0.338587	0.201147
	PF3D7_1318100	ferredoxin putative	MAL13P1.95	-0.673258	-0.572419	-0.532624	-0.374865	-0.370076	-1.12981	-0.719259		-0.502289	-0.300486	0.194624	0.294596	0.352625	-0.719948	-0.85467
	PF3D7_0511700	EKC/KEOPS complex subunit CGI121	PFE0580w	0.0588341	-0.387894	-0.456285	-0.469066	-0.46089	-0.986961	-0.865285		0.684563	0.781741	0.245043	0.552999	0.261617	-0.598998	-0.284925
	PF3D7_1021800	schizont egress antigen-1	PF10_0212a	-2.10649	-1.33861	-0.969888	-1.14938	-0.673206	-0.243517	-0.512827		-2.37377	-1.9858	-1.14071	-0.734779	0.0490119	0.880944	0.22819
	PF3D7_1034400	flavoprotein subunit of succinate dehydrogenase	PF10_0334	-0.812035	-0.023916	0.199416	0.664192	-0.178977	-0.105187	0.484413		0.0377724	0.779328	0.752164	1.08087	0.543124	0.581791	0.380957
	PF3D7_1233700	homocysteine S-methyltransferase putative	PFL1625w	-0.367679	-0.528475	-0.536332	-0.133155	-0.337049	-0.0307495	-0.0109091		-0.0120686	-0.157034	-0.0819532	0.702592	0.384569	-0.133077	0.0184542
	PF3D7_1362500	exonuclease putative	MAL13P1.311	-0.964678	-0.252713	-0.333507	0.0646886	-0.519654	-0.151905	-0.251858		-0.271704	0.489354	0.520522	0.580472	0.201146	-0.0472223	0.0742824
	PF3D7_0603500	cation/H+ antiporter	PFF0170w	-1.26713	-0.811416	-0.558022	-0.268833	-0.260613	0.199257	0.289465		-0.975663	-0.0864032	0.534976	1.12621	0.458972	0.32362	0.124348
	PF3D7_0520500	phosphomethylpyrimidine kinase putative	PFE1030c	-0.699959	-0.757965	-0.766057	-0.354683	-0.336192	-0.168613	0.283783		0.0822664	0.134421	-0.193174	0.827615	0.382119	-0.175989	-0.178379
	PF3D7_1468200	conserved protein unknown function	PF14_0650	0.664038	0.937151	1.03355	1.08668	0.579861	0.435831	0.774369		0.835845	0.666462	0.613699	1.62825	1.29794	1.04558	0.756693
	PF3D7_0715800	drug/metabolite transporter DMT1 putative	PF07_0064	-0.632159	0.0665086	0.0738408	0.509353	0.178475	-0.277677	0.311252		0.202973	1.04336	1.57975	1.47916	0.896345	-0.280828	-0.350393
	PF3D7_0501100	heat shock protein 40 type II	PFE0055c	0.436883	-0.305284	-0.302746	-0.21871	-0.216731	-0.135434	-0.0216165		0.893214	-0.141975	-0.527885	-0.0748999	0.499606	1.0814	0.884203
	PF3D7_1110800	conserved Plasmodium protein unknown function	PF11_0114a	-0.494906	-0.104685	-0.419305	0.0679798	-0.113138	-0.322062	-0.19255		-0.455855	0.172355	0.339535	0.761782	0.599287	0.037802	0.262701
	PF3D7_1116600	dolichyl-diphosphooligosaccharide--protein glycosyltransferase subunit STT3 putative	PF11_0173	-0.661565	-0.251178	-0.211956	0.306096	-0.36229	-0.118767	0.418187		0.195537	0.763105	0.880696	1.01984	0.349373	0.324628	0.35329
	PF3D7_1310300	zinc finger protein putative	PF13_0055	1.3544	0.831296	0.859471	1.14632	0.621369	0.650071	1.10431		1.74567	0.84677	0.327959	0.562691	1.33198	0.151083	1.0534
	PF3D7_0818200	14-3-3 protein	MAL8P1.69	-1.18314	-0.543666	-0.597903	0.0148604	-0.413528	-0.687871	0.0478017		-0.733892	-0.0295071	0.569727	0.828957	0.296865	-0.5053	-0.359707
	PF3D7_0803700	tubulin gamma chain	PF08_0125	-1.03214	-0.499445	-0.609998	-0.0553633	-0.487945	-0.551749	0.0781398		-0.22256	0.623679	0.705049	1.0381	0.219671	-0.187673	-0.124423
	PF3D7_1307600	DNA-directed RNA polymerase alpha chain putative	PF13_0040	0.138643	0.394234	0.393348	0.882156	0.876817	0.97743	1.22356		0.248897	0.731653	1.15896	1.50499	1.58092	1.22676	1.15008
	PF3D7_0314100	vesicle transport v-SNARE protein putative	PFC0582c-a	0.27175	-0.125954	0.0573931	0.2431	0.396663	0.518086	0.564353		0.403798	-0.117992	-0.370691	-0.245233	1.10066	0.479856	1.03561
	AGILENT_CONTROL	#N/A	RC11	-1.21009	-0.507695	-1.32706	-0.849212	-0.740795	-1.1838	-0.38288		-0.357628	-0.929116	0.384992	-0.112771	-0.036827	-1.50859	-0.393215
	PF3D7_1104400	thioredoxin putative	PF11_0055	0.149747	0.316999	0.222955	0.55234	-0.104388	-0.156289	0.17688		0.350001	0.841119	1.17527	1.02172	0.599517	-0.299001	-0.181361
	PF3D7_0830200	28S ribosomal RNA	PF08_28S:rRNA	-0.646081	-0.733329	-0.705326	-0.407786	-0.56573	-0.891727	-0.852425		-0.0230706	0.178622	0.0573583	0.187825	0.13803	-0.605846	-0.411831
	PF3D7_0924900	alpha-tubulin N-acetyltransferase putative	PFI1220w	0.324031	0.359917	0.0696627	-0.247019	0.137549	-0.0718637	-0.0981372		0.843992	0.436846	0.754103	0.709985	0.841183	0.615065	0.641501
	PF3D7_0819800	conserved Plasmodium protein unknown function	MAL8P1.60	-0.866766	-0.597897	-0.721766	-0.495344	-0.487887	-0.550323	-0.437441		-0.607444	-0.232234	-0.0629182	0.0841991	0.215476	0.525797	0.481383
	PF3D7_1112200	ubiquinone biosynthesis protein COQ4 putative	PF11_0128	-0.106458	-0.294293	-0.263584	-0.197831	-0.60439	-0.689407	-0.863365		0.179843	0.0138822	0.165287	0.194025	0.0987758	-0.595606	-0.751429
	PF3D7_1235700	ATP synthase subunit beta mitochondrial	PFL1725w	-0.647633	-0.432668	-0.432794	-0.00480382	-0.656965	-0.360086	0.100287		-0.62422	0.356577	0.394739	0.458384	0.0458636	-0.324116	-0.0725831
	PF3D7_0313700	conserved Plasmodium protein unknown function unspecified product	PFC0571c-a	-0.970541	-0.365348	-0.309017	0.0962343	-0.316845	-0.397017	0.381944		-0.174022	0.668116	0.844016	0.948742	0.385908	0.381259	0.453178
	PF3D7_1406700	vacuolar protein sorting-associated protein 29	PF14_0064	-0.990765	-0.68976	-0.620083	-0.317928	-0.52621	-1.0023	-0.409657		0.162311	0.119728	0.41994	0.764055	0.176251	-0.580667	-0.738845
	PF3D7_0630300	DNA polymerase epsilon catalytic subunit A putative	PFF1470c	-1.06357	0.136894	0.108276	0.258171	-0.438854	-0.456468	-0.169641		-0.721703	0.623343	0.904128	0.484806	0.26229	0.494782	0.137837
	PF3D7_0417500	memo-like protein	PFD0850c-a	-0.705154	-0.27562	-0.2787	0.188481	-0.164704	-0.180807	0.269781		-0.0147948	0.307151	0.419002	0.800893	0.535228	0.106271	0.272156
	PF3D7_0829600	early transcribed membrane protein 8	MAL8P1.6	-0.222233	-0.60602	-0.327357	-0.275263	-0.21009	0.654793	0.912462		0.0784042	-0.552357	-0.303673	0.761733	0.488738	0.161112	0.390809
	PF3D7_0510100	conserved Plasmodium protein unknown function	PFE0500c	-1.70986	0.204495	0.176194	0.221413	-0.430541	-0.639931	-0.685787		-1.77762	-0.111872	0.378788	0.0175173	0.268009	-0.0868024	-0.512679
	PF3D7_0927000	CS domain protein putative	PFI1325w	-0.447054	-0.768785	-0.583427	-0.380963	-0.0564594	-0.468531	-0.433274		-0.440892	-0.669167	-0.120004	0.783121	0.642009	-0.0259817	0.207033
	PF3D7_0525100	acyl-CoA synthetase	PFE1250w	-1.0565	-0.666693	-0.701413	-0.408377	-0.480952	-0.787669	-0.383526		-0.631314	-0.260705	-0.197781	-0.159439	0.217437	-0.383352	-0.228735
	PF3D7_1314200	telomerase reverse transcriptase	PF13_0080	-0.588392	0.512	0.241267	0.222512	-0.646411	-0.872709	-0.662403		-0.183825	0.887988	1.00839	0.281297	0.0519561	-0.445616	-0.570587
	PF3D7_1317500	conserved Plasmodium protein unknown function	MAL13P1.89	0.899953	0.616215	0.456694	0.678021	-0.00627437	-0.196862	0.277725		1.48743	1.35414	1.13571	1.05964	0.691068	-0.323831	-0.105278
	PF3D7_0628400	protease putative	PFF1377w	1.33566	0.383698	0.451976	0.772042	0.135201	0.682626	1.0031		1.39869	0.659826	0.308365	0.418524	0.83218	0.975875	1.28827
	PF3D7_0407100	methyltransferase putative	PFD0350w	0.56796	0.18145	0.154901	0.349767	-0.151173	-0.255954	0.660104		0.719019	0.478209	0.515631	0.815289	0.545446	0.284944	0.216989
	PF3D7_1467800	conserved Plasmodium protein unknown function	PF14_0646	0.598496	0.683177	0.661796	0.940901	0.546985	0.32431	0.763791		1.44125	1.62647	1.46874	1.50298	1.24341	0.668494	0.683402
	PF3D7_1459700	pyridoxal 5'-phosphate synthase putative	PF14_0570	-1.45883	0.106856	-0.244692	0.431626	-0.364541	-0.464179	0.256971		-0.474095	1.11662	0.950783	0.810718	0.331693	-0.218085	0.100807
	PF3D7_1353000	tryptophan-rich protein pseudogene	MAL13P1.269	-0.105046	-0.198627	-0.371488	-0.73178	-0.542556	-0.313258	-0.577001		-0.371944	-0.48026	0.0150999	0.00373309	0.153521	-0.435663	-0.616137
	PF3D7_0210300	monocarboxylate transporter putative	PFB0465c	-0.59482	-0.144855	0.00981055	0.350126	0.0328842	-0.00194573	0.637183		0.387771	0.90078	1.18436	1.69288	0.728266	0.0547943	-0.0725641
	PF3D7_0924400	conserved Plasmodium protein unknown function	PFI1200w	-0.779645	-0.375504	-0.286462	-0.00332511	-0.114506	-0.104169	-0.0300149		-0.896701	-0.757647	-0.234379	-0.146539	0.580467	0.231048	0.625816
	PF3D7_0911800	conserved Plasmodium protein unknown function	PFI0575c	-1.10931	-1.34954	-1.28017	-1.09467	-0.362876	-0.213586	-0.25741		-0.951356	-1.21642	-0.913516	0.422143	0.332061	0.0585192	0.575241
	PF3D7_1470500	phosphodiesterase delta putative	PF14_0672	-1.12858	-0.913424	-0.718782	-0.420761	-0.244468	-0.124662	0.161782		-0.723359	-0.0364971	0.559816	0.725819	0.449498	0.381056	0.139293
	PF3D7_1356500	conserved Plasmodium protein unknown function	MAL13P1.276	0.812677	0.301096	0.214377	0.0818969	0.114518	0.0787677	0.236385		1.09433	0.386507	0.0297905	1.16712	0.808065	0.398979	-0.116547
	PF3D7_0702900	centrin putative	MAL7P1.10	-0.40823	-0.796033	-0.68987	-0.430884	-0.872493	-0.942626	-0.585705		-0.243659	-0.0196119	0.170664	-0.0105661	-0.179515	-0.2884	-0.0504867
	PF3D7_0416000	RNA-binding protein putative	PFD0775c	0.185456	-0.0557012	0.0650363	-0.117399	-0.178187	-0.203429	-0.0698744		0.249533	0.230338	0.268835	0.460292	0.513339	0.495004	0.32631
	PF3D7_0611300	conserved Apicomplexan protein unknown function	PFF0555w	-0.388545	-0.161993	-0.312366	-0.153604	-0.514417	-0.783041	-0.449979		0.00232162	0.236227	0.460862	0.624155	0.176725	-0.533684	-0.369268
	PF3D7_1347000	WD repeat-containing protein 92 putative	PF13_0250	-0.116077	0.764032	0.467383	0.633985	-0.0811165	-0.117832	0.202281		0.352351	1.13281	0.933759	0.958994	0.609494	0.629094	0.212697
	PF3D7_1401400	early transcribed membrane protein 14.1	PF14_0016	0.222229	-1.65143	-2.11942	-2.39891	-1.79354	-2.16121	-1.88016		0.953701	-1.42287	-2.45904	-2.07436	-1.10364	0.598197	0.341222
	PF3D7_0710000	conserved Plasmodium protein unknown function	MAL7P1.30	-0.648925	-0.7383	-0.623389	-0.658891	-0.366141	-0.660673	-0.803765		-0.59011	-0.260549	0.263966	0.404467	0.322194	-0.0161709	-0.157129
	PF3D7_0703000	conserved Plasmodium protein unknown function	PF07_0010	0.843561	0.575798	0.288669	0.290307	-0.464962	-0.867461	-0.509667		0.54296	0.838788	0.880942	0.377364	0.222839	0.507735	0.592243
	PF3D7_0807500	proteasome subunit alpha type-6 putative	MAL8P1.128	-0.757658	-0.474492	-0.617213	-0.294609	-0.675224	-1.11046	-0.688531		-0.277698	0.168839	0.406441	0.592275	0.0123527	-0.767241	-0.623619
	PF3D7_1021400	endomembrane protein 70 putative	PF10_0208	0.00342604	-0.269313	-0.362248	-0.0476049	-0.322355	-0.177567	0.181099		0.85456	0.972922	0.727686	1.44876	0.363987	0.142957	0.156284
	PF3D7_0532200	Plasmodium exported protein (PHISTc) unknown function	PFE1595c	0.1925	-0.187981	-0.0924667	0.19819	-0.129657	-0.151136	-0.30265		0.697614	0.287319	-0.202576	0.820346	0.556257	-0.200437	-0.180938
	PF3D7_0501900	conserved protein unknown function	PFE0095c	0.635074	0.268195	0.0192816	0.215815	-0.0269329	-0.62453	0.0716775		0.830492	0.601877	0.760193	0.877187	0.657009	0.176942	0.670025
	PF3D7_1040000	rifin	PF10_0393	0.900914	-0.2313	-0.368381	-0.30593	-0.166283	0.560136	0.688951		0.785889	-0.315508	-0.735469	0.194999	0.516512	1.1195	1.3669
	PF3D7_1474600	conserved Plasmodium membrane protein unknown function	PF14_0714	0.292112	0.216107	0.370239	0.563686	0.490232	0.400436	0.76493		0.943866	0.921285	0.838718	1.26687	1.17177	0.602309	0.694953
	PF3D7_1108600	endoplasmic reticulum-resident calcium binding protein	PF11_0098	-1.7447	-1.44312	-1.28112	-0.7745	-0.754494	-0.792402	-0.358513		-1.73534	-1.09614	-0.221093	0.156951	-0.0742061	-0.575019	-0.430235
	PF3D7_0815400	conserved Apicomplexan protein unknown function	MAL8P1.85	-1.02977	-0.829476	-0.657217	-0.184503	-0.467828	-0.306164	0.100719		-0.93034	-0.082186	0.191693	0.555626	0.211361	0.165652	0.381752
	PF3D7_1427500	DNA mismatch repair protein MSH2 putative	PF14_0254	-1.52102	-0.488613	-0.636156	-0.223628	-0.579055	-0.861211	-0.777273		-0.626048	0.662005	0.645856	0.695177	0.0983194	-0.643292	-0.743742
	PF3D7_0100200	rifin	PFA0010c	3.20972	0.496402	0.663204	0.924441	0.088497	1.31405	2.10485		2.86531	0.668536	0.289667	0.772767	0.765232	0.579232	0.924105
	Pfa_asR_6815	#N/A	Pfa_asR_6815	0.778572	0.441478	0.331978	0.0507151	0.125929	0.296631	0.547992		1.11786	0.816006	0.158353	0.179954	0.802423	0.575543	0.434798
	PF3D7_0625300	DNA polymerase 1 putative	PFF1225c	-0.540087	-0.28306	-0.54858	-0.513737	-1.00795	-1.10502	-0.91369		-0.852129	-0.290778	-0.0904095	-0.134156	-0.331716	-0.166007	-0.165592
	PF3D7_0713800	negative elongation factor A putative	PF07_0052	-0.631759	-0.453469	-0.182956	-0.323087	0.464031	0.681678	0.478334		-1.05799	-1.23237	-1.11267	0.934423	1.13824	0.503615	1.03533
	PF3D7_0914600	transcription elongation factor 1 putative	PFI0715w	-0.0104638	-0.0427709	-0.135817	0.175661	0.131524	-0.299503	0.0376097		0.900177	0.827415	0.818201	1.60259	0.80433	0.0350168	0.290931
	PF3D7_1331500	conserved Plasmodium protein unknown function	PF13_0169	0.176303	0.141139	0.0251381	-0.464432	0.157863	0.692477	0.345036		-0.547559	-0.702385	-0.685971	-0.420453	0.830548	0.481354	0.371865
	PF3D7_0408500	flap endonuclease 1	PFD0420c	-1.06596	-0.763105	-0.85268	-0.80298	-1.01324	-0.562781	-0.557642		-1.83368	-1.2039	-0.699946	-0.514229	-0.342042	-0.105203	-0.11936
	PF3D7_1203300	conserved Plasmodium protein unknown function	PFL0165c	-0.795147	-0.377305	-0.29452	0.10017	-0.471115	-0.690379	-0.510016		-0.840188	-0.019694	-0.0850059	0.348358	0.19976	0.00966367	0.0784637
	PF3D7_0612500	conserved Plasmodium protein unknown function	PFF0605c	-1.21302	-1.64169	-1.23345	-1.34856	-0.784852	-0.808055	-0.747889		-1.07449	-1.82413	-1.40877	-0.0476885	-0.114138	0.16365	-0.282467
	PF3D7_0821800	protein transport protein SEC61 subunit beta putative	MAL8P1.51	0.301911	0.139173	0.00684242	0.296104	-0.634676	-0.584045	-0.0591072		0.0257162	0.0887234	0.264025	0.22831	0.0356859	-0.804608	-0.344092
	PF3D7_1316600	choline-phosphate cytidylyltransferase	MAL13P1.86	-0.47752	-0.214918	-0.1342	0.0789102	0.137677	0.00381158	0.114951		-0.567294	-0.378425	-0.233015	0.664682	0.80802	0.50941	0.425449
	PF3D7_0800600	Plasmodium exported protein (PHISTa) unknown function	MAL8P1.163	0.248543	-0.129084	-0.0306976	0.081446	0.0759224	0.423149	0.720045		0.481037	0.0254204	0.450199	0.671172	0.745559	0.651673	1.008
	PF3D7_1024600	RAP protein putative	PF10_0240	-0.268474	0.0198389	-0.150554	-0.0272944	-0.727605	-0.757248	-0.683908		-0.0438766	0.316425	0.403859	0.0450726	-0.058403	-0.612231	-0.84883
	Pfa_snoR_U14b	#N/A	Pfa_snoR_U14b	1.27624	0.919393	1.11726	1.12171	0.370718	1.82529	1.97108		2.27713	1.78031	0.945891	2.09147	1.03861	1.53191	1.4689
	PF3D7_0417600	conserved Plasmodium protein unknown function	PFD0855c	-0.259687	-0.552218	-0.285601	-0.313203	-0.534335	-0.348538	-0.453415		-0.407016	-0.492692	-0.159145	-0.406454	0.133095	-0.0711822	-0.244001
	PF3D7_1457900	conserved Plasmodium protein unknown function	PF14_0552	-0.607624	-0.713191	-0.696855	-0.830871	-0.782111	-0.923078	-1.35396		-0.764962	-0.863091	-0.397362	-0.138745	-0.114986	-0.0775649	-0.279453
	Pfa_raR_6430	#N/A	Pfa_raR_6430	0.824415	-0.0472451	-0.70008	-0.660354	-0.41024	0.813576	1.03797		1.13281	0.595772	-0.0275726	0.242295	0.254317	1.00548	1.13064
	PF3D7_1113100	protein tyrosine phosphatase	PF11_0139	-0.179592	-0.274502	-0.219278	-0.211258	0.119043	-0.761761	-0.608232		0.496643	0.153644	-0.178679	0.402997	0.782439	0.229138	0.403412
	PF3D7_0809700	RuvB-like helicase 1	PF08_0100	-0.83673	-1.11101	-1.04347	-0.845885	-0.734948	-0.794727	-0.772811		-0.496158	-0.589349	-0.291826	-0.175058	-0.0716931	-0.244915	0.111777
	PF3D7_1361100	protein transport protein Sec24A	PF13_0324	-0.643381	-0.802743	-0.503452	-0.139178	-0.389415	0.100091	0.433445		-0.325573	-0.171795	-0.104824	0.62078	0.273596	0.534648	0.43356
	PF3D7_1125900	conserved Plasmodium protein unknown function	PF11_0269	0.681474	0.266526	0.164189	-0.0756299	0.212096	-0.113984	-0.0548569		1.09363	0.512623	0.200075	0.162358	0.872906	-0.0382966	0.415476
	PF3D7_0311500	conserved Plasmodium protein unknown function	PFC0486c	0.354065	-0.116752	-0.173251	0.0257177	-0.420014	-0.556147	-0.182366		1.44542	0.804606	-0.0548819	0.118266	0.238906	-0.0828115	0.288254
	PF3D7_1145500	ABC transporter B family member 3 putative	PF11_0466	-0.141933	0.249787	0.131981	0.447028	-0.312518	-0.474231	-0.20444		0.61147	1.08787	0.883557	0.717642	0.346006	-0.222456	-0.248483
	PF3D7_1313700	Maf-like protein putative	MAL13P1.69	-0.299887	0.0998986	0.0170844	0.249857	-0.639281	-0.921106	-0.50224		0.412182	0.725449	0.587956	0.116184	0.0185736	-0.956041	-0.950583
	PF3D7_0304800	conserved Plasmodium membrane protein unknown function	PFC0220w	-0.715814	-0.049285	-0.0657212	-0.0507267	-0.328416	-1.04169	-0.998105		-0.379505	0.564713	0.877678	0.381079	0.329401	-0.53204	-0.669343
	PF3D7_1451300	E3 SUMO-protein ligase NSE2 putative	PF14_0488	-0.327462	0.0112242	0.068696	0.303717	0.263409	0.336835	0.578426		0.0217927	-0.040751	0.3954	0.894459	0.92068	0.294946	0.218731
	PF3D7_1132300	nucleic acid binding protein putative	PF11_0332	-0.213444	0.474293	0.248805	0.622137	-0.118864	0.122716	0.420514		-0.0904298	0.785948	0.974047	0.637496	0.537103	0.042854	0.15656
	PF3D7_1447300	mitochondrial ribosomal protein S14 precursor putative	PF14_0451	-0.498256	-0.248842	-0.526451	-0.139544	-1.07135	-1.40318	-0.654285		0.829705	1.05895	0.593664	0.835809	-0.415477	-0.722983	-0.475555
	PF3D7_1115400	cysteine proteinase falcipain 3	PF11_0162	-0.551758	-0.515077	-0.397798	-0.130155	-0.132196	-0.259972	-0.0716955		-0.34827	-0.18565	0.162972	0.448697	0.523586	0.0221871	0.0659635
	PF3D7_1235100	conserved Plasmodium protein unknown function	PFL1695c	0.41569	-0.29998	-0.175176	-0.633061	-0.721356	-0.180644	-0.342456		-1.40178	-0.941845	-0.84005	-0.137856	-0.066706	-0.169666	0.00394113
	PF3D7_1329200	conserved Plasmodium protein unknown function	MAL13P1.147	-0.267841	0.0828932	0.204542	0.273369	0.160077	0.389254	0.687759		0.00978397	0.615227	0.853249	0.770897	0.814548	0.50113	0.117145
	PF3D7_0823800	DnaJ protein putative	PF08_0032	-0.240065	-0.290922	-0.340572	-0.150664	-0.41484	-0.659775	-0.410697		0.297574	0.506397	0.638711	0.882275	0.235421	-0.679014	-0.593934
	PF3D7_1014800	conserved Plasmodium protein unknown function	PF10_0145	-0.362849	-0.384022	-0.379611	-0.291959	-0.384374	-0.092254	-0.40624		-0.536105	-0.452449	-0.162184	-0.0439931	0.265514	0.351138	0.360395
	PF3D7_1013600	conserved Plasmodium protein unknown function	PF10_0133	-0.980898	-0.237059	-0.256421	-0.200252	-0.509008	-0.698793	-0.607423		-1.09348	-0.160425	0.15465	0.247019	0.139969	-0.120009	-0.153153
	PF3D7_1419800	glutathione reductase	PF14_0192	-0.722314	-0.255587	-0.36056	0.023184	-0.690904	-0.96636	-0.299599		-0.0379015	0.622195	0.592595	0.401434	-0.0420145	-0.83939	-1.28956
	PF3D7_1307700	conserved Plasmodium protein unknown function	PF13_0041	0.265756	0.270877	0.25208	0.386818	0.457972	0.488543	0.453093		0.038591	-0.0310443	0.157042	0.325954	1.10565	0.409142	0.711971
	PF3D7_1417700	conserved Plasmodium protein unknown function	PF14_0176	0.651612	0.436058	0.275095	0.454257	0.275387	-0.133412	0.0472355		1.28428	1.40349	1.50919	1.30387	0.921516	0.0972997	0.0494747
	PF3D7_0626840	small nucleolar RNA snoR35	Pfa_snoR_35	1.21978	1.11916	0.796765	0.883246	-0.123975	-0.184514	0.256205		2.05296	2.25536	1.25609	1.28385	0.522047	-0.0953037	-0.435179
	Pfa_asR_6677	#N/A	Pfa_asR_6677	0.284833	0.776078	0.4404	0.45149	0.486164	0.707501	0.706299		-0.733299	0.284443	1.01546	1.30567	1.12986	0.966044	0.725531
	MAL8a_5.8S:rRNA	#N/A	MAL8a_5.8S:rRNA	1.68092	2.03584	2.67008	2.19525	0.782981	3.08444	2.0368		2.22326	2.28864	1.76146	3.59218	1.42601	1.40302	0.78922
	PF3D7_0925500	thioredoxin-like protein 2	PFI1250w	0.338774	0.598584	0.611235	0.760613	0.41082	0.564018	0.806847		0.158954	1.02994	0.95356	0.821382	1.05372	0.776789	0.745649
	PF3D7_1201200	Plasmodium exported protein (PHISTa-like) unknown function	PFL0060w	-0.960064	-2.15049	-2.23019	-2.45971	-1.9024	-2.19239	-2.09694		-0.60367	-2.26806	-3.66838	-2.58983	-1.25971	-0.225244	-0.0591287
	PF3D7_1213500	integral membrane protein GPR180 putative	PFL0655w	0.392883	0.362207	0.398961	0.604266	0.38977	0.605257	0.95722		0.87505	0.168816	0.538722	1.15788	1.02957	1.14865	0.983931
	PF3D7_1351800	conserved Plasmodium protein unknown function	PF13_0270	0.222706	-0.0965928	-0.234555	0.144666	-0.188509	-0.096417	0.137737		0.540689	0.289629	-0.462841	-0.397303	0.45108	0.681921	0.820939
	PF3D7_0205000	conserved Plasmodium protein unknown function	PFB0225c	0.590631	0.701975	0.537713	0.572645	0.0116817	-0.0474046	0.243849		0.816206	1.25675	1.17067	0.515457	0.650915	1.05464	0.63157
	PF3D7_1005900	conserved Plasmodium protein unknown function	PF10_0060	-0.528257	-0.354355	-0.270665	-0.184086	-0.24252	-0.397172	-0.255078		-0.545829	-0.310964	0.182806	0.44174	0.395297	-0.355449	-0.383068
	PF3D7_0811700	conserved Plasmodium protein unknown function	PF08_0090	-0.465018	-0.275084	-0.251942	-0.261099	0.0458201	-0.111449	-0.252919		-0.703697	-0.716693	-0.495488	0.433307	0.682217	0.00495741	0.0156393
	PF3D7_1304700	cyclin	PF13_0022	0.558522	0.626266	0.544765	0.581999	-0.309242	-0.655194	-0.163658		1.18309	1.19293	1.01867	0.730564	0.326086	-0.356378	-0.196924
	PF3D7_1215700	conserved Plasmodium protein unknown function	PFL0755c	-0.141019	-0.33639	-0.435679	-0.643978	-0.453508	-0.251306	-0.29328		-0.700239	-0.688163	-1.08673	-0.775515	0.181162	-0.0489264	-0.406964
	PF3D7_0416200	conserved protein unknown function	PFD0785c	-0.466666	-0.0448236	-0.165184	-0.173688	-0.400099	-0.0430265	-0.0884017		-0.794005	-0.758113	-0.786194	-0.76407	0.233992	0.682458	0.744356
	PF3D7_1412300	nuclear transport factor 2 putative	PF14_0122	-0.780897	-0.470817	-0.664251	-0.490988	-0.953369	-1.42815	-0.810056		-0.276446	0.454042	0.701283	0.315337	-0.319623	-1.12663	-1.05663
	PF3D7_1101000	erythrocyte membrane protein 1 (PfEMP1) pseudogene	PF11_0522	-0.846462	-0.793454	-0.741825	-0.581877	-0.576359	-0.315757	0.269482		-0.40687	-0.505436	-0.277053	0.371418	0.0564898	0.592716	0.654484
	PF3D7_0618700	trafficking protein particle complex subunit 6A putative	PFF0905w	-0.0998956	-0.204053	-0.273615	-0.268077	-0.646635	-1.11196	-0.86726		0.538203	0.148906	0.293676	0.277633	-0.0141653	-0.815599	-0.515878
	PF3D7_1441600	acid cluster protein 33 homologue putative	PF14_0395	1.04932	0.617497	0.856558	0.918671	0.523324	0.793097	0.86457		0.91344	0.64706	0.558793	1.14388	1.1541	1.09877	0.921274
	PF3D7_0825400	conserved Apicomplexan protein unknown function	MAL8P1.25a	1.60432	1.73009	1.71404	1.8845	1.22835	1.59185	1.75809		2.12328	2.43742	2.27929	1.97831	1.8578	1.74437	1.62279
	PF3D7_1024900	conserved Plasmodium protein unknown function	PF10_0243	-0.174662	0.310308	0.177162	0.318765	-0.753247	-0.781193	-0.427167		0.191892	0.717461	0.529813	-0.140893	-0.124504	-0.258974	-0.308514
	PF3D7_1412100	mini-chromosome maintenance complex-binding protein putative	PF14_0120	-0.986289	-0.423278	-0.297327	0.0132122	-0.3534	-0.0253099	0.146075		-0.907302	-0.219251	0.0510526	0.20474	0.271771	0.171376	0.0413894
	PF3D7_0404600	conserved Plasmodium membrane protein unknown function	PFD0225w	0.446763	0.819839	0.676141	0.938146	-0.0605948	0.0572724	0.354248		0.26472	0.931876	1.4629	0.735319	0.56399	1.01356	0.647256
	PF3D7_1435300	NAD(P)H-dependent glutamate synthase putative	PF14_0334	-1.23897	-1.00385	-0.618082	-0.565804	-0.213893	0.128561	0.12802		-1.70569	-1.34306	-0.873428	-0.0792871	0.409438	0.918683	0.587029
	PF3D7_1019300	zinc finger protein putative	PF10_0186	-1.45263	-1.69116	-1.45201	-1.61324	-0.860176	-0.38394	-0.660583		-1.13996	-1.76925	-1.16069	-0.367801	-0.237338	-0.233063	-0.274651
	PF3D7_1216800	tRNA Proline	2277.pre-tRNA-Pro-1	0.312141	-0.154125	0.0543237	-0.291471	0.193422	0.380976	0.243168		0.890651	-0.115956	-0.301411	-0.159838	0.815234	0.845794	0.710093
	PF3D7_0921500	conserved Plasmodium protein unknown function	PFI1055w	0.0375841	0.671848	0.342735	0.545969	-0.327615	-1.04429	-0.860558		0.855081	1.23987	0.761183	0.209394	0.293457	-0.795816	-0.567249
	PF3D7_0932400	peptide chain release factor 1	PFI1575c	-0.744335	-0.24021	-0.211962	0.0514701	-0.461526	-0.0238851	0.236534		-0.619184	-0.0417458	0.141338	0.325384	0.15825	0.175911	0.13893
	PF3D7_0114700	rifin	PFA0710c	2.04114	0.860373	0.985527	0.957345	0.55764	0.834128	1.13958		1.54139	0.782691	0.862169	1.18817	1.17602	0.775174	0.771967
	PF3D7_1028900	inner membrane complex protein 1m putative	PF10_0283	-1.23786	-1.12597	-1.08526	-1.39675	-0.905299	-0.51859	-0.735388		-1.87766	-1.94341	-1.70892	-0.960094	-0.286924	0.222917	0.0367866
	PF3D7_0910500	DNA repair protein REV1 putative	PFI0510c	0.0679942	-0.236445	-0.131085	-0.256535	-0.125924	-0.29515	-0.396757		-0.150581	-0.444717	-0.323599	-0.00708818	0.490852	0.235212	0.317884
	PF3D7_1210100	syntaxin Qa-SNARE family	PFL0505c	0.500009	0.43196	0.499618	0.625343	0.516634	0.285287	0.31513		0.50818	0.225056	0.315963	1.38009	1.13228	0.338545	0.321306
	PF3D7_0519100	50S ribosomal protein L14 mitochondrial putative	PFE0960w	-0.552296	-0.373764	-0.282133	-0.163984	-0.237277	0.164825	0.286401		-0.84614	-0.320677	0.0322765	0.22996	0.37832	-0.0339231	0.0518481
	PF3D7_1460800	snRNA-activating protein complex subunit 3 putative	PF14_0580	0.734613	0.273211	-0.0925719	-0.051953	-0.316353	0.558366	0.578854		0.755648	0.494816	0.583799	0.589567	0.299034	0.226035	0.301744
	PF3D7_0806900	conserved Plasmodium protein unknown function	PF08_0112	1.28911	1.25827	1.24848	1.32481	0.591802	0.548067	0.440793		1.53275	1.55926	1.59751	1.62741	1.20709	0.576734	0.495012
	PF3D7_1223700	vacuolar iron transporter	PFL1140w	-1.03735	-0.45295	-0.533788	-0.0175707	-0.68361	-0.990057	-0.416152		0.264369	0.782092	0.767776	0.756164	-0.0688292	-0.844069	-0.668758
	PF3D7_1239800	conserved Plasmodium protein unknown function	PFL1930w	-0.864567	-0.21207	-0.255946	-0.441553	-0.533424	-0.574203	-1.1628		-1.12761	-0.625128	-0.157444	-0.935546	0.0812648	-0.0707493	-0.954992
	PF3D7_0905600	WD repeat-containing protein 66 putative	PFI0275w	-0.00967042	-0.175217	-0.18025	-0.150665	-0.00371866	-0.156889	-0.214289		-0.0926784	-0.21165	-0.115683	0.0811603	0.610896	0.802974	0.878957
	PF3D7_1248000	tRNA-splicing endonuclease putative	PFL2300w	-1.40307	-1.74207	-1.50984	-1.29182	-0.253669	-0.552955	-0.908251		-1.07316	-1.06823	-0.0359847	0.727458	0.360807	-0.421673	-0.612134
	PF3D7_0411600	tRNA Glutamic acid	MAL4_tRNA_Glu1	1.67801	0.999089	1.78041	1.25421	1.30205	1.69139	1.96849		1.89636	1.52244	0.876063	1.03343	1.91546	0.718305	0.21289
	PF3D7_0216900	conserved Plasmodium protein unknown function	PFB0775w	0.291354	0.291531	0.294245	0.365617	0.0746097	0.122762	-0.106992		-0.0297917	0.469224	0.77766	0.872594	0.688004	0.084436	0.0379142
	PF3D7_0102700	merozoite-associated tryptophan-rich antigen	PFA0135w	-0.378728	-1.27697	-1.36406	-1.14921	-1.11688	-0.863673	-0.484335		-0.417342	-1.22373	-1.52337	-1.3389	-0.503551	0.993602	0.499077
	PF3D7_1250200	CSC1-like protein putative	PFL2410w	-0.0424667	-0.166625	0.0599551	-0.0247311	0.300015	0.222887	0.412464		0.248967	-0.0364196	-0.397464	0.327925	0.912808	1.08569	0.81242
	PF3D7_1216100	conserved Plasmodium membrane protein unknown function	PFL0775w	0.00482093	0.452729	0.429313	0.741358	0.477283	0.635793	0.562965		0.775844	1.35994	1.38949	1.67304	1.08842	0.0218782	-0.006026
	PF3D7_1432200	conserved Plasmodium protein unknown function	PF14_0303	-0.967299	-1.5059	-1.38012	-1.53995	-0.410902	-0.052241	-0.549685		-1.42837	-2.11672	-1.74618	-0.261113	0.199975	0.33086	0.28537
	PF3D7_1450000	serine/threonine protein kinase putative	PF14_0476	0.01424	0.229122	0.336927	0.469196	0.35915	0.25761	0.428825		0.373881	0.0781773	0.0356391	0.0726875	0.969463	0.0860249	0.404796
	PF3D7_0625800	conserved Plasmodium protein unknown function	PFF1250w	-0.228814	-0.820669	-0.774138	-0.730119	-0.685123	-0.849983	-0.981279		0.133405	-0.65315	-0.805345	-0.0445232	-0.0763843	-0.232572	-0.181317
	PF3D7_1328700	Plasmodium RNA of unknown function RUF1	RNAzID:1678	-0.604022	-0.606538	-0.0968259	0.369045	0.717784	1.66938	2.48236		0.152664	0.553755	-0.000821167	2.40741	1.32634	1.76264	1.45759
	PF3D7_1037400	conserved Plasmodium protein unknown function	PF10_0367	0.5978	0.922381	0.691706	0.523437	0.198319	-0.24124	0.050189		0.561853	0.829856	0.219986	0.139311	0.806815	0.234518	0.262843
	PF3D7_0515100	rhomboid protease ROM9	PFE0755c	-0.562478	-0.243917	-0.2059	-0.088369	-0.773207	-0.703599	-0.41896		-0.43484	0.00323134	0.253762	0.175896	-0.165743	-0.256056	-0.641883
	PF3D7_1414500	atypical protein kinase ABC-1 family putative	PF14_0143	-0.779785	-0.782509	-0.749607	-1.04906	-0.632928	-0.47866	-0.731862		-0.984299	-1.11156	-0.968851	-0.553069	-0.026401	0.479558	0.0771555
	PF3D7_1348700	WD repeat-containing protein 16 putative	MAL13P1.245	0.00598357	-0.277188	-0.289014	-0.167133	-0.176315	-0.0532101	-0.164158		-0.34365	-0.398539	0.207932	0.206711	0.428019	0.603831	0.572924
	PF3D7_1006600	phosducin-like protein putative	PF10_0066	0.133565	0.245789	0.154342	0.34075	-0.387598	-0.81882	-0.475187		0.600797	0.703471	0.440604	0.636677	0.215879	-0.596002	-0.208029
	PF3D7_0723200	conserved Plasmodium protein unknown function	MAL7P1.124	0.538006	0.517039	0.820465	0.998039	0.275818	0.848969	1.15268		1.14874	1.15199	1.18736	1.33514	0.878431	1.16897	0.840109
	PF3D7_0525200	structural maintenance of chromosomes protein 6 putative	PFE1255w	-0.933577	-0.610719	-0.567872	-0.470032	-0.329722	-0.152729	-0.483014		-1.05042	-0.55705	0.102394	-0.0867048	0.2728	0.306036	0.0633871
	PF3D7_0402400	Plasmodium exported protein unknown function	PFD0115c	0.041149	-0.186748	-0.401666	-0.325181	-0.394268	-0.858737	-0.324108		0.334121	-0.0898881	-0.0797066	0.389564	0.207774	-0.513513	-0.311223
	PF3D7_1121400	WD repeat-containing protein putative	PF11_0222	0.947417	0.595646	0.550852	0.749944	0.0729831	0.968472	1.28823		1.19585	1.02077	0.677368	0.943415	0.674682	1.12413	0.44507
	PF3D7_1008400	26S protease regulatory subunit 4 putative	PF10_0081	-1.15754	-0.954518	-0.896022	-0.564929	-0.424161	-0.46186	-0.290036		-1.24284	-1.0255	-0.26105	-0.0310925	0.177251	0.0935652	0.145803
	PF3D7_1021600	deoxyribose-phosphate aldolase putative	PF10_0210	-0.352035	-0.273824	-0.513656	-0.438326	-0.58016	-0.814112	-0.448049		0.0635092	0.37483	0.463332	0.329347	0.0187194	-0.598552	-0.32329
	AGILENT_CONTROL	#N/A	RC10	-1.41849	-0.115754	-0.291128	-0.806879	-0.66654	-0.478686	-0.645867		-0.774407	-1.00233	-1.34154	-0.0730424	-0.0677202	-0.964716	-0.513658
	PF3D7_0321700	conserved Plasmodium protein unknown function	PFC0960c	-0.446095	-0.702573	-0.886258	-0.949779	-0.585708	-0.332543	-0.575312		-0.774744	-0.591126	-0.258737	-0.464958	0.0126803	0.235414	-0.360113
	PF3D7_1134800	coatomer subunit delta	PF11_0359	0.483076	0.117584	0.175182	0.266293	0.0610589	0.3517	0.396931		0.504916	0.0474506	-0.0674804	0.626648	0.659292	0.534733	0.687219
	PF3D7_1409700	conserved Plasmodium protein unknown function	PF14_0095	-0.30096	0.202537	0.164848	0.329	-0.194136	-0.462634	-0.306575		0.220406	0.582932	0.539194	0.73345	0.40234	-0.0426113	0.092599
	PF3D7_1141500	conserved Plasmodium protein unknown function	PF11_0426	-0.00105369	-0.801871	-0.806003	-0.960485	-0.791548	-0.081354	-0.143454		0.172837	-0.760833	-1.09783	-0.82264	-0.195646	0.513986	0.519807
	PF3D7_1404900	conserved Plasmodium protein unknown function	PF14_0046	0.234916	0.314104	0.389028	0.392054	0.574163	-0.0234029	0.0788524		0.297607	0.335274	0.461155	0.212446	1.16987	0.325539	0.822294
	PF3D7_0802700	conserved Plasmodium protein unknown function	MAL8P1.149	-0.345688	-0.802396	-0.937354	-1.42925	-0.981173	-1.19118	-1.3804		-0.832933	-1.20043	-0.786948	-0.602141	-0.385672	-0.304309	-0.315242
	PF3D7_0830000	5.8S ribosomal RNA	MAL8a_5.8s	1.697	2.0846	3.28323	2.73371	1.14828	3.41365	2.69343		2.30592	2.34109	1.54526	3.04256	1.74367	1.71981	1.30822
	PF3D7_1122600	conserved Plasmodium protein unknown function	PF11_0234	-0.458537	-0.766082	-0.750126	-0.841274	-0.444893	-0.118496	-0.196994		-0.670382	-0.827358	-0.398101	0.180482	0.150465	0.213153	0.202154
	PF3D7_1248600	conserved Plasmodium protein unknown function	PFL2330w	-1.03987	-0.713642	-0.472096	-0.285114	0.181269	0.408044	0.418045		-0.93134	-0.221809	0.425499	0.946826	0.776171	0.517376	0.365743
	PF3D7_0630600	conserved protein unknown function	PFF1485w	0.204866	0.109831	0.17017	0.515641	0.0520967	0.224459	0.453586		0.300742	0.247309	0.318938	0.762827	0.646539	0.564624	0.591816
	PF3D7_1475200	conserved protein unknown function	PF14_0720	0.451607	0.800401	0.81089	1.02216	0.0367025	-0.0096332	-0.220784		0.514816	1.09709	1.1445	0.648369	0.630685	0.30925	0.0971819
	PF3D7_0812600	ubiquitin-conjugating enzyme E2 putative	PF08_0085	0.139046	-0.0402666	-0.00853461	0.362556	0.0924263	-0.220689	0.345729		0.666147	0.680699	0.819151	0.897821	0.68622	-0.0120076	0.280417
	PF3D7_0303000	N-ethylmaleimide-sensitive fusion protein	PFC0140c	-0.355287	-0.674192	-0.605638	-0.287725	-0.223871	-0.138018	-0.0345213		-0.465798	-0.676329	-0.290472	0.176331	0.369427	0.539183	0.54057
	PF3D7_1312000	malonyl CoA-acyl carrier protein transacylase	PF13_0066	-0.0659453	-0.252699	0.111182	0.166727	0.239115	0.541956	0.731648		0.0611228	0.0999872	0.846438	0.626477	0.831067	0.0703799	0.168667
	PF3D7_1474800	proteasome subunit alpha type-1 putative	PF14_0716	-1.09663	-0.928863	-0.960823	-0.616784	-0.832062	-1.06284	-0.553318		-0.340763	-0.0242714	0.122161	0.39242	-0.240319	-0.876656	-0.730715
	PF3D7_1330600	elongation factor Tu putative	MAL13P1.164	-0.707547	-0.373343	-0.425457	-0.159961	-0.552172	-0.353876	-0.237183		-0.526941	-0.0226848	0.278666	0.0851706	0.0394392	-0.332913	-0.364302
	PF3D7_0303100	conserved Plasmodium protein unknown function	PFC0145c	-0.296764	-0.275905	-0.150033	-0.0448509	0.228827	0.0103411	0.0564442		-0.0930007	-0.0124942	-0.171822	0.817881	0.819082	0.909674	0.421608
	PF3D7_1027600	topoisomerase putative	PF10_0412	0.222512	0.235152	-0.158599	-0.0160702	-0.339054	-0.454851	-0.240794		1.14552	1.20114	0.692339	0.705232	0.250295	-0.0223411	-0.505952
	PF3D7_0707800	RAP protein putative	MAL7P1.23	0.262983	0.506276	0.518908	0.74928	0.231394	0.297418	0.433588		0.242676	0.633681	1.12721	0.910894	0.82052	0.510014	0.583209
	PF3D7_1370900	unspecified product	PF13TR010	0.872536	-0.152372	-0.119781	-0.127181	0.000667723	0.507034	0.78904		0.956057	0.500686	0.410043	0.421348	0.589521	2.1587	2.23215
	RNAzID:3917	#N/A	RNAzID:3917	-0.225528	-0.180537	-0.312148	-0.274456	-0.45989	-1.01744	-0.68287		0.246968	0.565393	0.31746	0.295053	0.128418	0.19696	0.103927
	PF3D7_0620200	conserved Plasmodium protein unknown function	PFF0985c	-0.876662	-0.822802	-0.992933	-0.860935	-0.0804178	-0.775384	-1.02068		-0.466934	-0.849662	-0.961598	0.490146	0.507771	0.78628	0.522754
	PF3D7_1411300	conserved Plasmodium protein unknown function	PF14_0111	-0.335465	-0.319148	-0.295247	-0.228309	-0.264389	-0.456024	-0.554934		-0.50216	-0.773319	-0.563924	0.0587602	0.32297	0.242694	0.163031
	PF3D7_0526700	conserved protein unknown function	PFE1330c	0.191151	0.470212	0.388535	0.348189	-0.0302554	0.0989176	-0.0499274		0.132933	0.352689	0.787851	0.466128	0.556535	-0.43029	-0.356543
	PF3D7_1456600	mitochondrial ribosomal protein L28 precursor putative	PF14_0539	-0.0797056	-0.061172	-0.00182523	0.291591	-0.498811	0.151631	0.461104		0.503076	0.871867	0.474722	0.370895	0.0868968	-0.257826	-0.0926384
	PF3D7_0223400	rifin	PFB1050w	5.17214	1.58577	1.03456	0.569945	1.3879	1.03255	0.915805		6.15201	2.89074	2.01932	2.69976	1.97274	2.11402	2.00761
	PF3D7_1339200	tRNA Proline	MAL13_tRNA_Pro1	0.435469	-0.258376	-0.00201254	-0.186071	0.265887	0.673895	0.99891		0.764668	0.106269	-0.42758	-0.0761017	0.846859	0.962228	1.00949
	PF3D7_0527700	tRNA Glutamic acid	MAL5_tRNA_Glu1	1.81097	1.09707	1.07919	1.07495	0.93091	1.3325	1.67642		0.595302	0.523221	0.711074	0.769269	1.51132	0.219689	-0.637597
	PF3D7_0810000	acyl-CoA binding protein putative	PF08_0099	2.09099	1.76914	1.49758	1.3893	0.262969	0.480222	0.710859		2.00869	1.80391	1.27151	0.73568	0.841333	0.0568005	0.156697
	PF3D7_1208400	amino acid transporter putative	PFL0420w	-1.38472	-1.00711	-0.967402	-0.985894	-0.896932	-0.919489	-1.35664		-1.80814	-1.27097	-0.453922	-0.376263	-0.320782	-0.446459	-0.576433
	PF3D7_1455700	conserved Plasmodium protein unknown function	PF14_0531	-1.78759	-0.166834	0.0868221	0.452076	0.080263	0.12154	0.446438		-1.63215	0.143721	0.767653	0.744974	0.656117	1.06331	1.07541
	PF3D7_1320600	ras-related protein Rab-11A	PF13_0119	-0.0708478	-0.0611896	-0.00788673	0.0388632	0.221381	-0.0436749	0.29045		0.264308	0.18484	-0.0127713	0.290273	0.795874	0.0533176	0.265577
	PF3D7_1422100	mitochondrial ribosomal protein L21 precursor putative	PF14_0212	-0.744474	-0.45933	-0.460312	-0.0186065	0.0811067	0.0483602	0.210901		-0.615237	-0.192874	0.125968	0.337115	0.655518	0.996075	0.983749
	PF3D7_1205700	targeted glyoxalase II	PFL0285w	1.30652	1.4827	1.32571	1.47188	0.882995	-0.092343	0.395233		1.99346	2.03987	1.84993	1.87102	1.45723	0.305484	0.433512
	PF3D7_0323200	conserved Plasmodium protein unknown function	PFC1035w	-0.623961	-0.348228	-0.300798	-0.0544289	-0.106532	-0.245129	-0.15264		0.00645166	0.348212	0.560123	0.62833	0.467652	0.353204	0.122016
	MAL5/7_5.8S:rRNA	#N/A	MAL5/7_5.8S:rRNA	1.95314	2.24936	2.72971	2.16398	1.12239	3.09269	2.43968		2.44799	2.32909	1.75904	2.62829	1.69563	1.35276	0.667063
	PF3D7_0317400	DNA replication complex GINS protein putative	PFC0765c	1.00487	0.782119	0.883288	0.957358	0.405574	0.372997	0.549727		1.14172	1.14101	1.07553	1.22149	0.976291	0.323231	0.0370722
	PF3D7_0825600	cytochrome c oxidase assembly protein putative	PF08_0025	1.30629	0.567659	0.2569	0.314258	-0.3078	-0.759247	-0.394991		2.12537	1.1031	0.784537	0.259512	0.262237	-0.206178	-0.0682017
	PF3D7_0309100	conserved Plasmodium protein unknown function	PFC0381c	-0.296304	-0.296196	-0.134496	-0.0925654	-0.169711	0.157467	0.560918		0.0766925	0.403415	0.315607	0.316855	0.400126	0.0896141	0.0671746
	PF3D7_0512100	conserved Plasmodium protein unknown function	PFE0600c	0.165206	0.250217	0.0711559	0.388485	-0.0652261	-0.389184	-0.090937		0.684497	1.02387	0.639043	0.797475	0.504509	-0.23705	-0.0963003
	PF3D7_0714200	conserved Plasmodium protein unknown function	PF07_0056	-0.893271	-0.812852	-0.61916	-0.554322	-0.318359	-0.0572841	-0.203863		-1.20491	-1.3629	-1.11177	-0.0845417	0.250748	0.503998	0.331076
	PF3D7_0408600	sporozoite invasion-associated protein 1	PFD0425w	-1.22326	-0.576233	-0.162494	0.73656	0.22928	0.535112	0.890489		-0.724592	0.591364	0.810354	0.72497	0.796868	1.04448	1.09233
	PF3D7_0316600	formate-nitrite transporter	PFC0725c	-0.242349	-0.708546	-0.912292	-0.578063	-1.20371	-1.38184	-0.703734		1.47474	1.00105	0.405303	0.548513	-0.636714	-0.9146	-0.723659
	PF3D7_0912700	conserved Plasmodium protein unknown function	PFI0620w	0.210301	0.29487	0.165624	0.210206	0.0656675	-0.272685	-0.44638		0.664146	0.915737	0.881654	0.710305	0.630433	-0.255088	0.0971167
	PF3D7_1444300	1-acyl-sn-glycerol-3-phosphate acyltransferase putative	PF14_0421	-0.101708	0.331776	0.0592575	0.207618	-0.103572	0.037197	0.285956		-0.0705952	0.410421	0.379814	0.93456	0.460828	-0.747495	-0.377604
	PF3D7_1141200	conserved Apicomplexan protein unknown function	PF11_0423	-1.53737	-1.36404	-0.990302	-0.673882	-0.423092	-0.541236	-0.451071		-0.817567	-0.380712	-0.215319	0.420964	0.140784	-0.225708	-0.0166311
	PF3D7_0510200	peptidyl-prolyl cis-trans isomerase	PFE0505w	-0.339225	-0.228598	-0.250386	-0.168051	-0.231288	-0.0399683	0.0259143		-0.387683	-0.302015	-0.305228	0.0220983	0.3308	0.406658	0.572811
	PF3D7_1357500	DNA helicase putative	PF13_0308	-0.918175	-0.90897	-0.702223	-0.336609	-0.132199	-0.260464	-0.208733		-0.554117	-0.609327	-0.35933	0.436632	0.42988	0.420354	0.47811
	PF3D7_1009500	metalloprotease putative	PF10_0092	0.272523	0.318282	0.330876	0.597666	-0.226203	0.139513	0.228956		0.583056	0.572081	0.514246	0.391259	0.334935	-0.322459	0.0510106
	PF3D7_1437000	N-acetyltransferase putative	PF14_0350	-0.131459	-0.249289	-0.391303	-0.522641	-0.441411	-0.442002	-0.585827		-0.635332	-0.6273	-0.609898	-0.204054	0.119014	0.335127	0.153642
	PF3D7_0323500	survival motor neuron-like protein	PFC1050w	-0.791801	-0.236603	-0.259947	-0.251079	-0.308242	0.012845	0.0639836		-1.32843	-0.950247	-0.655175	-0.680268	0.252071	0.125461	0.0722599
	PF3D7_1116800	heat shock protein 101	PF11_0175	0.860018	0.210467	0.283692	0.373386	0.496096	0.452911	0.447931		0.55083	-0.317031	-1.076	-1.60962	1.05518	0.585567	1.27761
	PF3D7_1448500	conserved Plasmodium protein unknown function	PF14_0463	-0.900886	-0.186842	-0.166767	-0.177699	-0.427292	-0.214043	-0.410947		-1.0706	-0.397829	0.0921961	-0.135808	0.131697	0.363758	-0.0461637
	PF3D7_1334000	RING zinc finger protein putative	PF13_0188	-0.369733	-0.718622	-0.942667	-0.911309	-0.976939	-0.771129	-0.628984		-0.689152	-0.518865	-0.649127	-0.522531	-0.41899	-0.205192	0.00571508
	PF3D7_1135200	regulator of chromosome condensation putative pseudogene	PF11_0362a	-0.71719	-0.680262	-0.435401	-0.449056	-0.364592	0.107012	0.252318		-0.836494	-0.87791	-0.649204	-0.0898374	0.192386	-0.0198704	-0.0214923
	PF3D7_1244000	glucose inhibited division protein a homologue putative	PFL2115c	-0.39697	0.109468	0.186862	0.504352	0.0252296	0.312274	0.713521		0.134469	0.569642	0.462567	0.623115	0.581199	0.608724	0.70215
	PF3D7_1400100	erythrocyte membrane protein 1 (PfEMP1) pseudogene	PF14_0001	-0.173372	-0.437986	-0.36942	-0.235485	-0.315677	0.114124	0.573378		0.0947193	-0.160558	-0.27402	0.284069	0.239271	0.619045	0.78822
	PF3D7_0307600	conserved Plasmodium protein unknown function	PFC0320w	-0.85553	-0.287538	-0.303447	-0.1103	-0.414285	-0.844156	-0.493682		-0.857631	-0.232328	0.182261	0.0442839	0.139549	0.0508646	0.308117
	PF3D7_1435100	ribonuclease H2 subunit B putative	PF14_0332	-1.22638	0.136928	-0.0932457	0.176172	-0.369945	-0.516056	-0.290797		-0.601592	0.471783	0.522173	0.269154	0.183198	-0.546944	-0.154024
	PF3D7_0306600	conserved Plasmodium protein unknown function	PFC0281w	-0.316726	0.160157	0.198678	0.159062	-0.0575392	0.0384308	0.222325		-0.822474	-0.0203506	0.370468	0.650223	0.493435	-0.0371542	0.18037
	PF3D7_0917000	merozoite organizing protein	PFI0830c	-0.836828	-0.378431	-0.451965	-0.154002	-0.496924	-0.696049	-0.409006		-0.628087	-0.0433293	0.0563568	0.362027	0.0537531	0.191571	0.164748
	PF3D7_0217300	AP-2 complex subunit sigma putative	PFB0805c	0.12372	-0.293064	-0.164892	-0.0736293	0.0650941	0.0366731	0.269096		0.80331	0.333936	-0.348733	0.797657	0.6144	0.598386	0.935024
	PF06TR006	#N/A	PF06TR006	-1.41226	-1.23881	-0.829745	-0.900361	0.60073	-0.304286	-0.830005		-1.29552	-2.05347	-1.36464	1.14525	1.14922	0.229104	0.17922
	PF3D7_1454700	6-phosphogluconate dehydrogenase decarboxylating putative	PF14_0520	-0.779277	-0.420075	-0.608783	-0.145958	-0.612404	-0.480404	-0.084347		-0.136513	0.367693	0.605758	0.508238	-0.0639475	-0.419026	-0.257254
	PF3D7_1406600	ATP-dependent Clp protease regulatory subunit ClpC putative	PF14_0063	-0.561544	-0.209274	-0.169974	-0.133928	-0.312144	-0.645497	-0.434697		-0.690175	-0.337011	0.334223	0.240625	0.235843	-0.50516	-0.611049
	PF3D7_0411800	conserved Plasmodium protein unknown function	PFD0585c	-1.01089	-0.287801	-0.313009	-0.252268	-0.386526	-0.570751	-0.699724		-1.05386	-0.162351	0.29526	0.148883	0.16087	0.0190407	0.152822
	PF3D7_1119500	AP-4 complex subunit mu putative	PF11_0202	1.26092	0.700827	0.721276	0.614262	0.199961	-0.0865612	0.159357		1.54602	0.931423	0.93201	0.87771	0.746471	0.42587	0.471414
	PF3D7_1363600	conserved Plasmodium protein unknown function	PF13_0337	0.556515	0.582434	0.412663	0.66186	-0.0883879	-0.981786	-0.589444		0.571311	0.827654	0.994798	0.540924	0.457911	-0.376882	-0.433986
	PF3D7_1004200	WD repeat-containing protein putative	PF10_0045	-0.645852	-0.295921	-0.201885	-0.0316047	-0.312582	-0.305453	-0.322279		-0.45032	-0.109823	0.340484	0.46345	0.233034	0.0991568	-0.141942
	PF3D7_0726800	dolichyl-diphosphooligosaccharide--protein glycosyltransferase subunit DAD1 putative	PF07_0109a	2.1161	1.94899	1.95591	2.10547	0.938734	1.00758	1.59133		2.87713	3.06769	2.44596	1.95642	1.48377	1.0587	0.935132
	PF3D7_0806100	conserved Plasmodium protein unknown function	PF08_0116	-0.658537	-0.177152	-0.261163	-0.265041	-0.4055	-0.12069	-0.127302		-0.773285	-0.686877	-0.292989	-0.467567	0.138174	0.140843	0.216193
	PF3D7_1215900	serpentine receptor putative	PFL0765w	0.771624	0.72052	0.7688	0.801589	0.0529241	0.195843	0.14263		1.14122	1.21668	1.14145	1.1064	0.596092	0.221223	0.164863
	PF3D7_1443600	gamma-tubulin complex component putative	PF14_0414	-0.514283	-0.121	-0.0754287	0.130027	-0.392665	-0.221738	-0.109044		-0.59754	0.0635533	0.148674	0.039604	0.148772	0.222893	0.0336998
	PF3D7_0520400	single-stranded DNA-binding protein putative	PFE1025c	-0.562581	-0.595542	-0.580002	-0.500157	-0.983896	-1.67261	-1.16434		-0.126689	-0.0759317	0.0530004	-0.0563676	-0.443098	-1.14903	-1.07577
	PF3D7_0104300	ubiquitin carboxyl-terminal hydrolase 1 putative	PFA0220w	0.120392	-0.048795	-0.0378379	-0.622938	-0.228878	0.180511	-0.435654		-0.167633	-0.56393	-0.743058	-1.68329	0.311563	0.504343	0.305775
	PF3D7_1368100	26S proteasome regulatory subunit RPN11 putative	MAL13P1.343	-0.423402	-0.100856	-0.0304585	0.383757	0.126615	0.0754227	0.440426		0.237723	0.490489	0.755078	1.06917	0.665204	0.147227	0.333122
	PF3D7_1143800	oocyst capsule protein Cap93 putative	PF11_0452	0.914795	0.909721	0.884409	0.841506	0.418007	0.605965	0.71105		1.12648	0.86894	0.485257	0.0431557	0.95642	0.325369	0.549723
	PF3D7_1224800	conserved Plasmodium protein unknown function	PFL1195w	-0.0568357	-0.186843	-0.126175	0.000526452	-0.138854	-0.571729	-0.329876		-0.0222128	-0.170618	-0.0320373	0.320308	0.399092	0.0568112	-0.108949
	PF3D7_1250500	AP-3 complex subunit sigma putative	PFL2425w	-0.272542	-0.0446921	-0.0399903	0.192836	-0.260078	-0.757092	-0.192806		0.343964	0.387769	0.648353	0.814055	0.276679	-0.517693	-0.0847423
	PF3D7_1303000	conserved Plasmodium protein unknown function	MAL13P1.15	-0.16371	-0.040528	-0.114278	0.166085	-0.267989	-0.330541	0.147893		0.389308	0.79318	0.806923	0.532282	0.267501	-0.389975	-0.246885
	S-type_18S:rRNA	#N/A	S-type_18S:rRNA	0.184353	-0.215249	0.0997425	0.0647809	-0.334158	0.89728	1.97655		0.358852	0.467658	-0.317887	0.184467	0.201112	0.403741	0.612176
	PF3D7_1115200	histone-lysine N-methyltransferase SET7	PF11_0160	-0.0896776	-0.422208	-0.438721	-0.556829	-0.121352	-0.133352	-0.115156		-0.0234829	-0.555288	-0.362956	0.672455	0.412523	0.0999784	0.124356
	PF3D7_0608500	proteasome subunit alpha type-2 putative	PFF0420c	-1.14025	-0.867272	-0.882902	-0.776865	-0.917871	-1.1925	-0.843205		-0.584435	0.0365438	0.237729	0.368549	-0.384446	-1.16277	-1.07204
	PF3D7_1017900	26S proteasome regulatory subunit p55 putative	PF10_0174	-0.663187	-0.313476	-0.455082	-0.317596	-0.341643	-0.563466	-0.359039		-0.512307	-0.101839	0.264116	0.265663	0.19117	-0.193514	-0.00366497
	PF3D7_0820300	conserved Plasmodium protein unknown function	PF08_0047	-0.350996	-0.508731	-0.43486	-0.303563	-0.371849	-0.0461362	-0.0911483		-0.533152	-0.873353	-0.976428	-1.84846e-06	0.159105	0.279715	0.277233
	PF3D7_1001900	Plasmodium exported protein (hyp16) unknown function	PF10_0023	-0.3948	-1.08932	-1.34276	-1.13376	-1.80646	-1.4224	-1.10197		0.240296	-0.810156	-1.34387	-1.33065	-1.27619	0.332373	0.286884
	PF3D7_0721500	conserved Plasmodium membrane protein unknown function	MAL7P1.115	-0.100821	0.394655	0.315773	0.244403	0.296534	0.0444819	-0.209341		-0.0779909	0.492448	0.965249	0.789348	0.826663	-0.0253017	-0.0157986
	PF3D7_1215600	conserved Plasmodium protein unknown function	PFL0750w	-0.392766	0.418687	0.243632	0.432383	0.190124	0.284714	0.385345		-0.364853	0.544216	0.851015	0.6337	0.719906	0.395587	0.349789
	PF3D7_1433800	conserved Plasmodium protein unknown function	PF14_0319	-1.0897	-0.719557	-0.65577	-0.516291	-0.428991	-0.746742	-0.764113		-0.901657	-0.355777	0.0932304	0.0889305	0.100707	-0.0298779	-0.204951
	PF3D7_1316000	protein kinase putative	MAL13P1.84	-0.939131	-0.921928	-0.992958	-0.849595	-0.858985	-0.538796	-0.353589		-0.689091	-0.693757	-0.506095	-0.274779	-0.329451	-0.356646	-0.29647
	PF3D7_1121800	peptidase M16 putative	PF11_0226	0.302258	0.277569	0.151842	-0.120839	0.0119617	0.282042	0.217176		0.128718	0.109697	-0.14209	-0.188542	0.541019	0.462582	0.795167
	PF3D7_1470000	autophagy-related protein 12 putative	PF14_0667a	-0.624959	-0.101888	-0.134143	0.251667	-0.182966	-0.252682	0.149478		0.54688	1.11931	0.838614	0.866753	0.345737	0.0821072	0.147336
	PF3D7_1349000	conserved Plasmodium protein unknown function	MAL13P1.247	0.516567	0.180138	0.240812	0.591255	0.155736	0.762029	1.11865		0.480113	0.761894	0.70414	1.05238	0.684186	0.847096	0.861898
	PF3D7_1222000	tRNA-splicing ligase RtcB putative	PFL1060c	0.318789	0.542716	0.493559	0.706756	-0.269875	-0.231427	0.0237045		0.807768	1.1035	0.928169	0.569241	0.258568	-0.340044	-0.471713
	PF3D7_1022200	conserved Plasmodium membrane protein unknown function	PF10_0215	0.177094	0.406457	0.318525	0.444594	-0.0607873	-0.168624	0.0183413		0.787408	1.28162	1.04912	0.932127	0.46724	-0.28659	-0.594636
	PF3D7_1358600	zinc finger protein putative	PF13_0314	-1.13702	-1.25461	-1.06917	-1.1784	-0.0937374	0.107043	-0.28802		-1.44331	-1.82378	-1.55912	0.176172	0.432963	0.715245	0.743637
	PF3D7_0807900	tyrosine--tRNA ligase	MAL8P1.125	-0.123727	-0.0363858	-0.126464	0.100822	-0.194985	-0.283827	-0.0317603		0.1425	0.201631	0.303607	0.694943	0.33151	0.187559	0.223214
	PF3D7_0701000	erythrocyte membrane protein 1 (PfEMP1) pseudogene	MAL8P1.209	-0.792112	-0.780143	-0.703307	-0.495779	-0.407103	-0.217617	0.207477		-0.49845	-0.445237	-0.299444	0.474693	0.119374	0.537023	0.682596
	PF3D7_0531000	SURF1 domain-containing protein putative	PFE1550w	0.802487	0.199687	0.221793	0.336669	0.107331	0.265687	-0.196606		0.647624	0.237558	0.255547	0.714852	0.632079	0.577858	0.406876
	PF3D7_1412800	glycylpeptide N-tetradecanoyltransferase	PF14_0127	-0.720082	-1.15878	-1.24277	-1.07091	-1.09567	-1.12177	-0.788163		-0.277793	-0.636218	-0.389879	-0.295541	-0.571336	-0.572795	-0.366791
	PF3D7_0414800	conserved Plasmodium protein unknown function	PFD0715c	-1.00399	-1.56718	-1.69411	-1.78615	-1.14199	-0.936933	-1.06891		-2.00127	-2.58582	-3.00864	-2.81497	-0.617881	0.612494	0.542829
	PF3D7_1303100	methyltransferase putative	PF13_0016	-0.536065	-0.293642	-0.516379	-0.178354	-0.468134	-1.06593	-0.8329		-0.0356741	0.515279	0.576315	0.222309	0.0556833	-0.916429	-0.875125
	PF3D7_1202100	SRAP domain-containing protein putative	PFL0105w	0.0292848	0.0821431	0.0815309	0.0712531	0.232273	0.0975466	0.08053		0.380942	0.367593	0.58291	0.771398	0.755329	0.475193	0.885954
	PF3D7_0705500	inositol-phosphate phosphatase putative	PF07_0024	-1.02006	-1.24363	-1.10459	-1.1183	-0.93917	-0.90119	-1.07562		-1.2729	-1.50325	-0.943137	-0.477437	-0.417693	0.288279	-0.00220777
	PF3D7_1212600	conserved protein unknown function unspecified product	PFL0623c-a	-0.111408	-0.287529	-0.25775	0.104135	-0.0560737	-0.429488	0.172398		0.91888	1.1147	0.857128	1.16201	0.464624	0.0299753	0.169261
	PF3D7_0106500	conserved Plasmodium protein unknown function	PFA0320w	-1.44555	-1.24014	-1.21454	-0.991094	-0.373453	0.0826501	-0.626074		-1.68686	-0.606188	0.0917121	0.0187714	0.146934	-0.517139	-0.678933
	PF3D7_1112900	conserved Plasmodium protein unknown function	PF11_0135	0.340417	-0.312849	-0.448711	-0.582535	-0.403278	-0.492325	-0.401862		-0.122594	-0.364367	-1.04436	-0.175913	0.116938	0.126661	-0.0293094
	PF3D7_1347700	ethanolamine-phosphate cytidylyltransferase	PF13_0253	-1.17722	-1.06808	-1.01274	-0.448952	-0.464573	-0.454281	-0.187545		-0.693339	-0.611487	-0.802987	-0.10018	0.0553099	-0.157358	0.379387
	PF3D7_0920200	CS domain protein putative	PFI0990c	-0.853949	-0.197453	-0.281931	0.00568144	-0.403432	-0.259691	-0.0144256		-0.861712	-0.41933	0.122664	0.0474853	0.11637	-0.536469	-0.597109
	CONTROL	#N/A	HsDHFR	1.30549	1.04362	0.963507	1.2662	0.395294	1.19272	1.56772		1.41205	1.11604	-0.0291514	0.821223	0.914561	1.0153	-0.281712
	PF3D7_0514200	conserved Plasmodium protein unknown function	PFE0710w	0.0201761	0.165284	0.164787	0.347695	0.0957243	0.236343	0.431788		0.0718924	0.348856	0.449167	0.812744	0.614489	0.499131	0.662814
	PF3D7_0935300	phosphatidylinositol N-acetylglucosaminyltransferase subunit P putative	PFI1705w	-0.31722	-0.623004	-0.514911	-0.390918	-0.409728	-0.0847707	0.0970282		0.378816	0.191946	0.0522369	0.544693	0.108499	1.08443	1.44834
	PF3D7_0832300	Plasmodium exported protein (PHISTa-like) unknown function	MAL7P1.224	3.68604	3.91827	3.07982	3.32678	1.56145	0.686944	1.34775		3.96398	3.36195	3.1614	2.36954	2.07886	0.363563	0.158254
	PF3D7_1148100	unspecified product	PF11TR011	0.549244	0.722599	0.33117	0.456334	-0.460998	-0.153667	-0.179093		1.77079	2.14229	1.26789	0.977512	0.0559408	-0.684563	-0.934834
	PF3D7_1115500	AP2 domain transcription factor putative	PF11_0163	-1.40777	-1.35768	-1.40054	-1.21397	-0.619704	-0.794559	-0.756344		-1.24339	-0.367966	0.10103	0.20571	-0.104455	-0.218333	-0.134673
	PF3D7_0510700	conserved Plasmodium protein unknown function	PFE0530w	-0.382027	-0.565417	-0.2346	-0.2789	0.467752	0.840007	0.749236		-0.427692	-0.904439	-1.01367	0.236303	0.982272	1.7953	1.45456
	AGILENT_CONTROL	#N/A	DCP_22_7	0.29685	-0.355511	-0.378087	-0.563623	-0.476186	-0.167824	-0.178609		-0.31493	-0.676309	-0.458046	-1.45434	0.0380671	0.18313	-0.0701072
	PF3D7_0204700	hexose transporter	PFB0210c	0.14657	0.254965	0.334981	0.571951	-0.059219	0.143304	0.685283		1.41002	1.4687	0.894414	1.09216	0.454934	0.554461	0.373728
	PF3D7_1426500	ABC transporter G family member 2	PF14_0244	0.00811186	-0.315354	-0.18141	-0.0661658	-0.0569544	0.307493	0.725428		0.286696	0.227479	0.218141	0.160009	0.456428	0.417403	0.0206897
	PF3D7_0806800	V-type proton ATPase subunit a putative	PF08_0113	-0.813672	-0.625106	-0.226223	0.0882286	0.179103	-0.0105795	0.268605		-0.23281	-0.280652	-0.348526	0.518381	0.690913	0.500143	0.5972
	PF3D7_0933800	tubulin delta chain putative	PFI1635w	-0.25783	-0.247593	-0.00755749	0.287163	0.0327624	-0.179501	-0.36451		0.0436123	0.435384	0.570472	0.898856	0.543088	0.206247	0.23695
	PF13TR003	#N/A	PF13TR003	0.0762767	0.0104776	-0.0987497	-0.0988685	-0.128781	0.317185	0.241996		0.732599	0.506061	0.577444	0.3419	0.380987	0.4119	0.0707669
	PF3D7_1226800	ataxin-3 putative	PFL1295w	-0.541114	-0.844107	-0.629851	-0.517026	-0.260124	-0.282243	0.000109709		-0.303556	-0.469039	-0.495888	0.557437	0.248715	0.181338	0.457151
	PF3D7_1402300	26S proteasome regulatory subunit RPN6	PF14_0025	-0.854761	-0.435734	-0.388287	0.0532606	-0.687535	-0.715734	-0.452862		-0.733261	-0.254904	0.00872794	0.135845	-0.178951	-0.457959	-0.355519
	Pfa_asR_6715	#N/A	Pfa_asR_6715	0.354908	0.457037	0.561576	0.932809	0.417205	0.560751	0.685651		1.08224	0.626596	1.0033	0.599163	0.923912	0.580619	0.295233
	PF3D7_1248400	conserved Plasmodium protein unknown function	PFL2320w	-1.85783	-0.951147	-0.850348	-0.625086	-0.749093	-0.482248	-0.443478		-1.37639	-0.892333	-0.388954	-0.278064	-0.243211	-0.407219	-0.595694
	Pfa_asR_5879	#N/A	Pfa_asR_5879	1.51841	1.27338	1.41854	0.995641	0.307994	0.929782	0.458656		0.833057	1.13076	1.23041	0.593012	0.813598	0.612136	0.620878
	PF3D7_1113400	ubiquitin domain-containing protein DSK2 putative	PF11_0142	-0.268746	-0.0501614	-0.126758	0.160929	-0.131442	-0.04075	0.265832		-0.441133	-0.182759	-0.201351	0.0656212	0.373648	-0.290457	0.12758
	PF3D7_1349600	conserved Plasmodium protein unknown function	MAL13P1.250	-0.274952	-0.0133688	-0.0803093	-0.132055	0.167832	-0.357239	-0.42999		0.0642687	0.357338	0.513559	0.727324	0.672884	0.0404745	-0.210908
	PF3D7_1352900	Plasmodium exported protein unknown function	MAL13P1.268	-1.47245	-3.47071	-4.06769	-4.22009	-3.47901	-2.98383	-2.65685		-1.26305	-3.98802	-4.63001	-4.42705	-2.97518	-0.636405	-0.804945
	AGILENT_CONTROL	#N/A	DCP_22_4	0.26484	-0.430002	-0.575097	-0.592845	-0.591159	0.280363	0.744081		-0.365086	-0.523769	-0.299919	-1.47496	-0.0883257	0.0438427	-0.0517694
	PF3D7_0213800	conserved Plasmodium protein unknown function	PFB0625w	-0.793961	-0.50694	-0.571807	-0.499193	-0.430682	-0.38572	-0.506472		-1.43497	-1.29095	-1.07793	-1.11572	0.0719845	0.0990749	0.0702813
	PF3D7_1138600	beta-catenin-like protein 1 putative	PF11_0397	-0.396251	-0.358084	-0.25925	-0.0936779	-0.33677	-0.282444	-0.295683		-0.0927595	0.164498	0.510645	-0.0539168	0.165895	0.120185	0.135309
	PF3D7_1010000	ribosomal protein L43 mitochondrial putative	PF10_0097	-0.724678	-0.113305	-0.168158	-0.0394703	-0.301053	0.356801	0.21798		-0.42672	0.280087	0.60038	0.460809	0.201399	0.115617	0.0332125
	PF3D7_1252800	Plasmodium exported protein (PHISTb) unknown function	PFL2540w	-0.216161	-0.0581757	-0.0427108	0.174875	0.0513579	-0.277409	0.01856		-0.0647083	-0.0151326	0.376641	0.157677	0.553104	-0.108519	0.130692
	PF3D7_0319800	conserved Plasmodium protein unknown function	PFC0880c	0.212876	0.195524	0.152544	0.188261	-0.0669741	-0.380319	-0.36531		0.278968	0.271943	0.301823	0.685218	0.434569	-0.120152	-0.19849
	PF3D7_1476800	lysophospholipase putative	PF14_0738	0.426113	-0.82776	-1.09112	-1.31691	-0.525234	-0.972071	-1.00419		0.775866	-0.495404	-0.651796	0.176735	-0.0251289	-0.00344711	0.235378
	PF3D7_1456500	conserved Plasmodium protein unknown function	PF14_0538	-1.12471	-0.143669	-0.0214025	0.15117	-0.207368	-0.30441	-0.162089		-1.0408	0.137326	0.495934	0.412186	0.292101	0.167167	0.073205
	PF3D7_0400900	rifin	PFD0040c	0.730926	-0.350296	-0.168278	-0.555463	-0.821333	-0.00299881	-0.341285		1.93842	0.496804	-0.354373	-0.50247	-0.322888	0.414324	0.356505
	PF3D7_0907400	ATP-dependent protease ATPase subunit ClpY	PFI0355c	-0.201202	0.199581	0.39474	0.585167	0.252173	0.357968	0.479691		-0.345477	-0.202996	0.118714	1.027	0.750494	0.654767	0.736385
	PF3D7_1461000	conserved Plasmodium protein unknown function	PF14_0582	-0.102238	0.325259	0.164352	0.523096	-0.425089	-0.97119	-0.582191		0.926771	1.15311	0.666275	0.551538	0.0723988	-0.275924	-0.515906
	Pfa_snoR_U14a	#N/A	Pfa_snoR_U14a	1.46506	1.0448	1.20776	1.27636	0.534964	1.84406	1.91323		2.10886	1.68437	1.00803	2.03222	1.03199	1.56227	1.32976
	PF3D7_1239100	mitochondrial ribosomal protein L23 precursor putative	PFL1895w	-0.483517	0.146799	-0.024526	-0.125433	-0.0121443	0.292468	0.0604594		-0.208564	0.91055	0.901996	1.07234	0.484657	0.583876	0.229289
	PF3D7_0720300	conserved Plasmodium protein unknown function	MAL7P1.105	-0.147742	-0.179001	-0.584575	-0.522219	-0.037123	-0.302063	-0.303477		-0.0236775	-0.517803	-0.632901	-0.398445	0.459498	-0.50476	-0.217972
	PF3D7_1442100	replication factor A protein 3 putative	PF14_0783	0.217282	0.334983	0.250398	0.366173	0.313956	0.0440114	0.199803		0.610837	0.940934	1.14344	1.14622	0.80858	0.0681445	0.126567
	PF3D7_1469700	mediator of RNA polymerase II transcription subunit 6 putative	PF14_0665	-0.610991	-0.224444	0.0173009	0.190959	-0.185179	-0.738064	-0.382492		-0.282298	0.290764	0.592623	0.44049	0.309375	-0.659483	-0.864247
	PF3D7_0801200	5.8S ribosomal RNA	PF08_tmp2	1.72277	1.87554	2.24287	2.43444	0.512034	2.12624	2.08963		1.60609	2.26051	1.64479	2.05222	1.00614	0.692868	0.220509
	PF3D7_1308100	CCAAT-binding transcription factor putative	PF13_0043	0.26075	0.601367	0.32619	0.598345	-0.049771	-0.51025	0.149232		0.841649	1.06674	0.707115	0.677477	0.4431	0.204937	0.424021
	PF3D7_1123700	mitochondrial ribosomal protein L37 putative	PF11_0248	-0.933391	-0.403064	-0.584809	-0.151826	-0.853049	-0.580323	-0.037799		-0.494743	0.140705	0.0232295	0.00977965	-0.361619	-0.592616	-0.198978
	PF3D7_1111400	conserved Plasmodium protein unknown function	PF11_0120	0.0327877	-0.213032	-0.243051	0.18638	-0.116438	-0.51874	0.17559		0.00741156	0.56627	0.939411	0.693342	0.374899	0.0652919	0.281278
	PF3D7_0833300	erythrocyte membrane protein 1 (PfEMP1) exon 2 pseudogene	MAL7P1.214	-2.3914	-2.19446	-2.17263	-2.12034	-1.95298	-1.58841	-1.52797		-2.51059	-2.55292	-2.38521	-1.72867	-1.46174	-0.983477	-1.05683
	PF3D7_1239500	DNA gyrase subunit B	PFL1915w	-0.689482	-0.455957	-0.352486	-0.099685	-0.151758	0.129087	0.199035		-0.449916	-0.476682	-0.315337	0.128922	0.339431	0.225719	0.333773
	PF3D7_0731400	serine/threonine protein kinase FIKK family pseudogene	MAL7P1.175	0.149702	0.326853	0.281369	0.602326	0.192847	-0.191048	0.193144		0.605215	0.827991	0.73279	0.311009	0.683687	0.423054	0.308964
	PF3D7_1137000	U2 spliceosomal RNA	PF11_0381a	-0.427427	-0.773271	-0.542435	-0.560855	-0.236988	0.331434	0.31869		0.403017	-0.189632	-0.0302134	-0.658588	0.252963	0.0128561	0.523005
	PF3D7_0609800	palmitoyltransferase DHHC2 putative	PFF0485c	-0.347613	0.11467	0.152548	0.0682295	0.11711	0.631843	0.487305		-1.06934	-0.643985	0.05091	0.876958	0.606724	0.0183654	-0.0297778
	PF3D7_1305200	AP2 domain transcription factor putative	PF13_0026	0.406831	0.756802	0.638137	0.88454	0.13638	-0.490437	-0.224628		1.21667	1.6292	1.3458	0.896501	0.625283	-0.25542	-0.352411
	PF3D7_0524800	ubiquitin fusion degradation protein 1 putative	PFE1235c	1.37719	0.51279	0.415472	0.245402	0.0910406	-0.164536	-0.128443		1.51025	0.682971	-0.0426908	0.0601146	0.579417	-0.109731	0.157874
	PF3D7_0302600	ABC transporter B family member 4 putative	PFC0125w	-0.0767102	0.40645	0.155762	0.308385	-0.208868	-0.811008	-0.737022		0.658966	1.06356	0.836982	0.532636	0.279504	-0.485753	-0.7357
	PF3D7_0826300	SPRY domain putative	PF08_0021	-0.0606933	0.266221	0.46979	0.735775	0.485735	0.552069	0.810353		0.219999	0.656872	0.988683	1.23235	0.973423	0.200156	-0.00410351
	PF3D7_1306400	26S protease regulatory subunit 10B putative	PF13_0033	-1.4593	-0.948166	-0.965576	-0.541883	-0.600284	-0.775726	-0.431798		-1.17938	-0.838285	-0.208612	-0.0148682	-0.112946	-0.682895	-0.438716
	PF3D7_0513300	purine nucleoside phosphorylase	PFE0660c	-0.825396	-0.246063	-0.802967	-0.802291	-1.47482	-1.98659	-1.17502		0.739466	0.968962	0.561957	0.266853	-0.987873	-1.85783	-1.89912
	PF3D7_1315500	conserved Plasmodium protein unknown function	MAL13P1.81	0.184464	0.386083	0.496183	0.480305	0.0163011	0.149849	0.591568		0.333374	0.653876	0.401256	0.483993	0.502246	0.527841	0.699175
	PF3D7_1346400	conserved Plasmodium protein unknown function	MAL13P1.234	-0.794933	-0.495849	-0.385195	-0.429491	-0.570628	-0.479328	-0.571594		-0.813522	-0.42316	0.118538	-0.0752824	-0.0852043	0.235027	-0.210254
	PF3D7_1239000	HD superfamily phosphohydrolase protein putative	PFL1890c	-0.141372	-0.174089	-0.116822	-0.00352088	0.2787	0.289496	0.422828		0.335221	0.276143	-0.026655	0.689104	0.763462	1.1226	1.02157
	PF3D7_0301200	serine/threonine protein kinase FIKK family	PFC0060c	0.12629	-0.537353	-0.73227	-0.959785	-1.0442	-0.800945	-0.503617		0.30206	-0.924873	-0.845814	-0.379818	-0.55958	-0.29061	-0.348137
	PF3D7_1139700	adrenodoxin reductase putative	PF11_0407	-0.427511	-0.0900634	0.0673663	0.00590558	-0.0433651	0.196338	0.279553		-0.468248	0.0543652	0.180527	0.277546	0.439661	-0.00479574	0.186545
	PF3D7_0507900	conserved Plasmodium protein unknown function	PFE0390w	1.60198	0.659786	0.451231	0.579883	-0.393602	-0.347149	-0.030031		1.97181	1.34812	0.659596	0.437344	0.089314	0.655143	0.729334
	PF3D7_1318800	translocation protein SEC63 putative	PF13_0102	-0.988201	-0.885506	-0.802487	-0.398601	-0.692229	-0.755089	-0.521289		-0.549184	-0.291956	-0.414253	-0.0593584	-0.209615	-0.681752	-0.459149
	PF3D7_0715600	GTP-binding translation elongation factor tu family protein putative	PF07_0062	-1.18038	-0.47508	-0.394036	0.0525125	-0.314298	-0.112506	0.295824		-0.695193	-0.0475099	0.246004	0.410803	0.168085	0.214037	0.43565
	PF3D7_1479900	stevor	PF14_0771	1.36997	0.946158	0.138687	0.264202	-0.358603	0.338326	0.475989		1.99424	1.50273	0.442836	0.486363	0.1231	0.0875469	-0.0272774
	PF3D7_0204400	dynein light chain putative	PFB0196c	0.130557	-0.103302	-0.0494555	-0.0176286	-0.0456198	-0.203333	0.189752		0.924022	0.791323	0.163533	-0.00282759	0.435959	0.529693	0.282991
	PF3D7_0624200	conserved Plasmodium protein unknown function	PFF1165c	-0.113517	-0.0180245	0.224361	0.540433	0.0548452	0.214699	0.422066		0.105773	0.271747	0.467202	0.774538	0.53483	0.417694	0.640775
	PF3D7_1302400	conserved Plasmodium membrane protein unknown function	MAL13P1.12	1.49254	1.2218	1.42472	1.68029	0.585232	1.54949	2.06486		1.91751	1.99922	1.68982	1.74165	1.06435	1.28931	1.45355
	PF3D7_0304300	conserved Plasmodium protein unknown function	PFC0195w	-0.684131	-0.530115	-0.901527	-0.893603	-0.682129	-0.327292	-0.763151		-0.821091	-0.268102	-0.085051	-0.221869	-0.203407	-0.452783	-0.402979
	PF3D7_0904500	prefoldin subunit 4 putative	PFI0220w	0.886797	0.593954	0.422861	0.356423	-0.0283366	-0.705149	-0.533887		1.32669	1.09689	0.89082	0.534722	0.450317	-0.50642	-0.302791
	PF3D7_1029600	adenosine deaminase	PF10_0289	-0.503349	0.36635	-0.0712	0.112241	-0.718115	-0.781821	-0.198439		-0.0332313	1.26171	1.63287	0.970079	-0.240704	-0.953746	-1.15219
	PF3D7_1411200	rhomboid protease ROM8	PF14_0110	-0.392223	-0.45189	-0.364782	-0.262492	0.0707064	-0.109616	-0.0329041		0.0589286	-0.191288	-0.528322	0.480138	0.547282	0.560798	0.48905
	PF3D7_1228300	NIMA related kinase 1	PFL1370w	-1.4258	-0.714755	-0.718063	-0.671092	-0.844501	-0.502694	-0.613524		-1.80262	-1.07882	-0.700756	-0.588026	-0.368048	-0.563044	-0.797916
	PF3D7_0611900	lsm12 putative	PFF0580w	-0.247936	-0.871489	-1.18776	-1.00397	-1.21788	-1.14487	-0.825748		-0.593314	0.0201227	-0.610564	-0.35421	-0.742353	-0.876093	-0.875497
	PF3D7_1326800	syntaxin Qa-SNARE family	MAL13P1.365	0.0699691	0.191352	0.00810574	0.206207	0.0348306	-0.251015	-0.295819		0.291409	0.285314	0.332106	0.804868	0.510171	-0.165855	-0.272554
	PF3D7_1306700	conserved Plasmodium protein unknown function	MAL13P1.33	-0.325696	0.42003	0.121638	0.282786	-0.0918893	0.251097	0.109229		-0.249291	0.747152	0.765704	0.583918	0.383414	0.440926	0.66058
	PF3D7_0823900	dicarboxylate/tricarboxylate carrier	PF08_0031	-0.307108	-0.291434	-0.367705	-0.0304462	-0.271494	-0.291693	-0.0347229		0.533826	0.895089	0.500275	0.88565	0.203459	-0.156196	-0.115092
	PF3D7_0418500	trafficking protein particle complex subunit 3 putative	PFD0895c	0.162164	-0.131632	-0.157901	0.0536945	0.0894298	-0.187714	0.157		0.870642	0.660164	0.499273	0.517713	0.559328	0.182819	0.0767985
	PF3D7_1427900	leucine-rich repeat protein	PF14_0257	-0.778289	0.244247	-0.0931331	0.11451	-0.534694	-0.740378	-0.322695		-0.573258	0.253353	0.438141	-0.00856284	-0.0654415	-0.811187	-0.662876
	PF3D7_1321600	phosphodiesterase gamma putative	MAL13P1.119	0.182648	-0.335557	-0.151984	-0.256169	0.151632	0.394521	0.618935		0.13363	-0.0862434	-0.369119	0.590023	0.620874	0.989294	1.06017
	PF3D7_1356600	regulator of chromosome condensation putative	PF13_0303	0.405288	0.168047	0.267237	0.275097	0.0151297	0.0483944	0.0171394		0.586973	0.299293	-0.035313	0.586276	0.482258	0.642035	0.341933
	PF3D7_0523500	dynein light chain Tctex-type putative	PFE1173c	-0.431134	0.741172	0.795248	1.03246	0.232528	-0.832915	-0.480541		0.27622	1.08167	1.53383	1.31531	0.699149	0.105723	0.0359949
	PF13TR004	#N/A	PF13TR004	0.539327	0.703542	0.466682	0.552935	0.43718	-0.393216	0.11441		0.710718	1.12453	0.827163	0.79556	0.902632	0.354996	0.338019
	PF3D7_0619400	cell division cycle protein 48 homologue putative	PFF0940c	-1.08586	-0.705244	-0.52212	-0.139456	-0.128762	-0.285929	0.0163133		-0.400041	0.225021	0.398393	0.8754	0.336485	-0.0862802	-0.213231
	PF3D7_1413900	DnaJ protein putative	PF14_0137	0.301501	0.0815373	0.0457315	0.166716	-0.0163682	-0.284143	0.0589003		1.15738	1.09898	0.893025	1.30243	0.448723	-0.259194	-0.296534
	PF3D7_1004600	conserved Plasmodium membrane protein unknown function	PF10_0049	-0.486326	-0.17629	-0.129939	-0.163534	0.198456	0.0821019	0.16302		-0.155428	0.0145278	0.203388	0.953723	0.663262	0.538044	0.500419
	PF3D7_1237400	conserved Plasmodium protein unknown function	PFL1810w	-0.520316	-0.492983	-0.198705	0.238257	0.0866161	0.595288	0.819684		-0.0963634	0.0183852	-0.0949723	0.530589	0.550863	0.728782	0.899546
	PF3D7_1303800	conserved Plasmodium protein unknown function	MAL13P1.19	-1.14413	0.0109827	0.0323863	0.0532681	-0.411438	-0.453906	-0.436433		-0.721557	0.480393	0.911465	0.216315	0.0519851	-0.100752	-0.569768
	AGILENT_CONTROL	#N/A	ETG09_35454	-1.18114	-0.909207	-0.828053	-0.177787	-0.634098	-0.151797	0.017283		-0.032069	0.0511555	-0.0384088	-0.188757	-0.17136	-0.309352	-0.117706
	PF3D7_1227600	conserved Plasmodium protein unknown function	PFL1335w	-1.24471	-0.258988	-0.430622	-0.361898	-0.648712	-0.385372	-0.380221		-1.67967	-0.660796	-0.178756	-0.191978	-0.187904	-0.62066	-0.811009
	PF3D7_1433300	chromatin assembly factor 1 P55 subunit putative	PF14_0314	-0.205507	-0.254898	-0.0568611	0.420044	0.287029	0.654458	0.985443		0.018237	-0.1075	-0.299204	1.21731	0.747592	0.421482	0.582876
	PF3D7_1244600	ADP-ribosylation factor GTPase-activating protein	PFL2140c	-0.693804	-0.270491	-0.332267	-0.173056	-0.0611437	-0.183728	-0.130572		-0.669819	-0.454947	-0.167178	0.683021	0.397046	0.193589	0.214993
	AGILENT_CONTROL	#N/A	ETG10_13482	-0.828182	-0.593609	-0.855109	-1.46662	-0.927879	-0.937402	-0.546223		-0.97289	-1.19266	-0.573932	-0.375732	-0.470149	0.109588	-0.502609
	PF3D7_1364700	WD repeat-containing protein putative pseudogene	MAL13P1.325	-0.391931	0.419852	0.182569	0.566586	-0.344596	-0.867799	-0.56866		0.167003	0.869432	0.695643	0.422506	0.112842	-0.73392	-0.863798
	PF3D7_1427400	conserved Plasmodium membrane protein unknown function	PF14_0253-a	-0.0741374	0.0339447	0.0930126	0.417712	0.106168	-0.177004	0.0566988		0.629148	0.874131	0.750868	1.17619	0.56171	-0.500688	-0.475392
	PF3D7_0827600	conserved Plasmodium protein unknown function	MAL8P1.18	-0.808359	-0.219925	-0.249903	-0.405829	-0.524407	-0.650715	-0.749406		-0.911488	-0.69616	-0.330105	-0.245081	-0.070268	-0.500988	-0.590729
	PF3D7_0103000	vacuolar protein sorting-associated protein VTA1 putative	PFA0150c	-0.254072	-0.442331	-0.315221	0.0379311	0.00548761	0.743491	0.819686		-0.0358993	0.155125	0.161311	0.78059	0.459152	0.0306111	0.1348
	PF3D7_0220500	Plasmodium exported protein (hyp2) unknown function	PFB0926c	1.01615	0.504881	0.239521	-0.384399	0.211276	0.597196	0.410041		0.802635	-0.561221	-1.12763	-0.487761	0.664275	0.734878	0.821177
	PF3D7_1005700	peptidase putative	PF10_0058	-0.179455	0.625753	0.495933	0.626584	-0.385758	-0.169908	0.257456		0.331969	1.04603	1.17486	0.415443	0.0656797	0.356156	-0.264291
	PF3D7_0702000	Plasmodium exported protein (hyp12) unknown function	MAL7P1.6	0.0613033	-1.33115	-1.71924	-2.65323	-2.10729	-2.31934	-2.22415		-0.23926	-2.41649	-4.01541	-4.34862	-1.65589	0.357336	0.313173
	PF3D7_1475300	cytochrome c oxidase assembly protein COX11 putative	PF14_0721	-0.841991	-0.551127	-0.506567	-0.104413	-0.575458	-0.534577	0.0512667		-0.00883185	0.181452	0.143175	0.318581	-0.124834	-0.847703	-0.249959
	PF3D7_0509000	alpha-soluble NSF attachment protein putative	PFE0445c	-0.944554	-0.816881	-0.662071	-0.455205	-0.129721	-0.147468	0.0331879		-0.40985	0.0364524	0.128684	0.909596	0.320502	-0.0792261	0.0884645
	PF3D7_0320800	ATP-dependent RNA helicase DDX6	PFC0915w	-1.05837	-0.533685	-0.509436	-0.159458	-0.501031	-0.645304	-0.123368		-0.153262	0.690713	0.556471	0.772198	-0.051494	-0.220082	-0.482913
	PF3D7_1006900	PPPDE peptidase putative	PF10_0069	-0.769675	-0.582709	-0.597703	-0.492891	-0.446608	-0.0744788	0.158359		-0.370312	-0.182644	-0.130057	0.430286	0.00289179	0.213706	0.607194
	PF3D7_1030900	ookinete surface protein P28	PF10_0302	-0.193843	-0.558747	-0.375488	-0.46344	-0.461901	-0.616475	-0.753028		-0.0550403	-0.509907	-0.682315	-0.264032	-0.0150513	0.0211446	0.151368
	PF3D7_1413300	conserved Plasmodium protein unknown function	PF14_0132a	0.280587	0.21495	-0.20553	-0.332309	-0.379268	-0.276932	-0.616583		-0.616816	0.665631	0.358335	0.694611	0.0668287	0.173389	0.353924
	PF3D7_0104000	thrombospondin-related sporozoite protein	PFA0200w	-0.62057	-0.706153	-0.845331	-0.605847	-0.669383	-0.821421	-0.753661		-0.268664	-0.389075	-0.688282	0.103909	-0.224536	-0.581155	-0.27813
	PF3D7_0105500	conserved Plasmodium protein unknown function	PFA0270c	0.137399	0.542768	0.585049	0.779406	-0.142435	0.0363427	0.287754		0.520835	1.13976	1.28176	0.980082	0.301565	-0.385237	-0.942894
	PF3D7_1103400	FeS cluster assembly protein SufD	PF11_0044	-0.456088	0.164269	-0.204565	-0.267469	-0.632471	-0.670169	-0.594423		-0.587947	-0.0366722	0.0997468	-0.351025	-0.190474	-0.348109	-0.349948
	PF3D7_1111500	acylphosphatase putative	PF11_0121	-1.11521	-0.681038	-0.542495	-0.148011	-0.563543	-0.75397	-0.113066		-0.475772	0.387352	0.778909	0.729779	-0.121593	-0.147001	0.0268679
	PF3D7_0704400	phosphoinositide-binding protein putative	PF07_0017	-0.392506	-0.290871	-0.030305	0.155862	0.0993683	-0.0705531	0.0396794		-0.459848	-0.368362	-0.035246	0.672663	0.541294	0.372197	0.543681
	PF3D7_1141900	inner membrane complex protein 1b putative	PF11_0431	-0.232632	-0.493576	-0.386419	-0.254292	-0.328569	-0.176236	-0.249111		-0.460411	-0.737632	-0.436057	-0.746554	0.112788	0.691931	0.0412514
	PF3D7_0106600	conserved Plasmodium protein unknown function	PFA0325w	0.507148	-0.111645	-0.11606	-0.22595	0.251571	0.419126	0.146832		0.327292	-0.325486	0.401459	0.627281	0.692912	0.70345	0.745336
	PF3D7_1325700	conserved Plasmodium protein unknown function	MAL13P1.139a	0.00284498	0.674046	0.686705	0.864721	0.726477	0.028417	0.410297		0.729314	1.52662	1.50547	1.55638	1.16678	0.175373	0.266831
	PF3D7_1405200	trafficking protein particle complex subunit 1 putative	PF14_0049	0.140996	0.519321	0.465944	0.50935	0.537783	-0.0721029	0.108537		-0.156066	0.491986	0.769817	0.891365	0.977421	0.356642	0.237932
	PF3D7_0921000	ubiquitin-conjugating enzyme E2 putative	PFI1030c-a	-0.108553	0.141419	-0.214354	-0.050117	-0.554277	-0.889236	-0.451458		0.735539	1.13064	1.01974	0.63319	-0.11489	-0.654806	-0.427893
	PF3D7_1105200	WD repeat-containing protein WRAP73 putative	PF11_0063	0.43633	-0.0994953	0.0240205	0.193754	0.510234	1.09958	0.963259		0.511092	0.353288	0.332644	0.957366	0.947342	1.10469	0.79904
	Pfa_asR_6533	#N/A	Pfa_asR_6533	0.995257	1.1045	0.670848	0.940544	0.620428	0.774787	0.712409		1.01232	1.03605	0.600621	0.916785	1.05633	0.543859	0.24101
	PF3D7_0518300	proteasome subunit beta type-1 putative	PFE0915c	-1.47875	-0.968316	-0.946316	-0.598525	-0.556515	-0.751989	-0.23586		-0.719877	-0.0997037	0.147754	0.623911	-0.121335	-0.844234	-0.695507
	PF3D7_0516100	cation-transporting ATPase 1	PFE0805w	-0.367979	0.214589	0.0812502	0.209535	0.00959723	-0.213133	-0.160796		-0.0403402	0.748529	0.958119	0.522908	0.444777	-0.0299212	-0.0716638
	PF3D7_1240100	early transcribed membrane protein 12	PFL1945c	-2.79835	-3.49009	-3.33812	-2.89262	-3.24844	-2.42967	-1.6953		-2.64672	-3.75592	-3.71208	-3.21968	-2.81351	-2.4228	-1.41794
	PF3D7_1239700	ATP-dependent zinc metalloprotease FTSH 1	PFL1925w	-0.32407	0.346865	0.327883	0.56998	0.226797	-0.0419855	0.308056		-0.225215	0.548131	1.06221	0.8717	0.660333	-0.294061	-0.421764
	PF3D7_0514000	tubulin--tyrosine ligase putative	PFE0700c	-0.768263	-0.0989699	0.0351656	0.267701	0.309856	-0.136492	0.0288692		-0.165668	0.656944	0.739896	0.853126	0.740851	0.898381	0.850855
	PF3D7_0409700	peptide chain release factor 2	PFD0480w	1.76817	1.56782	1.60597	1.4908	1.05931	0.735016	1.06778		1.94681	1.73439	1.4547	1.56092	1.49014	0.92963	1.2251
	PF3D7_1326100	WD repeat-containing protein putative	MAL13P1.142	-0.000456042	0.113663	0.323397	0.661278	0.0592601	-0.367672	0.228906		0.7215	0.99689	0.986601	1.23378	0.490032	0.0954563	0.317264
	PF3D7_1253800	Plasmodium exported protein (PHISTa) unknown function	PFL2590w	1.59194	-0.0682076	-0.31882	-0.744359	-0.626628	-1.02374	-1.29735		2.30777	0.101428	-1.10255	-0.365664	-0.197397	1.1557	0.995608
	PF3D7_1339300	conserved Plasmodium protein unknown function	PF13_0215	0.732341	0.851559	0.48495	0.515887	0.393949	-0.378122	-0.279624		0.37609	0.380893	0.339028	0.0311218	0.822372	-0.260515	-0.0956647
	PF3D7_0815700	ubiquitin	PF08_0067	0.597915	0.627653	0.537338	0.584922	-0.0159953	0.0529786	0.0533757		0.836892	1.12209	1.0801	0.723727	0.412148	-0.0955961	-0.312007
	PF3D7_0604900	conserved Plasmodium protein unknown function	PFF0240c	0.454643	0.674506	0.410772	0.854489	-0.133063	0.292118	0.52711		0.873866	1.20492	0.733142	0.633908	0.294783	0.211578	0.367238
	PF3D7_0820700	2-oxoglutarate dehydrogenase E1 component	PF08_0045	-1.60721	-0.257264	0.0953426	0.682347	0.0840318	0.346858	0.873944		-1.02212	0.196089	0.813795	0.889964	0.511568	0.24421	0.366805
	PF3D7_0405500	conserved Plasmodium protein unknown function	PFD0270c	1.27168	0.683655	0.858301	0.565864	0.290516	0.642291	0.543888		0.741652	0.320345	0.022812	0.142452	0.717953	0.981125	0.783574
	PF3D7_0111000	kinesin-8 putative	PFA0535c	-0.874421	-0.281553	-0.0319558	-0.0892274	-0.219121	-0.261932	-0.325202		-1.0903	-0.485405	-0.148148	0.108944	0.208189	0.510903	0.325466
	PF3D7_0532000	28S ribosomal RNA	MAL5_28S	1.53001	1.15328	2.0098	2.17851	2.76565	4.37948	4.24558		2.62374	2.26786	1.78892	3.76832	3.19295	3.63862	2.98048
	PF3D7_1324500	DEAD box helicase putative	MAL13P1.134	-1.24749	-0.342064	-0.368463	0.00623397	-0.281454	-0.109862	0.0226785		-0.848831	0.14007	0.325447	0.138539	0.144924	0.488748	0.664049
	PF3D7_1479500	stevor	PF14_0767	2.8428	1.46639	1.04862	1.32359	0.168983	1.0104	1.50157		3.13506	2.46228	1.50536	1.04866	0.59508	0.599012	0.584244
	PF3D7_1453100	dynactin subunit 4 putative	PF14_0505	-1.09058	-0.876566	-0.541928	-0.243486	-0.0977159	-0.288414	-0.163904		-0.864362	-0.495958	-0.227415	0.423377	0.328163	0.181186	0.0236618
	PF3D7_0210000	secretory complex protein 61 gamma subunit	PFB0450w	-0.508	-0.671116	-0.888284	-0.581831	-0.757286	-1.14482	-0.486254		-0.126907	-0.221154	0.0116647	0.315447	-0.331678	-1.09546	-0.677879
	PF3D7_0817500	protein kinase c inhibitor-like protein putative	PF08_0059	-0.446942	0.11217	-0.0262565	0.270044	-0.0961582	0.155226	0.340759		-0.350222	0.26697	0.603974	0.853023	0.329402	0.112714	0.531006
	PF3D7_0419500	conserved Plasmodium membrane protein unknown function	PFD0945c	0.909788	0.535401	0.361678	0.226289	0.116212	-0.143489	-0.185411		1.14084	0.730756	0.461945	0.895916	0.541045	0.532553	0.60336
	PF3D7_0816500	small heat shock protein HSP20 putative	MAL8P1.78	-0.0340317	-0.0605565	0.0934126	0.177973	0.246608	0.225562	0.365829		0.332384	0.0642373	0.480759	0.459383	0.671191	0.586154	0.732389
	PF09TR004	#N/A	PF09TR004	0.491773	0.282728	0.243869	-0.23325	-0.0509656	-0.502616	-0.783059		0.527256	0.327956	0.497958	0.215952	0.373595	-0.0230853	-0.1288
	PF3D7_1414800	small nuclear ribonucleoprotein-associated protein B putative	PF14_0146	0.166045	0.14112	0.0636523	0.297091	-0.589679	-0.390282	0.0782466		0.218705	0.381806	0.196313	0.0611984	-0.166757	-0.446333	-0.178646
	PF3D7_1306000	conserved Plasmodium protein unknown function	MAL13P1.29	-0.709138	-1.14186	-1.32155	-1.78037	-0.934722	-0.581031	-1.22426		-1.71874	-2.37265	-2.17319	-0.841078	-0.511921	-0.39406	-0.137122
	PF3D7_0421900	conserved Plasmodium protein unknown function	PFD1007w	0.770213	0.422144	0.0731617	-0.269364	-0.277512	-0.236892	-0.138124		0.326032	-0.136124	-0.383129	-0.871296	0.144318	0.259586	0.461032
	PF3D7_0308500	activator of Hsp90 ATPase putative	PFC0360w	-0.635083	-0.67247	-1.11183	-0.798286	-1.16259	-0.679036	-0.33822		-0.0957446	0.161899	-0.0239611	-0.359802	-0.740878	1.41787	1.52018
	PF3D7_1218300	AP-2 complex subunit mu putative	PFL0885w	-0.721785	-0.795389	-0.744988	-0.739306	-0.515213	-0.708697	-0.61998		-0.561149	-0.629466	-0.719732	0.0854267	-0.0942877	-0.0114096	-0.0388081
	PF3D7_1404400	mitochondrial ribosomal protein L16 precursor putative	PF14_0041	-0.489068	-0.293909	-0.351252	-0.330114	-0.643404	-0.354688	-0.307041		-0.943134	-0.286917	-0.137134	-0.368733	-0.22309	-0.461486	-0.34278
	PF3D7_1309900	conserved Plasmodium protein unknown function	MAL13P1.46	-0.118945	-0.271063	-0.398154	-0.0487575	-0.907969	-0.861207	-0.700143		-0.25056	0.41121	0.104162	-0.259659	-0.489008	-1.47515	-1.14848
	PF3D7_1200700	acyl-CoA synthetase	PFL0035c	-1.51819	-2.72351	-3.00666	-3.04137	-2.70658	-2.31203	-2.19239		-1.02031	-2.99965	-3.6817	-3.34962	-2.28771	-0.553707	-0.688584
	PF3D7_1129800	conserved Plasmodium protein unknown function	PF11_0309	-0.628839	-0.429357	-0.556283	-0.274693	-0.364526	-0.843189	-0.645935		-0.471481	-0.0501034	0.265964	0.044666	0.0539395	-0.378648	-0.267102
	PF3D7_0519300	protoheme IX farnesyltransferase putative	PFE0970w	-0.244353	-0.0629364	-0.0598882	0.0225553	-0.301339	0.031883	0.0987381		-0.536617	0.130477	0.328283	0.155742	0.114954	-0.0423257	-0.155637
	PF3D7_1222800	conserved Plasmodium protein unknown function	PFL1095c	0.253352	0.267852	0.167185	0.466099	0.06568	-0.226249	0.0348256		0.161778	1.05845	1.08121	0.73787	0.480802	0.453131	0.351943
	PF3D7_1341100	U6 spliceosomal RNA	MAL13_U6_snRNA	0.610087	0.169024	0.655231	0.959946	1.00538	1.97331	2.28934		1.59688	1.35738	0.811406	3.09392	1.42032	1.82253	2.10377
	PF3D7_0822000	mitochondrial ribosomal protein L4 precursor putative	PF08_0038	-0.230782	-0.191278	-0.161427	0.135087	-0.104861	0.30665	0.626132		-0.111242	-0.205192	-0.154509	0.26578	0.30979	0.445877	0.696148
	PF3D7_0420200	holo-[acyl-carrier-protein] synthase putative	PFD0980w	0.938003	1.20523	1.09252	1.21152	0.339001	0.539453	0.322147		1.21074	1.63769	1.30505	0.709249	0.753601	0.0514684	0.057394
	PF3D7_1356400	phosphatase 2A regulatory subunit-related protein putative	PF13_0302	-0.871139	0.0130322	0.187809	0.554389	0.154657	-0.337177	-0.249698		-0.173811	0.783605	0.933256	1.08124	0.568717	0.0145255	0.0900701
	PF3D7_1456000	AP2 domain transcription factor putative	PF14_0533	-1.14642	-0.379594	-0.15464	0.00888403	-0.0329391	0.136741	0.0860726		-0.951109	-0.1504	0.36821	0.550419	0.380195	0.479501	0.160215
	PF3D7_1220700	conserved Plasmodium protein unknown function	PFL0995c	-0.242039	-0.276527	-0.584322	-0.531603	-0.543419	-0.77687	-1.17028		0.063275	0.056791	0.121244	0.235642	-0.130587	-0.499894	-0.462805
	PF3D7_1324800	dihydrofolate synthase/folylpolyglutamate synthase	PF13_0140	-1.61916	-1.13754	-1.20344	-0.714844	-0.681094	-0.712109	-0.265051		-1.10368	-0.64989	-0.209217	0.136545	-0.271025	0.0115093	0.27651
	PF3D7_0203100	protein kinase putative	PFB0150c	-0.340795	-0.225082	-0.154865	-0.352693	-0.278216	0.00740371	0.109333		-0.493236	-0.382871	-0.297409	-0.50284	0.130903	0.597533	0.0526671
	PF3D7_1440800	major facilitator superfamily domain-containing protein putative	PF14_0387	1.20382	1.10832	0.998568	1.26367	0.204266	-0.270294	0.224043		1.42013	1.893	1.4586	1.36546	0.612718	-0.0145333	-0.540675
	PF3D7_1439300	Sad1/UNC domain-containing protein putative	PF14_0372	0.0847968	0.0301347	-0.0212663	-0.108922	0.194599	-0.0378854	-0.240966		-0.17183	-0.192545	-0.0321603	0.168447	0.602743	0.245057	0.414347
	PF3D7_1214700	conserved Plasmodium protein unknown function	PFL0710w	-0.295316	-1.08279	-1.32069	-0.981596	-1.16269	-0.494124	-0.136353		-1.02121	-1.47555	-1.58845	-1.50589	-0.75588	-0.099116	-0.24454
	PF3D7_1417000	inner membrane complex protein 1l putative	PF14_0168	0.106369	0.266173	0.122839	0.180887	0.0190543	-0.0562259	0.0741029		0.182605	-0.0030151	-0.10977	-0.280552	0.425263	0.0306691	0.275888
	PF3D7_1221200	conserved Plasmodium protein unknown function	PFL1020w	0.270451	0.347555	0.649598	0.854472	0.515029	0.66193	1.16111		1.07242	1.2166	0.749635	0.973965	0.92041	0.930729	1.07283
	PF3D7_0820800	conserved Plasmodium protein unknown function	MAL8P1.55	0.0611415	0.390973	0.387569	0.6229	0.00620072	-0.0187635	0.409883		0.595256	0.9268	1.01386	0.556729	0.409899	0.124589	-0.237148
	PF3D7_1424600	small nucleolar RNA snoR28	Pfa_snoR_28	1.05827	0.707805	0.23253	0.0332123	-0.282218	0.156711	0.311229		1.95932	0.889311	0.0261961	0.0983845	0.121189	-0.155455	0.341593
	PF3D7_0321900	cyclic amine resistance locus protein	PFC0970w	-0.245187	-0.586632	-0.499298	-0.267135	-0.397697	-0.395417	-0.249576		-0.0218527	-0.356403	-0.187119	0.209429	0.00491149	-0.00911939	0.0311913
	PF3D7_1205400	kelch domain-containing protein putative	PFL0270c	0.303394	0.420704	0.469231	0.529922	0.354025	-0.127459	0.0672397		0.465808	0.451875	0.467589	0.817312	0.75459	0.0417136	0.162895
	PF3D7_1338400	SprT-like domain-containing protein putative	MAL13P1.191	-1.31068	-1.18235	-1.07137	-0.931471	-0.75879	-0.228547	-0.470683		-1.59957	-1.66136	-0.758847	-0.360614	-0.358631	-0.107531	-0.335179
	PF3D7_1441500	conserved Plasmodium protein unknown function	PF14_0394	0.171194	0.16138	0.0840233	0.206358	0.144523	0.181242	0.384643		0.384641	0.47924	0.649557	0.750485	0.544489	0.21196	0.37715
	PF3D7_0504400	ATP-dependent helicase putative	PFE0215w	-0.570341	0.0689074	0.254738	0.766826	0.374112	0.223744	0.657133		-0.24291	0.566972	1.07942	1.16384	0.772667	0.198983	0.115003
	PF3D7_0422600	conserved Plasmodium protein unknown function	PFD1065c	0.938597	0.141499	0.0456404	0.0863014	-0.184918	-1.24457	-1.06833		1.32211	0.61021	0.536293	0.388278	0.212968	-0.634658	-0.505873
	PF3D7_0709400	Cg7 protein	PF07_0038	-1.08491	-0.208538	-0.165601	0.0124422	-0.114834	-0.214537	-0.264737		-0.892168	-0.0689597	0.480328	0.352147	0.282363	0.137683	-0.0148164
	PF3D7_1403100	condensin complex subunit 1 putative	PF14_0031a	-1.05199	-0.274055	-0.115624	0.119234	-0.303391	-0.143368	0.035744		-0.953762	-0.00644993	0.615635	0.322319	0.0937377	0.291327	0.0789488
[truncated: 3,910 more rows]

## Sheet: LIMMA eBayes 24_30hpi
	Current Gene_ID	Gene_Description	Agilent Microarray Gene ID	log2FC Compound C/DMSO	AveExpr	t	P.Value	adj.P.Val	B
This is the empicial Bayes output from LIMMA fit using Compound C vs. DMSO control changes in transcript abundance from 24 to 30 hpi
	PF3D7_1410400	rhoptry-associated protein 1	PF14_0102	-6.4512	14.102	23.3092	1.9e-07	0.000320955	7.83303
	PF3D7_0725400	conserved Plasmodium protein unknown function	MAL7P1.141	-5.95475	14.0661	5.62808	0.00106841	0.00812375	-0.653668
	PF3D7_0501500	rhoptry-associated protein 3	PFE0075c	-5.94188	13.6992	22.1	2.66e-07	0.000320955	7.57125
	PF3D7_0905400	high molecular weight rhoptry protein 3	PFI0265c	-5.871	15.3934	23.4498	1.83e-07	0.000320955	7.86201
	PF3D7_0929400	high molecular weight rhoptry protein 2	PFI1445w	-5.85969	15.0633	25.2437	1.14e-07	0.000320955	8.20802
	PF3D7_0302500	cytoadherence linked asexual protein 3.1	PFC0120w	-5.81777	15.1511	20.4037	4.42e-07	0.000320955	7.16296
	PF3D7_0302200	cytoadherence linked asexual protein 3.2	PFC0110w	-5.77987	15.1617	20.2427	4.65e-07	0.000320955	7.12146
	PF3D7_1310700	RNA-binding protein putative	PF13_0058	-5.61964	14.4986	6.84626	0.000356161	0.00509492	0.540925
	PF3D7_0930300	merozoite surface protein 1	PFI1475w	-5.58255	15.7647	8.70432	8.71e-05	0.00226671	2.05335
	PF3D7_0206800	merozoite surface protein 2	PFB0300c	-5.19398	15.3295	13.0421	7.36e-06	0.000724679	4.59566
	PF3D7_1012200	rhoptry associated adhesin	PF10_0119	-5.12357	12.5537	20.129	4.82e-07	0.000320955	7.09186
	PF3D7_1228600	merozoite surface protein 9	PFL1385c	-5.06734	15.5288	16.7431	1.54e-06	0.000338116	6.07942
	PF3D7_1449200	conserved Plasmodium protein unknown function	PF14_0468a	-5.05752	14.8235	16.6404	1.6e-06	0.000338116	6.04424
	PF3D7_0528400	palmitoyltransferase DHHC7	PFE1415w	-5.0248	12.6212	19.5776	5.74e-07	0.000338116	6.94462
	PF3D7_1434400	conserved Plasmodium membrane protein unknown function	PF14_0325	-4.96689	11.8776	12.1145	1.16e-05	0.000862845	4.14017
	PF3D7_1323700	glideosome associated protein with multiple membrane spans 1	MAL13P1.130	-4.88029	14.7316	16.9082	1.45e-06	0.000338116	6.13537
	PF3D7_0525800	inner membrane complex protein 1g putative	PFE1285w	-4.83944	14.8439	5.94176	0.000792595	0.00694755	-0.328247
	PF3D7_0934800	cAMP-dependent protein kinase catalytic subunit	PFI1685w	-4.82821	14.2475	20.0824	4.89e-07	0.000320955	7.07965
	PF3D7_0207600	serine repeat antigen 5	PFB0340c	-4.7681	15.9288	18.2079	9.09e-07	0.000338116	6.55068
	PF3D7_1361800	glideosome-associated connector	MAL13P1.308	-4.75663	14.223	14.7262	3.45e-06	0.00050964	5.33006
	PF3D7_0501600	rhoptry-associated protein 2	PFE0080c	-4.74828	15.1486	16.7251	1.55e-06	0.000338116	6.0733
	PF3D7_1252100	rhoptry neck protein 3	PFL2505c	-4.71231	14.2171	20.2922	4.58e-07	0.000320955	7.13428
	PF3D7_0905500	conserved Plasmodium protein unknown function	PFI0270w	-4.67298	12.4236	17.0738	1.36e-06	0.000338116	6.19075
	PF3D7_0730700	tRNA Threonine	MAL7_tRNA_Thr2	-4.62719	11.5572	12.4242	9.95e-06	0.000794088	4.29666
	PF3D7_0828600	folate transporter 1	MAL8P1.13	-4.59412	11.5026	18.445	8.37e-07	0.000338116	6.62191
	PF3D7_0217500	calcium-dependent protein kinase 1	PFB0815w	-4.53345	14.0007	11.5543	1.56e-05	0.000958495	3.84497
	PF3D7_1122700	conserved Plasmodium protein unknown function	PF11_0238	-4.53213	11.4818	16.3816	1.77e-06	0.000352207	5.95427
	PF3D7_1409400	conserved Plasmodium membrane protein unknown function	PF14_0092	-4.52144	14.2333	17.9498	9.94e-07	0.000338116	6.47158
	PF3D7_1223100	cAMP-dependent protein kinase regulatory subunit	PFL1110c	-4.51608	14.4848	12.9635	7.64e-06	0.000728136	4.55859
	PF3D7_1035700	duffy binding-like merozoite surface protein	PF10_0348	-4.4821	13.6637	11.5897	1.53e-05	0.000958495	3.86408
	PF3D7_0423500	glideosome associated protein with multiple membrane spans 2	PFD1110w	-4.47267	14.8015	16.9337	1.44e-06	0.000338116	6.14395
	PF3D7_1459900	rhoptry protein putative	PF14_0572	-4.44944	11.628	17.565	1.14e-06	0.000338116	6.35064
	PF3D7_1463900	EF-hand calcium-binding domain-containing protein putative	PF14_0607	-4.42795	12.926	17.0411	1.38e-06	0.000338116	6.17988
	PF3D7_1406800	glideosome associated protein with multiple membrane spans 3	PF14_0065	-4.39459	14.3261	14.4609	3.87e-06	0.000543774	5.22156
	PF3D7_1361500	conserved Plasmodium protein unknown function	MAL13P1.306-a	-4.33652	12.4246	12.6308	8.98e-06	0.000747212	4.39856
	PF3D7_0618000	conserved Plasmodium membrane protein unknown function	PFF0870w	-4.31917	13.5535	13.1428	7.02e-06	0.000702558	4.64277
	PF3D7_0918000	glideosome-associated protein 50	PFI0880c	-4.31644	13.5936	12.1201	1.16e-05	0.000862845	4.14303
	PF3D7_1235200	V-type K+-independent H+-translocating inorganic pyrophosphatase	PFL1700c	-4.30737	11.6526	17.8181	1.04e-06	0.000338116	6.43061
	PF3D7_0207700	serine repeat antigen 4	PFB0345c	-4.28352	13.1331	15.8062	2.21e-06	0.000384723	5.74713
	PF3D7_0414200	calmodulin-like protein	PFD0692c	-4.27805	11.3941	10.1556	3.43e-05	0.00140814	3.03223
	PF3D7_1014100	merozoite surface protein MSA180 putative	PF10_0138	-4.26783	12.8577	6.51527	0.000472561	0.00574463	0.234225
	PF3D7_1251200	coronin	PFL2460w	-4.26541	14.166	6.09392	0.000688549	0.00646733	-0.175023
	PF3D7_0817700	rhoptry neck protein 5	MAL8P1.73	-4.21456	13.5077	17.5601	1.14e-06	0.000338116	6.34907
	PF3D7_0414900	armadillo-domain containing rhoptry protein	PFD0720w	-4.21396	13.3007	7.13047	0.000281755	0.00443935	0.794484
	PF3D7_1410800	ankyrin-repeat protein putative	PF14_0106	-4.20826	11.9465	14.9425	3.15e-06	0.000477086	5.41675
	PF3D7_1222700	glideosome-associated protein 45	PFL1090w	-4.15927	15.2531	7.79124	0.000168027	0.00323072	1.35139
	PF3D7_0831600	cytoadherence linked asexual protein 8	MAL7P1.229	-4.14395	13.8418	17.5123	1.16e-06	0.000338116	6.33379
	PF3D7_1318000	conserved Plasmodium membrane protein unknown function	MAL13P1.94	-4.14016	11.7204	17.791	1.05e-06	0.000338116	6.42212
	PF3D7_1136200	conserved Plasmodium protein unknown function	PF11_0373	-4.1274	12.102	11.4412	1.65e-05	0.000987526	3.78337
	PF3D7_0515700	glideosome-associated protein 40 putative	PFE0785c	-4.12176	14.5186	17.4084	1.21e-06	0.000338116	6.30034
	PF3D7_1022700	phospholipid scramblase putative	PF10_0220	-4.09757	12.3917	13.6908	5.44e-06	0.000618131	4.89174
	Mito-CoxI	#N/A	mal_mito_3	-4.09382	15.2885	7.8204	0.000164376	0.00319451	1.37497
	PF3D7_1307500	conserved Plasmodium protein unknown function	PF13_0039	-4.04517	12.5272	8.71218	8.66e-05	0.00226449	2.05908
	PF3D7_1452000	rhoptry neck protein 2	PF14_0495	-4.01713	13.2643	14.2584	4.22e-06	0.000543774	5.13699
	PF3D7_1423300	serine/threonine protein phosphatase 7	PF14_0224	-4.01599	13.0594	8.92597	7.49e-05	0.00209771	2.21305
	PF3D7_0105400	conserved Plasmodium protein unknown function	PFA0265c	-4.0138	12.4732	16.793	1.51e-06	0.000338116	6.09641
	PF3D7_1133400	apical membrane antigen 1	PF11_0344	-3.98682	13.852	4.67204	0.00286676	0.0144266	-1.72996
	PF3D7_1128900	conserved Plasmodium protein unknown function	PF11_0300	-3.9843	12.5143	16.7878	1.52e-06	0.000338116	6.09466
	PF3D7_1035400	merozoite surface protein 3	PF10_0345	-3.96655	14.8431	6.4409	0.000504328	0.00591952	0.163563
	PF3D7_0935800	cytoadherence linked asexual protein 9	PFI1730w	-3.94285	14.2097	16.262	1.85e-06	0.000352207	5.91204
	PF3D7_1476300	Plasmodium exported protein (PHISTb) unknown function	PF14_0732	-3.93956	12.8911	15.721	2.29e-06	0.000385681	5.71562
	PF3D7_1315300	conserved Plasmodium protein unknown function	PF13_0086	-3.93536	12.3588	15.6567	2.35e-06	0.000385681	5.69168
	PF3D7_0423300	conserved Plasmodium protein unknown function	PFD1100c	-3.92828	11.9459	12.2217	1.1e-05	0.000855987	4.19486
	PF14TR006	#N/A	PF14TR006	-3.91518	11.7006	11.9646	1.26e-05	0.000893894	4.06274
	mal_mito_2	#N/A	mal_mito_2	-3.90727	15.4316	6.41849	0.000514373	0.00595797	0.142136
	PF3D7_1322500	palmitoyltransferase DHHC5	MAL13P1.126	-3.89342	12.1124	14.0504	4.63e-06	0.000569649	5.04854
	PF3D7_1141800	EELM2 domain-containing protein putative	PF11_0429	-3.86924	11.9501	16.1063	1.97e-06	0.000352207	5.85641
	PF3D7_0508000	6-cysteine protein	PFE0395c	-3.85948	13.4379	12.7543	8.45e-06	0.000745902	4.45852
	PF3D7_1439000	copper transporter	PF14_0369	-3.84901	12.8156	11.0652	2.03e-05	0.00107196	3.57365
	PF3D7_0630400	conserved Plasmodium protein unknown function	PFF1475c	-3.84341	11.2032	16.2801	1.84e-06	0.000352207	5.91845
	PF3D7_1007200	rho GTPase-activating protein putative	PF10_0071	-3.81529	12.013	16.1139	1.96e-06	0.000352207	5.85913
	PF3D7_1364100	6-cysteine protein	PF13_0338	-3.81432	13.5353	10.0043	3.76e-05	0.00147086	2.93711
	PF3D7_1035500	merozoite surface protein 6	PF10_0346	-3.77161	14.6919	5.39683	0.00134172	0.00917681	-0.902067
	PF3D7_1335100	merozoite surface protein 7	PF13_0197	-3.7662	14.5127	8.37047	0.000109962	0.00255437	1.80517
	PF3D7_0604100	AP2 domain transcription factor	PFF0200c	-3.7556	13.529	15.236	2.79e-06	0.000445177	5.53176
	PF3D7_1001600	exported lipase 2	PF10_0020	-3.75416	14.818	7.65447	0.000186434	0.00342067	1.23969
	PF3D7_0610400	histone H3	PFF0510w	-3.74502	16.7891	5.60914	0.00108825	0.00820074	-0.67373
	PF3D7_0404000	conserved Plasmodium protein unknown function	PFD0195c	-3.74209	11.5659	10.9354	2.18e-05	0.00109388	3.49939
	PF3D7_1468400	zinc finger protein putative	PF14_0652	-3.74202	12.9616	6.68726	0.000407427	0.00550249	0.395163
	PF3D7_1437300	conserved Plasmodium protein unknown function	PF14_0353	-3.72737	12.1623	13.4193	6.16e-06	0.000639503	4.76993
	PF3D7_0707300	rhoptry-associated membrane antigen	MAL7P1.208	-3.72059	14.295	10.6954	2.5e-05	0.00121204	3.35957
	PF3D7_1017500	essential light chain ELC	PF10_0170	-3.71377	13.0292	3.77501	0.0081408	0.0275892	-2.86282
	PF3D7_1238000	COPI associated protein putative	PFL1840w	-3.70551	12.2154	10.1506	3.44e-05	0.00140814	3.02906
	PF3D7_0628300	choline/ethanolaminephosphotransferase putative	PFF1375c-a	-3.68489	15.4856	5.31299	0.00145965	0.00957118	-0.993962
	PF3D7_0323400	Rh5 interacting protein	PFC1045c	-3.6745	12.8314	4.43982	0.00371321	0.0169011	-2.01163
	PF3D7_1343100	conserved Plasmodium protein unknown function	MAL13P1.215	-3.67384	13.3238	13.4004	6.22e-06	0.000639503	4.76134
	PF3D7_1205200	HAD domain ookinete protein putative	PFL0260c	-3.64264	12.3883	15.1361	2.91e-06	0.000451712	5.49292
	PF3D7_1206000	shewanella-like protein phosphatase 2	PFL0300c	-3.62335	12.7428	13.4521	6.07e-06	0.000639503	4.78483
	PF3D7_1351700	inner membrane complex protein 1f putative	MAL13P1.260	-3.61948	13.8013	6.79781	0.000370962	0.00519346	0.496812
	PF3D7_1321100	conserved Plasmodium protein unknown function	MAL13P1.114	-3.61591	12.435	11.4806	1.62e-05	0.000986746	3.80493
	PF3D7_1003600	inner membrane complex protein 1c putative	PF10_0039	-3.609	15.3141	7.4861	0.000212338	0.00374686	1.09967
	PF3D7_0932200	profilin	PFI1565w	-3.60324	14.9989	9.14423	6.48e-05	0.00203034	2.36652
	PF3D7_0503400	actin-depolymerizing factor 1	PFE0165w	-3.58375	15.5934	8.98459	7.2e-05	0.00208618	2.25463
	PF3D7_1479100	Plasmodium exported protein unknown function	PF14_0762	-3.54619	9.37985	14.6361	3.59e-06	0.000516667	5.2935
	PF3D7_1003000	conserved Plasmodium protein unknown function	PF10_0034	-3.54063	11.0626	14.077	4.57e-06	0.000569649	5.05996
	PF3D7_0902100	serine/threonine protein kinase FIKK family	PFI0100c	-3.53478	10.9308	11.4615	1.64e-05	0.000986781	3.79446
	PF3D7_0920500	ADP-ribosylation factor putative	PFI1005w	-3.53286	12.5054	10.6226	2.61e-05	0.00123702	3.31647
	PF3D7_1401600	Plasmodium exported protein (PHISTb) unknown function	PF14_0018	-3.52662	14.3214	13.8875	4.98e-06	0.000596013	4.97817
	PF3D7_0932000	conserved Plasmodium protein unknown function	PFI1555w	-3.52342	12.9251	12.6927	8.71e-06	0.000745902	4.42871
	PF3D7_0919300	thioredoxin-like protein 1 putative	PFI0945w	-3.5157	11.6093	3.95492	0.00653939	0.0239669	-2.62599
	PF3D7_0822900	conserved Plasmodium protein unknown function	PF08_0035	-3.50059	13.5583	5.25716	0.00154466	0.00988541	-1.05571
[truncated: 5,399 more rows]

## Sheet: GO-terms
ID	GO-Term Enrichment for Genes Decreased by log2FC >2 LIMMA Fit in the presence of Compound C	Bgd count	Result count	Result gene list	Pct of bgd	Fold enrichment	Odds ratio	P-value	Benjamini	Bonferroni
[truncated: 37 more rows]

[truncated: 7 more sheets: RNITS, LIMMA_RNITS_Overlap, AP2-EXP Targets, AP2-I Targets, PfSIP2 Targets, Shang 2022 ApiAP2 Targets, Shang et al 2022 ApiAP2 summary]
