# Supplementary material for: Inhibitors of ApiAP2 protein DNA binding exhibit multistage activity against Plasmodium parasites
Source: PLoS Pathog. 2022 Oct 12;18(10):e1010887. doi: 10.1371/journal.ppat.1010887 (PMC9591056; doi:10.1371/journal.ppat.1010887)
Supplement: S4 Table — (XLSX) [file ppat.1010887.s005.xlsx]

## Sheet: Overlap Peak Locations AP2-EXP
chr	start	end	Present in this number of replicates	Present in Replicates	GFP	GFP2	HA	length of overlap	ChIP-seq peaks were determined using MACS2 for each replicate and overlapped using Bedtools MultiIntersect
Pf3D7_01_v3	97955	98079	2	GFP1,GFP2	1	1	0	124
Pf3D7_01_v3	117203	117379	2	GFP1,GFP2	1	1	0	176
Pf3D7_01_v3	187570	187587	2	GFP1,GFP2	1	1	0	17
Pf3D7_01_v3	187587	187869	3	GFP1,GFP2,HA	1	1	1	282
Pf3D7_01_v3	312429	312741	2	GFP2,HA	0	1	1	312
Pf3D7_01_v3	362679	362756	2	GFP1,GFP2	1	1	0	77
Pf3D7_01_v3	362756	362952	3	GFP1,GFP2,HA	1	1	1	196
Pf3D7_01_v3	362952	362968	2	GFP2,HA	0	1	1	16
Pf3D7_02_v3	126938	127409	2	GFP1,GFP2	1	1	0	471
Pf3D7_02_v3	268767	269011	2	GFP2,HA	0	1	1	244
Pf3D7_02_v3	274845	274863	2	GFP1,GFP2	1	1	0	18
Pf3D7_02_v3	274863	275291	3	GFP1,GFP2,HA	1	1	1	428
Pf3D7_02_v3	275291	275348	2	GFP1,GFP2	1	1	0	57
Pf3D7_02_v3	522291	522531	2	GFP1,GFP2	1	1	0	240
Pf3D7_02_v3	632905	633119	2	GFP2,HA	0	1	1	214
Pf3D7_02_v3	794365	794512	2	GFP2,HA	0	1	1	147
Pf3D7_02_v3	794512	794737	3	GFP1,GFP2,HA	1	1	1	225
Pf3D7_02_v3	811188	811533	2	GFP2,HA	0	1	1	345
Pf3D7_02_v3	815998	816067	2	GFP2,HA	0	1	1	69
Pf3D7_02_v3	816067	816383	3	GFP1,GFP2,HA	1	1	1	316
Pf3D7_02_v3	816383	816457	2	GFP2,HA	0	1	1	74
Pf3D7_02_v3	838295	838336	2	GFP1,GFP2	1	1	0	41
Pf3D7_02_v3	838336	838574	3	GFP1,GFP2,HA	1	1	1	238
Pf3D7_02_v3	838574	838591	2	GFP2,HA	0	1	1	17
Pf3D7_02_v3	938475	938677	2	GFP1,HA	1	0	1	202
Pf3D7_03_v3	100060	100212	2	GFP2,HA	0	1	1	152
Pf3D7_03_v3	101601	101714	2	GFP2,HA	0	1	1	113
Pf3D7_03_v3	101714	102110	3	GFP1,GFP2,HA	1	1	1	396
Pf3D7_03_v3	102110	102137	2	GFP2,HA	0	1	1	27
Pf3D7_03_v3	118846	119106	2	GFP1,GFP2	1	1	0	260
Pf3D7_03_v3	133401	133644	2	GFP1,GFP2	1	1	0	243
Pf3D7_03_v3	133644	135011	3	GFP1,GFP2,HA	1	1	1	1367
Pf3D7_03_v3	135011	135138	2	GFP1,GFP2	1	1	0	127
Pf3D7_03_v3	1040620	1040983	2	GFP1,GFP2	1	1	0	363
Pf3D7_04_v3	244432	244686	2	GFP2,HA	0	1	1	254
Pf3D7_04_v3	496294	496551	2	GFP2,HA	0	1	1	257
Pf3D7_04_v3	503533	503737	2	GFP1,HA	1	0	1	204
Pf3D7_04_v3	736824	737044	2	GFP1,HA	1	0	1	220
Pf3D7_04_v3	912924	913261	2	GFP1,GFP2	1	1	0	337
Pf3D7_04_v3	915648	915852	2	GFP1,GFP2	1	1	0	204
Pf3D7_04_v3	1055126	1055360	2	GFP1,GFP2	1	1	0	234
Pf3D7_04_v3	1072282	1072489	2	GFP2,HA	0	1	1	207
Pf3D7_05_v3	82790	82997	2	GFP1,GFP2	1	1	0	207
Pf3D7_05_v3	85807	86016	2	GFP1,GFP2	1	1	0	209
Pf3D7_05_v3	86016	86273	3	GFP1,GFP2,HA	1	1	1	257
Pf3D7_05_v3	86273	86289	2	GFP1,GFP2	1	1	0	16
Pf3D7_05_v3	139092	139626	2	GFP1,GFP2	1	1	0	534
Pf3D7_05_v3	434675	434932	2	GFP2,HA	0	1	1	257
Pf3D7_05_v3	465487	465608	2	GFP2,HA	0	1	1	121
Pf3D7_05_v3	465608	465899	3	GFP1,GFP2,HA	1	1	1	291
Pf3D7_05_v3	465899	465918	2	GFP1,GFP2	1	1	0	19
Pf3D7_05_v3	657531	657754	2	GFP2,HA	0	1	1	223
Pf3D7_05_v3	1069823	1070470	2	GFP1,GFP2	1	1	0	647
Pf3D7_05_v3	1099687	1100031	2	GFP2,HA	0	1	1	344
Pf3D7_05_v3	1288949	1289298	2	GFP2,HA	0	1	1	349
Pf3D7_05_v3	1299863	1300216	2	GFP2,HA	0	1	1	353
Pf3D7_05_v3	1300216	1300602	3	GFP1,GFP2,HA	1	1	1	386
Pf3D7_05_v3	1300602	1300666	2	GFP2,HA	0	1	1	64
Pf3D7_06_v3	177791	178062	2	GFP1,GFP2	1	1	0	271
Pf3D7_06_v3	178760	178847	2	GFP1,GFP2	1	1	0	87
Pf3D7_06_v3	178847	179468	3	GFP1,GFP2,HA	1	1	1	621
Pf3D7_06_v3	179468	179621	2	GFP1,GFP2	1	1	0	153
Pf3D7_06_v3	361094	361308	2	GFP2,HA	0	1	1	214
Pf3D7_06_v3	443630	443643	2	GFP1,GFP2	1	1	0	13
Pf3D7_06_v3	443643	443888	3	GFP1,GFP2,HA	1	1	1	245
Pf3D7_06_v3	443888	444035	2	GFP2,HA	0	1	1	147
Pf3D7_06_v3	564745	564950	2	GFP2,HA	0	1	1	205
Pf3D7_06_v3	749608	749655	2	GFP2,HA	0	1	1	47
Pf3D7_06_v3	749655	749986	3	GFP1,GFP2,HA	1	1	1	331
Pf3D7_06_v3	749986	750045	2	GFP1,GFP2	1	1	0	59
Pf3D7_06_v3	757722	758169	2	GFP1,GFP2	1	1	0	447
Pf3D7_06_v3	860940	861176	2	GFP2,HA	0	1	1	236
Pf3D7_06_v3	973420	973571	2	GFP1,HA	1	0	1	151
Pf3D7_06_v3	1154632	1154681	2	GFP2,HA	0	1	1	49
Pf3D7_06_v3	1154681	1154916	3	GFP1,GFP2,HA	1	1	1	235
Pf3D7_06_v3	1154916	1154940	2	GFP2,HA	0	1	1	24
Pf3D7_07_v3	19118	19327	2	GFP1,HA	1	0	1	209
Pf3D7_07_v3	94168	94373	2	GFP1,GFP2	1	1	0	205
Pf3D7_07_v3	100608	100719	2	GFP2,HA	0	1	1	111
Pf3D7_07_v3	111432	111455	2	GFP2,HA	0	1	1	23
Pf3D7_07_v3	111455	111658	3	GFP1,GFP2,HA	1	1	1	203
Pf3D7_07_v3	111658	111690	2	GFP2,HA	0	1	1	32
Pf3D7_07_v3	337926	338442	2	GFP1,GFP2	1	1	0	516
Pf3D7_07_v3	945719	945929	2	GFP1,GFP2	1	1	0	210
Pf3D7_07_v3	1077636	1078342	2	GFP1,GFP2	1	1	0	706
Pf3D7_07_v3	1082985	1083443	2	GFP2,HA	0	1	1	458
Pf3D7_07_v3	1107663	1108066	3	GFP1,GFP2,HA	1	1	1	403
Pf3D7_07_v3	1292246	1292521	2	GFP1,HA	1	0	1	275
Pf3D7_07_v3	1292772	1292948	2	GFP1,GFP2	1	1	0	176
Pf3D7_07_v3	1293669	1293705	2	GFP1,GFP2	1	1	0	36
Pf3D7_07_v3	1293705	1293994	3	GFP1,GFP2,HA	1	1	1	289
Pf3D7_07_v3	1293994	1294026	2	GFP1,GFP2	1	1	0	32
Pf3D7_07_v3	1335257	1335543	2	GFP1,GFP2	1	1	0	286
Pf3D7_07_v3	1348120	1348134	2	GFP1,HA	1	0	1	14
Pf3D7_07_v3	1348134	1348656	3	GFP1,GFP2,HA	1	1	1	522
Pf3D7_07_v3	1348656	1348691	2	GFP2,HA	0	1	1	35
Pf3D7_07_v3	1356830	1357042	2	GFP1,HA	1	0	1	212
Pf3D7_08_v3	310311	310567	2	GFP1,GFP2	1	1	0	256
Pf3D7_08_v3	311066	311074	2	GFP2,HA	0	1	1	8
Pf3D7_08_v3	311074	311295	3	GFP1,GFP2,HA	1	1	1	221
Pf3D7_08_v3	311295	311322	2	GFP2,HA	0	1	1	27
Pf3D7_08_v3	589964	590174	2	GFP1,GFP2	1	1	0	210
Pf3D7_08_v3	823275	823783	2	GFP1,GFP2	1	1	0	508
Pf3D7_08_v3	859171	859220	2	GFP2,HA	0	1	1	49
Pf3D7_08_v3	859220	859372	3	GFP1,GFP2,HA	1	1	1	152
Pf3D7_08_v3	859372	859440	2	GFP1,GFP2	1	1	0	68
Pf3D7_08_v3	1012105	1012268	2	GFP1,GFP2	1	1	0	163
Pf3D7_08_v3	1012268	1012501	3	GFP1,GFP2,HA	1	1	1	233
Pf3D7_08_v3	1012501	1012522	2	GFP1,GFP2	1	1	0	21
Pf3D7_08_v3	1240619	1240881	2	GFP1,GFP2	1	1	0	262
Pf3D7_08_v3	1240881	1241333	3	GFP1,GFP2,HA	1	1	1	452
Pf3D7_09_v3	275730	275853	2	GFP1,GFP2	1	1	0	123
Pf3D7_09_v3	275853	276088	3	GFP1,GFP2,HA	1	1	1	235
Pf3D7_09_v3	276088	276136	2	GFP1,GFP2	1	1	0	48
Pf3D7_09_v3	329054	329136	2	GFP1,HA	1	0	1	82
Pf3D7_09_v3	329136	329623	3	GFP1,GFP2,HA	1	1	1	487
Pf3D7_09_v3	329623	329667	2	GFP2,HA	0	1	1	44
Pf3D7_09_v3	504498	504753	2	GFP1,GFP2	1	1	0	255
Pf3D7_09_v3	700448	700540	2	GFP1,GFP2	1	1	0	92
Pf3D7_09_v3	700540	700872	3	GFP1,GFP2,HA	1	1	1	332
Pf3D7_09_v3	700872	700905	2	GFP2,HA	0	1	1	33
Pf3D7_09_v3	1200194	1200746	2	GFP1,GFP2	1	1	0	552
Pf3D7_09_v3	1200746	1201005	3	GFP1,GFP2,HA	1	1	1	259
Pf3D7_09_v3	1201005	1201289	2	GFP1,GFP2	1	1	0	284
Pf3D7_09_v3	1201815	1201858	2	GFP1,GFP2	1	1	0	43
Pf3D7_09_v3	1201858	1202101	3	GFP1,GFP2,HA	1	1	1	243
Pf3D7_09_v3	1202101	1202140	2	GFP1,GFP2	1	1	0	39
Pf3D7_09_v3	1260361	1260738	2	GFP2,HA	0	1	1	377
Pf3D7_09_v3	1393554	1394024	2	GFP2,HA	0	1	1	470
Pf3D7_09_v3	1396192	1396264	2	GFP2,HA	0	1	1	72
Pf3D7_09_v3	1396264	1396626	3	GFP1,GFP2,HA	1	1	1	362
Pf3D7_09_v3	1396626	1396659	2	GFP2,HA	0	1	1	33
Pf3D7_09_v3	1403914	1404189	2	GFP1,GFP2	1	1	0	275
Pf3D7_10_v3	163575	163667	2	GFP1,GFP2	1	1	0	92
Pf3D7_10_v3	163667	163965	3	GFP1,GFP2,HA	1	1	1	298
Pf3D7_10_v3	163965	164214	2	GFP1,GFP2	1	1	0	249
Pf3D7_10_v3	784506	784743	2	GFP2,HA	0	1	1	237
Pf3D7_10_v3	1011906	1011930	2	GFP2,HA	0	1	1	24
Pf3D7_10_v3	1011930	1012264	3	GFP1,GFP2,HA	1	1	1	334
Pf3D7_10_v3	1012264	1012332	2	GFP2,HA	0	1	1	68
Pf3D7_10_v3	1214600	1214959	2	GFP1,GFP2	1	1	0	359
Pf3D7_10_v3	1394159	1394578	2	GFP1,GFP2	1	1	0	419
Pf3D7_10_v3	1406507	1406831	2	GFP1,GFP2	1	1	0	324
Pf3D7_10_v3	1412502	1412727	2	GFP1,GFP2	1	1	0	225
Pf3D7_11_v3	132788	133107	2	GFP1,HA	1	0	1	319
Pf3D7_11_v3	133107	133637	3	GFP1,GFP2,HA	1	1	1	530
Pf3D7_11_v3	133637	133668	2	GFP1,GFP2	1	1	0	31
Pf3D7_11_v3	222751	223041	2	GFP2,HA	0	1	1	290
Pf3D7_11_v3	224891	224915	2	GFP2,HA	0	1	1	24
Pf3D7_11_v3	224915	225172	3	GFP1,GFP2,HA	1	1	1	257
Pf3D7_11_v3	225172	225576	2	GFP2,HA	0	1	1	404
Pf3D7_11_v3	340212	340261	2	GFP2,HA	0	1	1	49
Pf3D7_11_v3	340261	340635	3	GFP1,GFP2,HA	1	1	1	374
Pf3D7_11_v3	340635	340697	2	GFP2,HA	0	1	1	62
Pf3D7_11_v3	342365	342671	2	GFP1,GFP2	1	1	0	306
Pf3D7_11_v3	641887	642154	3	GFP1,GFP2,HA	1	1	1	267
Pf3D7_11_v3	642154	642164	2	GFP2,HA	0	1	1	10
Pf3D7_11_v3	808420	808473	2	GFP2,HA	0	1	1	53
Pf3D7_11_v3	808473	808760	3	GFP1,GFP2,HA	1	1	1	287
Pf3D7_11_v3	808760	808791	2	GFP2,HA	0	1	1	31
Pf3D7_11_v3	817683	818060	3	GFP1,GFP2,HA	1	1	1	377
Pf3D7_11_v3	818060	818089	2	GFP1,GFP2	1	1	0	29
Pf3D7_11_v3	1047171	1047393	2	GFP1,GFP2	1	1	0	222
Pf3D7_11_v3	1292737	1293234	2	GFP1,GFP2	1	1	0	497
Pf3D7_11_v3	1454429	1454654	2	GFP1,GFP2	1	1	0	225
Pf3D7_11_v3	1574209	1574517	2	GFP2,HA	0	1	1	308
Pf3D7_11_v3	1582673	1582720	2	GFP2,HA	0	1	1	47
Pf3D7_11_v3	1582720	1582942	3	GFP1,GFP2,HA	1	1	1	222
Pf3D7_11_v3	1582942	1582978	2	GFP2,HA	0	1	1	36
Pf3D7_11_v3	1606629	1607262	2	GFP1,GFP2	1	1	0	633
Pf3D7_11_v3	1798350	1798749	2	GFP1,GFP2	1	1	0	399
Pf3D7_11_v3	1944049	1944062	2	GFP1,GFP2	1	1	0	13
Pf3D7_12_v3	205688	205765	2	GFP1,GFP2	1	1	0	77
Pf3D7_12_v3	205765	206048	3	GFP1,GFP2,HA	1	1	1	283
Pf3D7_12_v3	306574	306808	2	GFP2,HA	0	1	1	234
Pf3D7_12_v3	691588	691831	2	GFP2,HA	0	1	1	243
Pf3D7_12_v3	701170	701389	2	GFP1,HA	1	0	1	219
Pf3D7_12_v3	916033	916285	2	GFP1,GFP2	1	1	0	252
Pf3D7_12_v3	916833	917134	2	GFP1,GFP2	1	1	0	301
Pf3D7_12_v3	917408	917718	3	GFP1,GFP2,HA	1	1	1	310
Pf3D7_12_v3	917718	917795	2	GFP1,GFP2	1	1	0	77
Pf3D7_12_v3	1057330	1057606	2	GFP2,HA	0	1	1	276
Pf3D7_12_v3	1163439	1163517	2	GFP1,GFP2	1	1	0	78
Pf3D7_12_v3	1163517	1164076	3	GFP1,GFP2,HA	1	1	1	559
Pf3D7_12_v3	1164076	1164269	2	GFP1,GFP2	1	1	0	193
Pf3D7_12_v3	1619858	1620070	2	GFP1,GFP2	1	1	0	212
Pf3D7_12_v3	1629194	1629431	2	GFP2,HA	0	1	1	237
Pf3D7_12_v3	1630366	1630665	2	GFP2,HA	0	1	1	299
Pf3D7_12_v3	1824330	1824546	2	GFP2,HA	0	1	1	216
Pf3D7_12_v3	1825899	1826258	3	GFP1,GFP2,HA	1	1	1	359
Pf3D7_12_v3	1827469	1827719	2	GFP1,GFP2	1	1	0	250
Pf3D7_12_v3	2090942	2091142	2	GFP1,GFP2	1	1	0	200
Pf3D7_12_v3	2113678	2113850	2	GFP2,HA	0	1	1	172
Pf3D7_12_v3	2123268	2123498	2	GFP1,GFP2	1	1	0	230
Pf3D7_12_v3	2135117	2135604	2	GFP1,GFP2	1	1	0	487
Pf3D7_12_v3	2158528	2158832	2	GFP2,HA	0	1	1	304
Pf3D7_13_v3	94197	94603	2	GFP1,GFP2	1	1	0	406
Pf3D7_13_v3	469359	469425	2	GFP1,GFP2	1	1	0	66
Pf3D7_13_v3	469425	469936	3	GFP1,GFP2,HA	1	1	1	511
Pf3D7_13_v3	469936	470597	2	GFP1,GFP2	1	1	0	661
Pf3D7_13_v3	527889	528149	2	GFP1,GFP2	1	1	0	260
Pf3D7_13_v3	535353	535460	2	GFP2,HA	0	1	1	107
Pf3D7_13_v3	1040179	1040489	2	GFP2,HA	0	1	1	310
Pf3D7_13_v3	1247154	1247522	2	GFP2,HA	0	1	1	368
Pf3D7_13_v3	1247522	1247794	3	GFP1,GFP2,HA	1	1	1	272
Pf3D7_13_v3	1420555	1420882	2	GFP1,GFP2	1	1	0	327
Pf3D7_13_v3	1421201	1421481	2	GFP1,GFP2	1	1	0	280
Pf3D7_13_v3	1422548	1422764	2	GFP1,GFP2	1	1	0	216
Pf3D7_13_v3	1695384	1695649	2	GFP2,HA	0	1	1	265
Pf3D7_13_v3	1695884	1696049	2	GFP2,HA	0	1	1	165
Pf3D7_13_v3	2058097	2058343	2	GFP1,GFP2	1	1	0	246
Pf3D7_14_v3	168711	168722	2	GFP2,HA	0	1	1	11
Pf3D7_14_v3	168722	168958	3	GFP1,GFP2,HA	1	1	1	236
Pf3D7_14_v3	168958	168989	2	GFP2,HA	0	1	1	31
Pf3D7_14_v3	249258	249472	2	GFP1,GFP2	1	1	0	214
Pf3D7_14_v3	418863	419179	2	GFP1,GFP2	1	1	0	316
Pf3D7_14_v3	440678	440910	2	GFP1,GFP2	1	1	0	232
Pf3D7_14_v3	440910	441382	3	GFP1,GFP2,HA	1	1	1	472
Pf3D7_14_v3	441382	441432	2	GFP1,HA	1	0	1	50
Pf3D7_14_v3	666511	666521	2	GFP2,HA	0	1	1	10
Pf3D7_14_v3	666521	666782	3	GFP1,GFP2,HA	1	1	1	261
Pf3D7_14_v3	666782	666790	2	GFP1,GFP2	1	1	0	8
Pf3D7_14_v3	680399	680605	2	GFP1,GFP2	1	1	0	206
Pf3D7_14_v3	782159	782475	2	GFP2,HA	0	1	1	316
Pf3D7_14_v3	858485	858525	2	GFP2,HA	0	1	1	40
Pf3D7_14_v3	858525	858735	3	GFP1,GFP2,HA	1	1	1	210
Pf3D7_14_v3	858735	858762	2	GFP1,GFP2	1	1	0	27
Pf3D7_14_v3	1116697	1116913	2	GFP2,HA	0	1	1	216
Pf3D7_14_v3	1477563	1477759	2	GFP2,HA	0	1	1	196
Pf3D7_14_v3	1604523	1604754	2	GFP1,GFP2	1	1	0	231
Pf3D7_14_v3	2013524	2013578	2	GFP1,GFP2	1	1	0	54
Pf3D7_14_v3	2013578	2013800	3	GFP1,GFP2,HA	1	1	1	222
Pf3D7_14_v3	2013800	2013855	2	GFP2,HA	0	1	1	55
Pf3D7_14_v3	2102264	2102609	2	GFP2,HA	0	1	1	345
Pf3D7_14_v3	2558242	2558530	2	GFP2,HA	0	1	1	288
Pf3D7_14_v3	2721077	2721518	3	GFP1,GFP2,HA	1	1	1	441
Pf3D7_14_v3	2721518	2721541	2	GFP2,HA	0	1	1	23
Pf3D7_14_v3	2800233	2800625	2	GFP1,GFP2	1	1	0	392
Pf3D7_14_v3	2806515	2806991	2	GFP1,GFP2	1	1	0	476
Pf3D7_14_v3	2909036	2909310	2	GFP2,HA	0	1	1	274

## Sheet: AP2-EXP Gene Targets
GENE ID	Description (within 1.5kB of AP2-EXP peak)	Target genes were determined by mapping AP2-EXP peaks conserved in 2/3 replicates to the closest gene using Bedtools ClosestBed. Hits were filtered by strandedness and proximity (1.5kB maximum distance).
PF3D7_0102200	ring-infected erythrocyte surface antigen
PF3D7_0102500	erythrocyte binding antigen-181
PF3D7_0107600	serine/threonine protein kinase putative
PF3D7_0108900	unspecified product
PF3D7_0109000	photosensitized INA-labeled protein PHIL1 putative
PF3D7_0202500	early transcribed membrane protein 2
PF3D7_0206800	merozoite surface protein 2
PF3D7_0212600	secreted protein with altered thrombospondin repeat domain
PF3D7_0220200	Plasmodium exported protein unknown function
PF3D7_0220300	Plasmodium exported protein unknown function
PF3D7_0220800	cytoadherence linked asexual protein 2
PF3D7_0302200	cytoadherence linked asexual protein 3.2
PF3D7_0302400	unspecified product
PF3D7_0302500	cytoadherence linked asexual protein 3.1
PF3D7_0411000	conserved Plasmodium protein unknown function
PF3D7_0416900	conserved Plasmodium protein unknown function
PF3D7_0423400	apical asparagine-rich protein AARP
PF3D7_0423700	early transcribed membrane protein 4
PF3D7_0501500	rhoptry-associated protein 3
PF3D7_0501600	rhoptry-associated protein 2
PF3D7_0503400	actin-depolymerizing factor 1
PF3D7_0510900	small nucleolar RNA snoR04
PF3D7_0526600	conserved Plasmodium protein unknown function
PF3D7_0531500	unspecified product
PF3D7_0532100	early transcribed membrane protein 5
PF3D7_0604100	AP2 domain transcription factor
PF3D7_0604200	mitochondrial ribosomal protein L41 putative
PF3D7_0610300	unspecified product
PF3D7_0613800	AP2 domain transcription factor putative
PF3D7_0617800	histone H2A
PF3D7_0618000	conserved Plasmodium membrane protein unknown function
PF3D7_0620800	tRNA Alanine
PF3D7_0628100	HECT-domain (ubiquitin-transferase) putative
PF3D7_0700100	erythrocyte membrane protein 1 PfEMP1
PF3D7_0702200	lysophospholipase putative
PF3D7_0702400	small exported membrane protein 1
PF3D7_0702700	tRNA Alanine
PF3D7_0707300	rhoptry-associated membrane antigen
PF3D7_0722200	rhoptry-associated leucine zipper-like protein 1
PF3D7_0725400	conserved Plasmodium protein unknown function
PF3D7_0725600	18S ribosomal RNA
PF3D7_0726300	DNA mismatch repair protein PMS1 putative
PF3D7_0731000	unspecified product
PF3D7_0731300	Plasmodium exported protein (PHISTb) unknown function
PF3D7_0731500	erythrocyte binding antigen-175
PF3D7_0805600	PAP2-like protein putative
PF3D7_0811700	conserved Plasmodium protein unknown function
PF3D7_0818100	zinc finger protein putative
PF3D7_0818900	heat shock protein 70
PF3D7_0905400	high molecular weight rhoptry protein 3
PF3D7_0911100	conserved Plasmodium protein unknown function
PF3D7_0930300	merozoite surface protein 1
PF3D7_0931300	conserved Plasmodium protein unknown function
PF3D7_0935600	gametocytogenesis-implicated protein
PF3D7_1003600	inner membrane complex protein 1c putative
PF3D7_1019400	60S ribosomal protein L30e putative
PF3D7_1029800	RAP protein putative
PF3D7_1035200	S-antigen
PF3D7_1035500	merozoite surface protein 6
PF3D7_1035700	duffy binding-like merozoite surface protein
PF3D7_1102800	early transcribed membrane protein 11.2
PF3D7_1105000	histone H4
PF3D7_1105100	histone H2B
PF3D7_1121300	tyrosine kinase-like protein
PF3D7_1121400	WD repeat-containing protein putative
PF3D7_1121600	exported protein 1
PF3D7_1126700	autophagy-related protein 23 putative
PF3D7_1133400	apical membrane antigen 1
PF3D7_1136900	subtilisin-like protease 2
PF3D7_1204300	eukaryotic translation initiation factor 5A
PF3D7_1206800	conserved Plasmodium protein unknown function
PF3D7_1217500	conserved Plasmodium protein unknown function
PF3D7_1217900	PPPDE peptidase domain-containing protein putative
PF3D7_1222700	glideosome-associated protein 45
PF3D7_1226100	haloacid dehalogenase-like hydrolase putative
PF3D7_1228600	merozoite surface protein 9
PF3D7_1243600	translation initiation factor SUI1 putative
PF3D7_1252000	tRNA Glutamine
PF3D7_1252100	rhoptry neck protein 3
PF3D7_1252400	reticulocyte binding protein homologue 3 pseudogene
PF3D7_1252800	Plasmodium exported protein (PHISTb) unknown function
PF3D7_1301600	erythrocyte binding antigen-140
PF3D7_1310700	RNA-binding protein putative
PF3D7_1310800	conserved Plasmodium protein unknown function
PF3D7_1312500	conserved Plasmodium protein unknown function
PF3D7_1324900	L-lactate dehydrogenase
PF3D7_1335100	merozoite surface protein 7
PF3D7_1335200	reticulocyte binding protein homologue 6 pseudogene
PF3D7_1343000	phosphoethanolamine N-methyltransferase
PF3D7_1351700	inner membrane complex protein 1f putative
PF3D7_1404900	conserved Plasmodium protein unknown function
PF3D7_1406800	glideosome associated protein with multiple membrane spans 3
PF3D7_1410400	rhoptry-associated protein 1
PF3D7_1411000	conserved Plasmodium protein unknown function
PF3D7_1416500	NADP-specific glutamate dehydrogenase
PF3D7_1418800	signal recognition particle RNA
PF3D7_1420700	surface protein P113
PF3D7_1428400	WD and tetratricopeptide repeats protein 1 putative
PF3D7_1449200	conserved Plasmodium protein unknown function
PF3D7_1462800	glyceraldehyde-3-phosphate dehydrogenase
PF3D7_1468200	conserved protein unknown function

## Sheet: Location of Target Genes
chr	start	end	Strand	GENE ID	Description
Pf3D7_01_v3	98819	102282	+	PF3D7_0102200	ring-infected erythrocyte surface antigen
Pf3D7_01_v3	110750	115799	-	PF3D7_0102500	erythrocyte binding antigen-181
Pf3D7_01_v3	314618	319405	+	PF3D7_0107600	serine/threonine protein kinase putative
Pf3D7_01_v3	361987	362586	-	PF3D7_0108900	unspecified product
Pf3D7_01_v3	363318	363992	+	PF3D7_0109000	photosensitized INA-labeled protein PHIL1 putative
Pf3D7_02_v3	127994	128314	+	PF3D7_0202500	early transcribed membrane protein 2
Pf3D7_02_v3	273689	274507	-	PF3D7_0206800	merozoite surface protein 2
Pf3D7_02_v3	522931	523999	+	PF3D7_0212600	secreted protein with altered thrombospondin repeat domain
Pf3D7_02_v3	809511	810298	-	PF3D7_0220200	Plasmodium exported protein unknown function
Pf3D7_02_v3	813827	814654	-	PF3D7_0220300	Plasmodium exported protein unknown function
Pf3D7_02_v3	838843	844116	+	PF3D7_0220800	cytoadherence linked asexual protein 2
Pf3D7_03_v3	119458	124735	+	PF3D7_0302200	cytoadherence linked asexual protein 3.2
Pf3D7_03_v3	132332	133502	-	PF3D7_0302400	unspecified product
Pf3D7_03_v3	135418	140660	+	PF3D7_0302500	cytoadherence linked asexual protein 3.1
Pf3D7_04_v3	499168	503880	+	PF3D7_0411000	conserved Plasmodium protein unknown function
Pf3D7_04_v3	732452	739872	-	PF3D7_0416900	conserved Plasmodium protein unknown function
Pf3D7_04_v3	1055665	1056318	+	PF3D7_0423400	apical asparagine-rich protein AARP
Pf3D7_04_v3	1071435	1071845	-	PF3D7_0423700	early transcribed membrane protein 4
Pf3D7_05_v3	81134	82336	-	PF3D7_0501500	rhoptry-associated protein 3
Pf3D7_05_v3	84041	85237	-	PF3D7_0501600	rhoptry-associated protein 2
Pf3D7_05_v3	140710	141471	+	PF3D7_0503400	actin-depolymerizing factor 1
Pf3D7_05_v3	465782	465939	+	PF3D7_0510900	small nucleolar RNA snoR04
Pf3D7_05_v3	1101203	1114777	+	PF3D7_0526600	conserved Plasmodium protein unknown function
Pf3D7_05_v3	1288559	1289308	+	PF3D7_0531500	unspecified product
Pf3D7_05_v3	1301224	1301769	+	PF3D7_0532100	early transcribed membrane protein 5
Pf3D7_06_v3	171301	177240	-	PF3D7_0604100	AP2 domain transcription factor
Pf3D7_06_v3	180936	181481	+	PF3D7_0604200	mitochondrial ribosomal protein L41 putative
Pf3D7_06_v3	442806	443219	-	PF3D7_0610300	unspecified product
Pf3D7_06_v3	566139	578993	+	PF3D7_0613800	AP2 domain transcription factor putative
Pf3D7_06_v3	748416	748814	-	PF3D7_0617800	histone H2A
Pf3D7_06_v3	758609	760996	+	PF3D7_0618000	conserved Plasmodium membrane protein unknown function
Pf3D7_06_v3	861017	861088	+	PF3D7_0620800	tRNA Alanine
Pf3D7_06_v3	1122801	1153664	-	PF3D7_0628100	HECT-domain (ubiquitin-transferase) putative
Pf3D7_07_v3	20307	28083	+	PF3D7_0700100	erythrocyte membrane protein 1 PfEMP1
Pf3D7_07_v3	91867	93141	-	PF3D7_0702200	lysophospholipase putative
Pf3D7_07_v3	101694	102285	+	PF3D7_0702400	small exported membrane protein 1
Pf3D7_07_v3	111473	111545	-	PF3D7_0702700	tRNA Alanine
Pf3D7_07_v3	338885	342083	+	PF3D7_0707300	rhoptry-associated membrane antigen
Pf3D7_07_v3	946363	948612	+	PF3D7_0722200	rhoptry-associated leucine zipper-like protein 1
Pf3D7_07_v3	1079015	1080055	+	PF3D7_0725400	conserved Plasmodium protein unknown function
Pf3D7_07_v3	1083761	1085847	+	PF3D7_0725600	18S ribosomal RNA
Pf3D7_07_v3	1104156	1108364	+	PF3D7_0726300	DNA mismatch repair protein PMS1 putative
Pf3D7_07_v3	1333175	1334938	-	PF3D7_0731000	unspecified product
Pf3D7_07_v3	1350032	1351149	+	PF3D7_0731300	Plasmodium exported protein (PHISTb) unknown function
Pf3D7_07_v3	1358055	1362929	+	PF3D7_0731500	erythrocyte binding antigen-175
Pf3D7_08_v3	312034	312960	+	PF3D7_0805600	PAP2-like protein putative
Pf3D7_08_v3	589821	593489	+	PF3D7_0811700	conserved Plasmodium protein unknown function
Pf3D7_08_v3	824564	826518	+	PF3D7_0818100	zinc finger protein putative
Pf3D7_08_v3	860384	862417	+	PF3D7_0818900	heat shock protein 70
Pf3D7_09_v3	270740	274789	-	PF3D7_0905400	high molecular weight rhoptry protein 3
Pf3D7_09_v3	504412	508130	+	PF3D7_0911100	conserved Plasmodium protein unknown function
Pf3D7_09_v3	1201812	1206974	+	PF3D7_0930300	merozoite surface protein 1
Pf3D7_09_v3	1261027	1261944	+	PF3D7_0931300	conserved Plasmodium protein unknown function
Pf3D7_09_v3	1405192	1407022	+	PF3D7_0935600	gametocytogenesis-implicated protein
Pf3D7_10_v3	164945	165790	+	PF3D7_1003600	inner membrane complex protein 1c putative
Pf3D7_10_v3	786503	787008	+	PF3D7_1019400	60S ribosomal protein L30e putative
Pf3D7_10_v3	1211658	1212971	-	PF3D7_1029800	RAP protein putative
Pf3D7_10_v3	1394839	1396596	+	PF3D7_1035200	S-antigen
Pf3D7_10_v3	1407276	1408391	+	PF3D7_1035500	merozoite surface protein 6
Pf3D7_10_v3	1413200	1415293	+	PF3D7_1035700	duffy binding-like merozoite surface protein
Pf3D7_11_v3	131703	131987	-	PF3D7_1102800	early transcribed membrane protein 11.2
Pf3D7_11_v3	221818	222129	-	PF3D7_1105000	histone H4
Pf3D7_11_v3	226065	226418	+	PF3D7_1105100	histone H2B
Pf3D7_11_v3	801945	807081	-	PF3D7_1121300	tyrosine kinase-like protein
Pf3D7_11_v3	810210	812290	+	PF3D7_1121400	WD repeat-containing protein putative
Pf3D7_11_v3	815386	816322	-	PF3D7_1121600	exported protein 1
Pf3D7_11_v3	1040790	1046087	-	PF3D7_1126700	autophagy-related protein 23 putative
Pf3D7_11_v3	1293856	1295724	+	PF3D7_1133400	apical membrane antigen 1
Pf3D7_11_v3	1456151	1460319	+	PF3D7_1136900	subtilisin-like protease 2
Pf3D7_12_v3	205491	205976	-	PF3D7_1204300	eukaryotic translation initiation factor 5A
Pf3D7_12_v3	308214	310397	+	PF3D7_1206800	conserved Plasmodium protein unknown function
Pf3D7_12_v3	693067	693711	+	PF3D7_1217500	conserved Plasmodium protein unknown function
Pf3D7_12_v3	700531	702211	+	PF3D7_1217900	PPPDE peptidase domain-containing protein putative
Pf3D7_12_v3	918722	919336	+	PF3D7_1222700	glideosome-associated protein 45
Pf3D7_12_v3	1058202	1059152	+	PF3D7_1226100	haloacid dehalogenase-like hydrolase putative
Pf3D7_12_v3	1160729	1162960	-	PF3D7_1228600	merozoite surface protein 9
Pf3D7_12_v3	1825959	1826884	+	PF3D7_1243600	translation initiation factor SUI1 putative
Pf3D7_12_v3	2113730	2113801	-	PF3D7_1252000	tRNA Glutamine
Pf3D7_12_v3	2114628	2122487	-	PF3D7_1252100	rhoptry neck protein 3
Pf3D7_12_v3	2136053	2144874	+	PF3D7_1252400	reticulocyte binding protein homologue 3 pseudogene
Pf3D7_12_v3	2159573	2161615	+	PF3D7_1252800	Plasmodium exported protein (PHISTb) unknown function
Pf3D7_13_v3	89319	93352	-	PF3D7_1301600	erythrocyte binding antigen-140
Pf3D7_13_v3	468232	468663	-	PF3D7_1310700	RNA-binding protein putative
Pf3D7_13_v3	470595	475002	-	PF3D7_1310800	conserved Plasmodium protein unknown function
Pf3D7_13_v3	526863	527060	-	PF3D7_1312500	conserved Plasmodium protein unknown function
Pf3D7_13_v3	1041157	1042107	+	PF3D7_1324900	L-lactate dehydrogenase
Pf3D7_13_v3	1419086	1420141	-	PF3D7_1335100	merozoite surface protein 7
Pf3D7_13_v3	1422322	1425596	-	PF3D7_1335200	reticulocyte binding protein homologue 6 pseudogene
Pf3D7_13_v3	1696894	1698113	+	PF3D7_1343000	phosphoethanolamine N-methyltransferase
Pf3D7_13_v3	2059616	2063924	+	PF3D7_1351700	inner membrane complex protein 1f putative
Pf3D7_14_v3	170000	170893	+	PF3D7_1404900	conserved Plasmodium protein unknown function
Pf3D7_14_v3	246380	247721	-	PF3D7_1406800	glideosome associated protein with multiple membrane spans 3
Pf3D7_14_v3	420442	422790	+	PF3D7_1410400	rhoptry-associated protein 1
Pf3D7_14_v3	440541	447773	+	PF3D7_1411000	conserved Plasmodium protein unknown function
Pf3D7_14_v3	667412	668824	+	PF3D7_1416500	NADP-specific glutamate dehydrogenase
Pf3D7_14_v3	782061	782363	-	PF3D7_1418800	signal recognition particle RNA
Pf3D7_14_v3	860011	863080	+	PF3D7_1420700	surface protein P113
Pf3D7_14_v3	1108090	1115470	-	PF3D7_1428400	WD and tetratricopeptide repeats protein 1 putative
Pf3D7_14_v3	2014670	2015055	+	PF3D7_1449200	conserved Plasmodium protein unknown function
Pf3D7_14_v3	2559098	2560347	+	PF3D7_1462800	glyceraldehyde-3-phosphate dehydrogenase
Pf3D7_14_v3	2802508	2803188	+	PF3D7_1468200	conserved protein unknown function

## Sheet: Replicate GFP1 MACS2 Output
chr	start	end	length	abs_summit	pileup	-LOG10(pvalue)	fold_enrichment	-LOG10(qvalue)	name
Pf3D7_01_v3	27098	27326	229	27225	219	23.665	2.1428	20.1679	GFP_Rep1_peak_1
Pf3D7_01_v3	97956	98234	279	98002	159	5.83694	1.47285	3.26941	GFP_Rep1_peak_2
Pf3D7_01_v3	117087	117379	293	117149	155	6.46171	1.51944	3.79984	GFP_Rep1_peak_3
Pf3D7_01_v3	187568	187870	303	187740	171	9.86704	1.67528	6.94853	GFP_Rep1_peak_4
Pf3D7_01_v3	362680	362952	273	362822	245	33.0844	2.39604	29.2016	GFP_Rep1_peak_5
Pf3D7_01_v3	401615	401814	200	401723	154	6.27097	1.5097	3.6317	GFP_Rep1_peak_6
Pf3D7_01_v3	488063	489287	1225	489025	158	7.04986	1.54866	4.32456	GFP_Rep1_peak_7
Pf3D7_01_v3	497753	498017	265	497754	148	4.50961	1.40526	2.18529	GFP_Rep1_peak_8
Pf3D7_01_v3	498449	498769	321	498468	151	5.71493	1.48048	3.15419	GFP_Rep1_peak_9
Pf3D7_01_v3	508575	509043	469	508756	158	7.04986	1.54866	4.32456	GFP_Rep1_peak_10
Pf3D7_01_v3	553403	553616	214	553501	161	7.66167	1.57788	4.88423	GFP_Rep1_peak_11
Pf3D7_01_v3	617193	617519	327	617337	252	35.8278	2.46422	31.8167	GFP_Rep1_peak_12
Pf3D7_02_v3	6653	6903	251	6799	180	12.0621	1.76294	9.01404	GFP_Rep1_peak_13
Pf3D7_02_v3	22745	23065	321	22953	240	31.1772	2.34734	27.3676	GFP_Rep1_peak_14
Pf3D7_02_v3	98048	98291	244	98057	150	5.41077	1.46258	2.90634	GFP_Rep1_peak_15
Pf3D7_02_v3	121385	122049	665	121779	161	6.94619	1.53594	4.23758	GFP_Rep1_peak_16
Pf3D7_02_v3	122929	123152	224	122990	155	6.46171	1.51944	3.79984	GFP_Rep1_peak_17
Pf3D7_02_v3	126842	127409	568	127254	187	12.5597	1.76688	9.49648	GFP_Rep1_peak_18
Pf3D7_02_v3	259030	259246	217	259151	161	7.60871	1.5748	4.84396	GFP_Rep1_peak_19
Pf3D7_02_v3	274846	275348	503	274996	230	26.5731	2.21355	22.9648	GFP_Rep1_peak_20
Pf3D7_02_v3	522292	522531	240	522354	153	6.08292	1.49996	3.46694	GFP_Rep1_peak_21
Pf3D7_02_v3	611545	612220	676	612013	167	7.5352	1.55715	4.77186	GFP_Rep1_peak_22
Pf3D7_02_v3	672979	673207	229	673024	163	8.08248	1.59736	5.27396	GFP_Rep1_peak_23
Pf3D7_02_v3	694913	695305	393	695156	162	7.87079	1.58762	5.07745	GFP_Rep1_peak_24
Pf3D7_02_v3	794513	794737	225	794609	168	9.17907	1.64606	6.30063	GFP_Rep1_peak_25
Pf3D7_02_v3	816068	816383	316	816215	235	29.3146	2.29864	25.5772	GFP_Rep1_peak_26
Pf3D7_02_v3	838296	838574	279	838435	196	15.8187	1.89111	12.6013	GFP_Rep1_peak_27
Pf3D7_02_v3	866954	867200	247	867140	163	7.82788	1.5828	5.04705	GFP_Rep1_peak_28
Pf3D7_02_v3	870290	870907	618	870523	175	10.0543	1.67458	7.13327	GFP_Rep1_peak_29
Pf3D7_02_v3	926022	926293	272	926108	211	21.0252	2.06488	17.6055	GFP_Rep1_peak_30
Pf3D7_02_v3	938476	938691	216	938561	157	6.85117	1.53892	4.14582	GFP_Rep1_peak_31
Pf3D7_02_v3	942312	942659	348	942551	167	8.95472	1.63632	6.09009	GFP_Rep1_peak_32
Pf3D7_03_v3	7107	7798	692	7552	162	7.87079	1.58762	5.07745	GFP_Rep1_peak_33
Pf3D7_03_v3	34305	34797	493	34655	251	35.4307	2.45448	31.4346	GFP_Rep1_peak_34
Pf3D7_03_v3	101715	102110	396	101942	278	46.7303	2.71746	42.07	GFP_Rep1_peak_35
Pf3D7_03_v3	118847	119130	284	118940	183	11.3744	1.72027	8.37131	GFP_Rep1_peak_36
Pf3D7_03_v3	133402	135138	1737	133725	283	48.9499	2.76616	44.1419	GFP_Rep1_peak_37
Pf3D7_03_v3	519111	519449	339	519186	159	5.2113	1.4336	2.74081	GFP_Rep1_peak_38
Pf3D7_03_v3	616545	616813	269	616803	147	4.35154	1.39583	2.06404	GFP_Rep1_peak_39
Pf3D7_03_v3	646515	646831	317	646665	193	15.5656	1.88956	12.3498	GFP_Rep1_peak_40
Pf3D7_03_v3	719002	719220	219	719141	163	7.20314	1.54673	4.47371	GFP_Rep1_peak_41
Pf3D7_03_v3	1040563	1041331	769	1040801	254	36.627	2.4837	32.5958	GFP_Rep1_peak_42
Pf3D7_04_v3	26184	26402	219	26278	183	12.8364	1.79216	9.74896	GFP_Rep1_peak_43
Pf3D7_04_v3	73441	73724	284	73537	164	8.29674	1.6071	5.47345	GFP_Rep1_peak_44
Pf3D7_04_v3	86047	86393	347	86083	155	6.46171	1.51944	3.79984	GFP_Rep1_peak_45
Pf3D7_04_v3	101598	101924	327	101823	179	11.8087	1.7532	8.77565	GFP_Rep1_peak_46
Pf3D7_04_v3	179165	179456	292	179345	173	8.03821	1.57213	5.24131	GFP_Rep1_peak_47
Pf3D7_04_v3	235750	236036	287	235921	164	8.29674	1.6071	5.47345	GFP_Rep1_peak_48
Pf3D7_04_v3	341072	341446	375	341294	168	9.17907	1.64606	6.30063	GFP_Rep1_peak_49
Pf3D7_04_v3	503534	503751	218	503657	183	12.8364	1.79216	9.74896	GFP_Rep1_peak_50
Pf3D7_04_v3	709500	709896	397	709582	166	7.81211	1.57502	5.03157	GFP_Rep1_peak_51
Pf3D7_04_v3	736539	737155	617	736916	296	54.8968	2.89278	49.7645	GFP_Rep1_peak_52
Pf3D7_04_v3	912917	913261	345	913141	223	25.0319	2.18176	21.4802	GFP_Rep1_peak_53
Pf3D7_04_v3	915649	915918	270	915814	180	12.0621	1.76294	9.01404	GFP_Rep1_peak_54
Pf3D7_04_v3	1055127	1055360	234	1055214	189	14.447	1.8506	11.2788	GFP_Rep1_peak_55
Pf3D7_04_v3	1124715	1124917	203	1124731	150	5.53502	1.47074	3.00398	GFP_Rep1_peak_56
Pf3D7_04_v3	1129813	1130052	240	1129940	164	8.12912	1.59761	5.31978	GFP_Rep1_peak_57
Pf3D7_04_v3	1134504	1134858	355	1134742	167	8.73184	1.62403	5.88157	GFP_Rep1_peak_58
Pf3D7_04_v3	1136976	1137226	251	1137107	162	7.42688	1.56194	4.6787	GFP_Rep1_peak_59
Pf3D7_04_v3	1141583	1141892	310	1141610	153	4.95962	1.42739	2.55079	GFP_Rep1_peak_60
Pf3D7_04_v3	1144343	1144682	340	1144607	161	7.55991	1.57196	4.79624	GFP_Rep1_peak_61
Pf3D7_04_v3	1182399	1182674	276	1182545	232	28.2188	2.26942	24.5312	GFP_Rep1_peak_62
Pf3D7_05_v3	39564	40176	613	40149	150	5.48718	1.4676	2.97916	GFP_Rep1_peak_63
Pf3D7_05_v3	44546	45039	494	44723	217	6.63864	1.42947	3.96991	GFP_Rep1_peak_64
Pf3D7_05_v3	82791	82997	207	82922	164	8.29674	1.6071	5.47345	GFP_Rep1_peak_65
Pf3D7_05_v3	85808	86289	482	86122	250	35.0353	2.44474	31.0566	GFP_Rep1_peak_66
Pf3D7_05_v3	139081	139626	546	139521	206	19.4406	2.01618	16.0736	GFP_Rep1_peak_67
Pf3D7_05_v3	465609	465918	310	465727	182	12.576	1.78242	9.50135	GFP_Rep1_peak_68
Pf3D7_05_v3	1069824	1070470	647	1069927	205	19.1299	2.00644	15.7741	GFP_Rep1_peak_69
Pf3D7_05_v3	1092576	1092828	253	1092743	156	6.65511	1.52918	3.97081	GFP_Rep1_peak_70
Pf3D7_05_v3	1300217	1300602	386	1300346	273	44.5494	2.66876	40.0916	GFP_Rep1_peak_71
Pf3D7_05_v3	1324357	1324584	228	1324486	165	8.04866	1.59069	5.25167	GFP_Rep1_peak_72
Pf3D7_06_v3	177792	178062	271	177890	190	14.7233	1.86034	11.544	GFP_Rep1_peak_73
Pf3D7_06_v3	178761	179702	942	179173	253	36.2265	2.47396	32.2029	GFP_Rep1_peak_74
Pf3D7_06_v3	239521	240029	509	239968	162	7.87079	1.58762	5.07745	GFP_Rep1_peak_75
Pf3D7_06_v3	241778	242148	371	241819	158	5.82117	1.47373	3.25434	GFP_Rep1_peak_76
Pf3D7_06_v3	340413	340683	271	340500	168	9.17907	1.64606	6.30063	GFP_Rep1_peak_77
Pf3D7_06_v3	438906	439328	423	439080	159	6.00136	1.483	3.40596	GFP_Rep1_peak_78
Pf3D7_06_v3	443631	443888	258	443717	172	10.1013	1.68502	7.16954	GFP_Rep1_peak_79
Pf3D7_06_v3	749656	750045	390	749778	188	14.1729	1.84086	11.0184	GFP_Rep1_peak_80
Pf3D7_06_v3	757723	758169	447	757862	186	13.6314	1.82138	10.504	GFP_Rep1_peak_81
Pf3D7_06_v3	973421	973752	332	973591	184	11.0196	1.70007	8.04411	GFP_Rep1_peak_82
Pf3D7_06_v3	1154682	1154916	235	1154778	191	14.4243	1.84311	11.2669	GFP_Rep1_peak_83
Pf3D7_06_v3	1174568	1174919	352	1174815	186	13.6314	1.82138	10.504	GFP_Rep1_peak_84
Pf3D7_06_v3	1333300	1333565	266	1333487	151	5.71493	1.48048	3.15419	GFP_Rep1_peak_85
Pf3D7_06_v3	1392790	1393742	953	1393191	198	6.73961	1.45968	4.05201	GFP_Rep1_peak_86
Pf3D7_06_v3	1394845	1395824	980	1395282	203	5.32009	1.37971	2.84272	GFP_Rep1_peak_87
Pf3D7_06_v3	1396482	1397620	1139	1396556	208	7.83035	1.4983	5.04951	GFP_Rep1_peak_88
Pf3D7_06_v3	1398739	1399061	323	1398762	197	5.75681	1.41005	3.19345	GFP_Rep1_peak_89
Pf3D7_06_v3	1399461	1399867	407	1399797	194	6.55765	1.45615	3.89184	GFP_Rep1_peak_90
Pf3D7_06_v3	1400413	1400864	452	1400528	199	4.59028	1.34421	2.2555	GFP_Rep1_peak_91
Pf3D7_07_v3	17682	18035	354	17891	272	44.1179	2.65902	39.6926	GFP_Rep1_peak_92
Pf3D7_07_v3	19119	19391	273	19221	189	14.447	1.8506	11.2788	GFP_Rep1_peak_93
Pf3D7_07_v3	81669	82434	766	82309	244	7.20579	1.42423	4.47633	GFP_Rep1_peak_94
Pf3D7_07_v3	94169	94410	242	94330	290	13.3848	1.59673	10.2702	GFP_Rep1_peak_95
Pf3D7_07_v3	109958	110206	249	110136	223	7.69171	1.47061	4.91356	GFP_Rep1_peak_96
Pf3D7_07_v3	111456	111658	203	111561	267	15.1854	1.69334	11.9928	GFP_Rep1_peak_97
Pf3D7_07_v3	201868	202080	213	202021	163	8.08248	1.59736	5.27396	GFP_Rep1_peak_98
Pf3D7_07_v3	228184	228581	398	228550	153	6.08292	1.49996	3.46694	GFP_Rep1_peak_99
Pf3D7_07_v3	337927	338458	532	338059	186	13.6314	1.82138	10.504	GFP_Rep1_peak_100
Pf3D7_07_v3	541024	541236	213	541140	225	8.03332	1.48319	5.23655	GFP_Rep1_peak_101
Pf3D7_07_v3	543020	544323	1304	544037	212	7.16108	1.46079	4.43277	GFP_Rep1_peak_102
Pf3D7_07_v3	545512	546570	1059	546139	202	6.5736	1.44565	3.90735	GFP_Rep1_peak_103
Pf3D7_07_v3	546943	548424	1482	548386	198	8.57794	1.5506	5.73949	GFP_Rep1_peak_104
Pf3D7_07_v3	549276	549833	558	549359	182	7.95705	1.54936	5.16167	GFP_Rep1_peak_105
Pf3D7_07_v3	550131	550464	334	550279	201	12.1388	1.71022	9.08983	GFP_Rep1_peak_106
Pf3D7_07_v3	605875	606326	452	606211	160	6.39799	1.50524	3.75345	GFP_Rep1_peak_107
Pf3D7_07_v3	945720	945929	210	945851	195	16.1382	1.90904	12.8992	GFP_Rep1_peak_108
Pf3D7_07_v3	1077637	1078342	706	1077817	216	22.6602	2.11358	19.194	GFP_Rep1_peak_109
Pf3D7_07_v3	1107659	1108071	413	1107883	250	35.0353	2.44474	31.0566	GFP_Rep1_peak_110
Pf3D7_07_v3	1292153	1292948	796	1292356	216	22.6602	2.11358	19.194	GFP_Rep1_peak_111
Pf3D7_07_v3	1293670	1294054	385	1293858	204	18.8212	1.9967	15.4772	GFP_Rep1_peak_112
Pf3D7_07_v3	1335258	1335543	286	1335414	181	10.8913	1.70157	7.91721	GFP_Rep1_peak_113
Pf3D7_07_v3	1348121	1348656	536	1348476	220	21.0156	2.0309	17.6041	GFP_Rep1_peak_114
Pf3D7_07_v3	1356335	1356548	214	1356458	179	11.8087	1.7532	8.77565	GFP_Rep1_peak_115
Pf3D7_07_v3	1356827	1357042	216	1356937	231	27.8573	2.25968	24.185	GFP_Rep1_peak_116
Pf3D7_07_v3	1357298	1357601	304	1357423	202	18.2101	1.97722	14.8904	GFP_Rep1_peak_117
Pf3D7_07_v3	1428269	1428497	229	1428377	212	21.3482	2.07462	17.9197	GFP_Rep1_peak_118
Pf3D7_08_v3	18762	19218	457	18882	189	14.447	1.8506	11.2788	GFP_Rep1_peak_119
Pf3D7_08_v3	297455	297663	209	297517	174	9.56203	1.65134	6.66743	GFP_Rep1_peak_120
Pf3D7_08_v3	310312	310567	256	310475	164	8.29674	1.6071	5.47345	GFP_Rep1_peak_121
Pf3D7_08_v3	311075	311295	221	311208	196	16.4277	1.91878	13.1785	GFP_Rep1_peak_122
Pf3D7_08_v3	589965	590177	213	590109	168	9.17907	1.64606	6.30063	GFP_Rep1_peak_123
Pf3D7_08_v3	656992	657284	293	657188	163	5.70094	1.4573	3.15419	GFP_Rep1_peak_124
Pf3D7_08_v3	823276	823866	591	823452	223	25.0319	2.18176	21.4802	GFP_Rep1_peak_125
Pf3D7_08_v3	859221	859445	225	859310	196	16.4277	1.91878	13.1785	GFP_Rep1_peak_126
Pf3D7_08_v3	1012106	1012522	417	1012407	209	20.3852	2.0454	16.9865	GFP_Rep1_peak_127
Pf3D7_08_v3	1166576	1166778	203	1166687	156	6.65511	1.52918	3.97081	GFP_Rep1_peak_128
Pf3D7_08_v3	1240620	1241333	714	1240988	237	30.0542	2.31812	26.2893	GFP_Rep1_peak_129
Pf3D7_08_v3	1374458	1374663	206	1374627	172	10.1013	1.68502	7.16954	GFP_Rep1_peak_130
Pf3D7_08_v3	1383511	1383807	297	1383694	154	6.27097	1.5097	3.6317	GFP_Rep1_peak_131
Pf3D7_08_v3	1405899	1406537	639	1406396	155	6.46171	1.51944	3.79984	GFP_Rep1_peak_132
Pf3D7_08_v3	1445726	1446020	295	1445784	186	13.6314	1.82138	10.504	GFP_Rep1_peak_133
Pf3D7_08_v3	1466609	1466906	298	1466868	150	5.53502	1.47074	3.00398	GFP_Rep1_peak_134
Pf3D7_09_v3	17199	17906	708	17779	217	22.9932	2.12332	19.5162	GFP_Rep1_peak_135
Pf3D7_09_v3	275731	276136	406	275988	205	19.1299	2.00644	15.7741	GFP_Rep1_peak_136
Pf3D7_09_v3	329055	329623	569	329495	203	18.5146	1.98696	15.1829	GFP_Rep1_peak_137
Pf3D7_09_v3	504448	504753	306	504602	218	23.3281	2.13306	19.8417	GFP_Rep1_peak_138
Pf3D7_09_v3	700443	700872	430	700764	230	27.4975	2.24994	23.8393	GFP_Rep1_peak_139
Pf3D7_09_v3	814936	815207	272	815086	159	4.84538	1.41011	2.44488	GFP_Rep1_peak_140
Pf3D7_09_v3	963257	963605	349	963500	164	8.29674	1.6071	5.47345	GFP_Rep1_peak_141
Pf3D7_09_v3	1077218	1077424	207	1077247	154	6.27097	1.5097	3.6317	GFP_Rep1_peak_142
Pf3D7_09_v3	1087375	1087595	221	1087426	154	5.71735	1.47477	3.15617	GFP_Rep1_peak_143
Pf3D7_09_v3	1137414	1138072	659	1137561	178	11.5576	1.74346	8.5399	GFP_Rep1_peak_144
Pf3D7_09_v3	1157766	1158021	256	1157942	163	6.97285	1.53328	4.26339	GFP_Rep1_peak_145
Pf3D7_09_v3	1200195	1201289	1095	1200885	286	50.2999	2.79538	45.3944	GFP_Rep1_peak_146
Pf3D7_09_v3	1201772	1202161	390	1201996	224	25.3785	2.1915	21.8133	GFP_Rep1_peak_147
Pf3D7_09_v3	1396265	1396626	362	1396524	184	13.0991	1.8019	9.9979	GFP_Rep1_peak_148
Pf3D7_09_v3	1403906	1404189	284	1404059	195	16.1382	1.90904	12.8992	GFP_Rep1_peak_149
Pf3D7_09_v3	1459602	1459814	213	1459730	159	7.25119	1.5584	4.50775	GFP_Rep1_peak_150
Pf3D7_09_v3	1463061	1463633	573	1463504	165	8.51354	1.61684	5.67616	GFP_Rep1_peak_151
Pf3D7_09_v3	1505479	1505932	454	1505640	298	55.8338	2.91226	50.6362	GFP_Rep1_peak_152
Pf3D7_09_v3	1512233	1512677	445	1512562	191	4.53467	1.34945	2.20458	GFP_Rep1_peak_153
Pf3D7_09_v3	1520717	1521317	601	1520841	209	9.37227	1.56816	6.49052	GFP_Rep1_peak_154
Pf3D7_09_v3	1524635	1524950	316	1524834	201	4.27746	1.32455	2.02144	GFP_Rep1_peak_155
Pf3D7_09_v3	1532054	1532256	203	1532128	167	8.95472	1.63632	6.09009	GFP_Rep1_peak_156
Pf3D7_09_v3	1532512	1533194	683	1532694	175	10.8186	1.71424	7.84559	GFP_Rep1_peak_157
Pf3D7_09_v3	1536384	1536761	378	1536410	153	6.08292	1.49996	3.46694	GFP_Rep1_peak_158
Pf3D7_10_v3	5665	5870	206	5816	163	8.08248	1.59736	5.27396	GFP_Rep1_peak_159
Pf3D7_10_v3	163576	164273	698	163767	243	32.3162	2.37656	28.4645	GFP_Rep1_peak_160
Pf3D7_10_v3	570533	570802	270	570670	165	8.51354	1.61684	5.67616	GFP_Rep1_peak_161
Pf3D7_10_v3	1011931	1012264	334	1012081	206	14.3361	1.79492	11.1797	GFP_Rep1_peak_162
Pf3D7_10_v3	1082250	1082523	274	1082512	146	4.8429	1.43178	2.44265	GFP_Rep1_peak_163
Pf3D7_10_v3	1214601	1214959	359	1214680	160	7.45513	1.56814	4.69419	GFP_Rep1_peak_164
Pf3D7_10_v3	1394160	1394578	419	1394455	160	6.61712	1.51843	3.9491	GFP_Rep1_peak_165
Pf3D7_10_v3	1404340	1404673	334	1404597	158	7.04986	1.54866	4.32456	GFP_Rep1_peak_166
Pf3D7_10_v3	1406508	1406831	324	1406686	172	10.1013	1.68502	7.16954	GFP_Rep1_peak_167
Pf3D7_10_v3	1412503	1412727	225	1412588	166	8.73287	1.62658	5.88157	GFP_Rep1_peak_168
Pf3D7_10_v3	1425084	1425650	567	1425299	199	17.3093	1.948	14.0253	GFP_Rep1_peak_169
Pf3D7_10_v3	1613006	1613513	508	1613455	200	6.88979	1.46437	4.18302	GFP_Rep1_peak_170
Pf3D7_10_v3	1616388	1616917	530	1616806	219	9.03328	1.53621	6.16686	GFP_Rep1_peak_171
Pf3D7_10_v3	1619473	1620070	598	1619929	232	12.03	1.63976	8.99494	GFP_Rep1_peak_172
Pf3D7_10_v3	1622720	1623500	781	1622742	221	6.34925	1.41098	3.70643	GFP_Rep1_peak_173
Pf3D7_10_v3	1625978	1626185	208	1626079	220	11.9994	1.66184	8.96446	GFP_Rep1_peak_174
Pf3D7_10_v3	1652157	1652672	516	1652574	159	7.25119	1.5584	4.50775	GFP_Rep1_peak_175
Pf3D7_11_v3	4942	5181	240	5008	156	6.65511	1.52918	3.97081	GFP_Rep1_peak_176
Pf3D7_11_v3	21774	22094	321	21939	255	37.0291	2.49344	32.9841	GFP_Rep1_peak_177
Pf3D7_11_v3	110440	110874	435	110521	167	8.95472	1.63632	6.09009	GFP_Rep1_peak_178
Pf3D7_11_v3	132725	133668	944	133472	270	38.6364	2.47768	34.5455	GFP_Rep1_peak_179
Pf3D7_11_v3	169112	169519	408	169231	164	8.29674	1.6071	5.47345	GFP_Rep1_peak_180
Pf3D7_11_v3	224916	225172	257	225003	202	18.2101	1.97722	14.8904	GFP_Rep1_peak_181
Pf3D7_11_v3	340262	340635	374	340439	206	19.4406	2.01618	16.0736	GFP_Rep1_peak_182
Pf3D7_11_v3	342366	342671	306	342481	163	8.08248	1.59736	5.27396	GFP_Rep1_peak_183
Pf3D7_11_v3	384886	385259	374	385004	156	6.65511	1.52918	3.97081	GFP_Rep1_peak_184
Pf3D7_11_v3	641887	642154	268	642035	212	21.3482	2.07462	17.9197	GFP_Rep1_peak_185
Pf3D7_11_v3	808474	808760	287	808634	215	22.3292	2.10384	18.872	GFP_Rep1_peak_186
Pf3D7_11_v3	817684	818089	406	817878	292	53.0403	2.85382	48.0049	GFP_Rep1_peak_187
Pf3D7_11_v3	1047172	1047393	222	1047301	177	11.3089	1.73372	8.30672	GFP_Rep1_peak_188
Pf3D7_11_v3	1292738	1293234	497	1293138	181	12.3179	1.77268	9.25672	GFP_Rep1_peak_189
Pf3D7_11_v3	1454430	1454654	225	1454531	191	15.0019	1.87008	11.8109	GFP_Rep1_peak_190
Pf3D7_11_v3	1582721	1582942	222	1582830	191	15.0019	1.87008	11.8109	GFP_Rep1_peak_191
Pf3D7_11_v3	1606616	1607262	647	1606733	182	10.263	1.66745	7.32895	GFP_Rep1_peak_192
Pf3D7_11_v3	1798351	1798749	399	1798466	193	15.5656	1.88956	12.3498	GFP_Rep1_peak_193
Pf3D7_11_v3	1943856	1944062	207	1943871	151	5.71493	1.48048	3.15419	GFP_Rep1_peak_194
Pf3D7_12_v3	5488	5781	294	5638	180	12.0621	1.76294	9.01404	GFP_Rep1_peak_195
Pf3D7_12_v3	14535	14843	309	14726	234	28.9475	2.2889	25.2268	GFP_Rep1_peak_196
Pf3D7_12_v3	61611	61971	361	61726	159	7.25119	1.5584	4.50775	GFP_Rep1_peak_197
Pf3D7_12_v3	205689	206053	365	205916	229	27.1397	2.2402	23.494	GFP_Rep1_peak_198
Pf3D7_12_v3	657621	657909	289	657641	153	6.08292	1.49996	3.46694	GFP_Rep1_peak_199
Pf3D7_12_v3	701165	701465	301	701317	209	20.3852	2.0454	16.9865	GFP_Rep1_peak_200
Pf3D7_12_v3	911370	911664	295	911501	154	6.27097	1.5097	3.6317	GFP_Rep1_peak_201
Pf3D7_12_v3	916034	916300	267	916183	156	6.65511	1.52918	3.97081	GFP_Rep1_peak_202
Pf3D7_12_v3	916834	917134	301	917004	181	12.3179	1.77268	9.25672	GFP_Rep1_peak_203
Pf3D7_12_v3	917409	917795	387	917589	278	46.7303	2.71746	42.07	GFP_Rep1_peak_204
Pf3D7_12_v3	1163440	1164269	830	1163784	262	39.8909	2.56162	35.7266	GFP_Rep1_peak_205
Pf3D7_12_v3	1206214	1206535	322	1206504	152	5.89757	1.49022	3.30791	GFP_Rep1_peak_206
Pf3D7_12_v3	1280179	1280763	585	1280615	175	10.8186	1.71424	7.84559	GFP_Rep1_peak_207
Pf3D7_12_v3	1365240	1365558	319	1365417	155	6.46171	1.51944	3.79984	GFP_Rep1_peak_208
Pf3D7_12_v3	1433042	1433485	444	1433414	191	15.0019	1.87008	11.8109	GFP_Rep1_peak_209
Pf3D7_12_v3	1619194	1620116	923	1619984	197	16.4827	1.91782	13.2331	GFP_Rep1_peak_210
Pf3D7_12_v3	1825900	1826340	441	1826064	237	30.0542	2.31812	26.2893	GFP_Rep1_peak_211
Pf3D7_12_v3	1827470	1827719	250	1827582	187	13.901	1.83112	10.7602	GFP_Rep1_peak_212
Pf3D7_12_v3	2090943	2091142	200	2091007	178	11.5576	1.74346	8.5399	GFP_Rep1_peak_213
Pf3D7_12_v3	2123269	2123498	230	2123345	183	11.3744	1.72027	8.37131	GFP_Rep1_peak_214
Pf3D7_12_v3	2135049	2135627	579	2135539	187	13.901	1.83112	10.7602	GFP_Rep1_peak_215
Pf3D7_12_v3	2251212	2251573	362	2251388	194	15.8508	1.8993	12.6226	GFP_Rep1_peak_216
Pf3D7_13_v3	78979	79198	220	79095	154	6.27097	1.5097	3.6317	GFP_Rep1_peak_217
Pf3D7_13_v3	83025	83244	220	83065	161	7.66167	1.57788	4.88423	GFP_Rep1_peak_218
Pf3D7_13_v3	94173	94603	431	94320	182	12.576	1.78242	9.50135	GFP_Rep1_peak_219
Pf3D7_13_v3	103876	104169	294	104065	155	6.46171	1.51944	3.79984	GFP_Rep1_peak_220
Pf3D7_13_v3	469360	470619	1260	469667	271	43.688	2.64928	39.2983	GFP_Rep1_peak_221
Pf3D7_13_v3	480457	480661	205	480505	170	8.92137	1.62701	6.06741	GFP_Rep1_peak_222
Pf3D7_13_v3	527890	528149	260	528020	190	14.7233	1.86034	11.544	GFP_Rep1_peak_223
Pf3D7_13_v3	626587	626881	295	626775	162	5.92497	1.47274	3.33304	GFP_Rep1_peak_224
Pf3D7_13_v3	1247523	1247799	277	1247632	240	31.1772	2.34734	27.3676	GFP_Rep1_peak_225
Pf3D7_13_v3	1420556	1420882	327	1420653	184	13.0991	1.8019	9.9979	GFP_Rep1_peak_226
Pf3D7_13_v3	1421202	1421481	280	1421390	176	11.0626	1.72398	8.07577	GFP_Rep1_peak_227
Pf3D7_13_v3	1422537	1422871	335	1422611	183	12.8364	1.79216	9.74896	GFP_Rep1_peak_228
Pf3D7_13_v3	1671354	1671639	286	1671487	202	18.2101	1.97722	14.8904	GFP_Rep1_peak_229
Pf3D7_13_v3	1672673	1672873	201	1672717	158	7.04986	1.54866	4.32456	GFP_Rep1_peak_230
Pf3D7_13_v3	2058033	2058343	311	2058273	164	8.29674	1.6071	5.47345	GFP_Rep1_peak_231
Pf3D7_13_v3	2585789	2585997	209	2585907	155	6.46171	1.51944	3.79984	GFP_Rep1_peak_232
Pf3D7_13_v3	2894749	2895068	320	2894921	195	16.1382	1.90904	12.8992	GFP_Rep1_peak_233
Pf3D7_14_v3	168723	168958	236	168849	241	31.5551	2.35708	27.7318	GFP_Rep1_peak_234
Pf3D7_14_v3	214097	214470	374	214469	160	4.48219	1.38489	2.18193	GFP_Rep1_peak_235
Pf3D7_14_v3	249259	249472	214	249360	181	12.3179	1.77268	9.25672	GFP_Rep1_peak_236
Pf3D7_14_v3	331036	331257	222	331079	145	4.67683	1.42204	2.31201	GFP_Rep1_peak_237
Pf3D7_14_v3	418833	419179	347	419124	174	10.5771	1.7045	7.61706	GFP_Rep1_peak_238
Pf3D7_14_v3	440527	441470	944	441125	251	31.1179	2.29616	27.3194	GFP_Rep1_peak_239
Pf3D7_14_v3	496951	497211	261	497152	154	6.27097	1.5097	3.6317	GFP_Rep1_peak_240
Pf3D7_14_v3	666522	666790	269	666618	198	13.9025	1.79801	10.7615	GFP_Rep1_peak_241
Pf3D7_14_v3	680400	680642	243	680515	180	12.0621	1.76294	9.01404	GFP_Rep1_peak_242
Pf3D7_14_v3	858526	858762	237	858656	190	14.7233	1.86034	11.544	GFP_Rep1_peak_243
Pf3D7_14_v3	862396	862753	358	862585	161	7.66167	1.57788	4.88423	GFP_Rep1_peak_244
Pf3D7_14_v3	1265753	1266075	323	1265837	156	5.74886	1.47296	3.18576	GFP_Rep1_peak_245
Pf3D7_14_v3	1604524	1604754	231	1604591	180	12.0621	1.76294	9.01404	GFP_Rep1_peak_246
Pf3D7_14_v3	1814309	1814515	207	1814419	166	7.24174	1.54257	4.50775	GFP_Rep1_peak_247
Pf3D7_14_v3	2013525	2013800	276	2013624	156	6.65511	1.52918	3.97081	GFP_Rep1_peak_248
Pf3D7_14_v3	2064726	2064958	233	2064856	162	7.87079	1.58762	5.07745	GFP_Rep1_peak_249
Pf3D7_14_v3	2085618	2086101	484	2085765	162	7.87079	1.58762	5.07745	GFP_Rep1_peak_250
Pf3D7_14_v3	2506768	2507326	559	2506790	160	4.48219	1.38489	2.18193	GFP_Rep1_peak_251
Pf3D7_14_v3	2532934	2533359	426	2533163	159	7.25119	1.5584	4.50775	GFP_Rep1_peak_252
Pf3D7_14_v3	2593634	2593866	233	2593711	149	5.35784	1.461	2.85717	GFP_Rep1_peak_253
Pf3D7_14_v3	2610683	2610915	233	2610722	154	6.27097	1.5097	3.6317	GFP_Rep1_peak_254
Pf3D7_14_v3	2721078	2721518	441	2721303	352	68.2009	2.98865	62.4562	GFP_Rep1_peak_255
Pf3D7_14_v3	2762513	2762771	259	2762549	156	6.65511	1.52918	3.97081	GFP_Rep1_peak_256
Pf3D7_14_v3	2787697	2788328	632	2788136	167	8.95472	1.63632	6.09009	GFP_Rep1_peak_257
Pf3D7_14_v3	2800234	2800625	392	2800430	190	14.7233	1.86034	11.544	GFP_Rep1_peak_258
Pf3D7_14_v3	2806516	2806992	477	2806714	231	27.8573	2.25968	24.185	GFP_Rep1_peak_259
Pf3D7_14_v3	2982523	2982822	300	2982680	149	5.35784	1.461	2.85717	GFP_Rep1_peak_260
Pf3D7_14_v3	3169107	3169358	252	3169129	148	5.18342	1.45126	2.7149	GFP_Rep1_peak_261
Pf3D7_14_v3	3169996	3170253	258	3170154	146	4.8429	1.43178	2.44265	GFP_Rep1_peak_262
Pf3D7_14_v3	3224156	3224386	231	3224342	149	5.35784	1.461	2.85717	GFP_Rep1_peak_263
Pf3D7_14_v3	3239351	3239557	207	3239436	159	7.25119	1.5584	4.50775	GFP_Rep1_peak_264

## Sheet: Replicate GFP2 MACS2 Output
chr	start	end	length	abs_summit	pileup	-LOG10(pvalue)	fold_enrichment	-LOG10(qvalue)	name
Pf3D7_01_v3	97824	98079	256	97927	80.16	5.98635	1.75661	3.64764	GFP_Rep2_peak_1
Pf3D7_01_v3	117204	117457	254	117279	86.09	9.8506	2.10369	7.23606	GFP_Rep2_peak_2
Pf3D7_01_v3	177107	177351	245	177211	88.07	13.1454	2.40974	10.3473	GFP_Rep2_peak_3
Pf3D7_01_v3	187571	187869	299	187845	71.25	4.47638	1.64203	2.28103	GFP_Rep2_peak_4
Pf3D7_01_v3	231699	232023	325	231755	73.23	7.25127	1.95338	4.81457	GFP_Rep2_peak_5
Pf3D7_01_v3	312247	312758	512	312512	117.76	26.5424	3.21289	23.188	GFP_Rep2_peak_6
Pf3D7_01_v3	362540	363025	486	362865	189.01	71.9009	5.14046	67.4257	GFP_Rep2_peak_7
Pf3D7_01_v3	541974	542213	240	542098	89.06	6.28968	1.73195	3.92728	GFP_Rep2_peak_8
Pf3D7_02_v3	84999	85447	449	85264	112.81	18.237	2.58662	15.2073	GFP_Rep2_peak_9
Pf3D7_02_v3	99814	100071	258	99985	79.17	6.92341	1.86432	4.51131	GFP_Rep2_peak_10
Pf3D7_02_v3	106690	107004	315	106830	120.73	18.7862	2.53599	15.7313	GFP_Rep2_peak_11
Pf3D7_02_v3	126939	127485	547	127203	82.13	7.06142	1.85568	4.642	GFP_Rep2_peak_12
Pf3D7_02_v3	268719	269045	327	268891	133.59	28.8633	3.13005	25.4461	GFP_Rep2_peak_13
Pf3D7_02_v3	274706	275422	717	274977	198.9	54.5588	3.82957	50.4644	GFP_Rep2_peak_14
Pf3D7_02_v3	276651	276922	272	276797	93.02	14.4818	2.4742	11.621	GFP_Rep2_peak_15
Pf3D7_02_v3	279203	279597	395	279463	95.99	9.41974	2.00389	6.82849	GFP_Rep2_peak_16
Pf3D7_02_v3	307404	307901	498	307498	81.14	7.50971	1.91034	5.0528	GFP_Rep2_peak_17
Pf3D7_02_v3	512844	513044	201	513001	79.17	9.75295	2.1688	7.14094	GFP_Rep2_peak_18
Pf3D7_02_v3	522079	522712	634	522341	159.32	43.063	3.72839	39.2518	GFP_Rep2_peak_19
Pf3D7_02_v3	609965	610227	263	610103	85.1	7.44027	1.87181	4.98688	GFP_Rep2_peak_20
Pf3D7_02_v3	632823	633380	558	632985	138.54	30.4468	3.17136	26.9889	GFP_Rep2_peak_21
Pf3D7_02_v3	685363	685715	353	685696	72.24	6.04384	1.82186	3.70199	GFP_Rep2_peak_22
Pf3D7_02_v3	718785	719205	421	719038	113.8	14.1919	2.25099	11.346	GFP_Rep2_peak_23
Pf3D7_02_v3	794245	794794	550	794605	111.82	20.8509	2.82054	17.7077	GFP_Rep2_peak_24
Pf3D7_02_v3	808411	808739	329	808516	87.08	6.12259	1.7271	3.77568	GFP_Rep2_peak_25
Pf3D7_02_v3	811189	811562	374	811348	118.75	19.3543	2.60323	16.2738	GFP_Rep2_peak_26
Pf3D7_02_v3	815909	816457	549	816219	230.57	62.4284	3.79623	58.155	GFP_Rep2_peak_27
Pf3D7_02_v3	837946	838795	850	838466	133.59	27.9235	3.05891	24.531	GFP_Rep2_peak_28
Pf3D7_03_v3	100061	100261	201	100148	91.04	7.55746	1.84081	5.09884	GFP_Rep2_peak_29
Pf3D7_03_v3	101358	102151	794	101922	300.83	164.214	8.16567	156.847	GFP_Rep2_peak_30
Pf3D7_03_v3	118803	119106	304	118932	105.88	20.58	2.89163	17.4464	GFP_Rep2_peak_31
Pf3D7_03_v3	132469	135614	3146	134469	149.43	40.9053	3.76063	37.1521	GFP_Rep2_peak_32
Pf3D7_03_v3	249750	250056	307	249853	76.2	8.20416	2.0315	5.69772	GFP_Rep2_peak_33
Pf3D7_03_v3	873962	874278	317	874079	103.9	18.3314	2.71775	15.2944	GFP_Rep2_peak_34
Pf3D7_03_v3	1040621	1040983	363	1040803	95.99	16.0529	2.62392	13.1146	GFP_Rep2_peak_35
Pf3D7_04_v3	126092	126348	257	126136	85.1	7.8551	1.9134	5.37281	GFP_Rep2_peak_36
Pf3D7_04_v3	174708	175000	293	174838	148.44	33.641	3.2486	30.0923	GFP_Rep2_peak_37
Pf3D7_04_v3	216598	216890	293	216721	77.19	9.05546	2.11525	6.48775	GFP_Rep2_peak_38
Pf3D7_04_v3	242600	242935	336	242766	93.02	14.0813	2.43574	11.2386	GFP_Rep2_peak_39
Pf3D7_04_v3	244340	244798	459	244547	124.69	20.4728	2.61846	17.348	GFP_Rep2_peak_40
Pf3D7_04_v3	263816	264034	219	263998	79.17	9.20599	2.10962	6.63168	GFP_Rep2_peak_41
Pf3D7_04_v3	319568	320018	451	319776	104.89	20.1085	2.86486	16.9948	GFP_Rep2_peak_42
Pf3D7_04_v3	371965	372342	378	372161	103.9	18.8012	2.76066	15.7441	GFP_Rep2_peak_43
Pf3D7_04_v3	383893	384174	282	383981	98.96	7.21946	1.78495	4.78482	GFP_Rep2_peak_44
Pf3D7_04_v3	395282	395781	500	395299	85.1	6.44511	1.77167	4.07345	GFP_Rep2_peak_45
Pf3D7_04_v3	459101	459393	293	459228	116.77	19.962	2.67658	16.8574	GFP_Rep2_peak_46
Pf3D7_04_v3	469057	469370	314	469266	108.85	17.971	2.61554	14.9497	GFP_Rep2_peak_47
Pf3D7_04_v3	496231	496551	321	496396	115.78	22.7294	2.9195	19.5099	GFP_Rep2_peak_48
Pf3D7_04_v3	517628	518295	668	517749	124.69	17.1282	2.37143	14.1445	GFP_Rep2_peak_49
Pf3D7_04_v3	912925	913266	342	913104	101.93	18.7186	2.78455	15.6644	GFP_Rep2_peak_50
Pf3D7_04_v3	915062	915852	791	915218	124.69	27.169	3.14215	23.7964	GFP_Rep2_peak_51
Pf3D7_04_v3	1055118	1055398	281	1055207	94.01	15.6239	2.57037	12.7051	GFP_Rep2_peak_52
Pf3D7_04_v3	1057275	1057705	431	1057565	126.67	18.5473	2.4551	15.5029	GFP_Rep2_peak_53
Pf3D7_04_v3	1072121	1072548	428	1072331	131.61	34.1574	3.5877	30.593	GFP_Rep2_peak_54
Pf3D7_04_v3	1084483	1084690	208	1084555	92.03	11.0871	2.16349	8.40169	GFP_Rep2_peak_55
Pf3D7_05_v3	48357	48714	358	48512	119.74	12.1226	2.04641	9.37991	GFP_Rep2_peak_56
Pf3D7_05_v3	82661	83461	801	82902	127.65	19.6211	2.52264	16.5325	GFP_Rep2_peak_57
Pf3D7_05_v3	85707	86354	648	86101	197.91	60.6478	4.21428	56.4038	GFP_Rep2_peak_58
Pf3D7_05_v3	112601	112823	223	112658	81.14	10.4715	2.22234	7.81813	GFP_Rep2_peak_59
Pf3D7_05_v3	139093	139642	550	139451	112.81	21.3149	2.84528	18.1512	GFP_Rep2_peak_60
Pf3D7_05_v3	150695	151111	417	151028	85.1	5.62445	1.6883	3.31523	GFP_Rep2_peak_61
Pf3D7_05_v3	310331	310700	370	310593	82.13	7.98569	1.95151	5.49651	GFP_Rep2_peak_62
Pf3D7_05_v3	365541	366289	749	365725	114.79	22.2542	2.89476	19.0523	GFP_Rep2_peak_63
Pf3D7_05_v3	434305	434938	634	434767	148.44	31.6874	3.11324	28.2006	GFP_Rep2_peak_64
Pf3D7_05_v3	465297	465963	667	465671	136.56	37.0353	3.72156	33.3885	GFP_Rep2_peak_65
Pf3D7_05_v3	518175	518469	295	518344	99.95	13.2943	2.31529	10.4902	GFP_Rep2_peak_66
Pf3D7_05_v3	603878	604077	200	603998	79.17	9.75295	2.1688	7.14094	GFP_Rep2_peak_67
Pf3D7_05_v3	636088	636403	316	636270	93.02	15.1993	2.5436	12.3052	GFP_Rep2_peak_68
Pf3D7_05_v3	657439	657810	372	657627	102.92	18.8247	2.77849	15.7667	GFP_Rep2_peak_69
Pf3D7_05_v3	711042	711389	348	711241	88.07	13.1216	2.40735	10.3282	GFP_Rep2_peak_70
Pf3D7_05_v3	1010056	1010303	248	1010146	83.12	10.175	2.16814	7.54076	GFP_Rep2_peak_71
Pf3D7_05_v3	1069765	1070473	709	1069914	118.75	24.1771	2.99371	20.9054	GFP_Rep2_peak_72
Pf3D7_05_v3	1099688	1100053	366	1099914	111.82	22.5544	2.96899	19.3383	GFP_Rep2_peak_73
Pf3D7_05_v3	1150149	1150411	263	1150266	148.44	36.8148	3.47525	33.1788	GFP_Rep2_peak_74
Pf3D7_05_v3	1151185	1151410	226	1151304	83.12	11.2106	2.27588	8.51602	GFP_Rep2_peak_75
Pf3D7_05_v3	1208300	1208512	213	1208402	98.96	11.5883	2.17298	8.87192	GFP_Rep2_peak_76
Pf3D7_05_v3	1287463	1287874	412	1287536	79.17	8.70411	2.05553	6.16547	GFP_Rep2_peak_77
Pf3D7_05_v3	1288601	1289298	698	1289169	88.07	10.7538	2.17248	8.08812	GFP_Rep2_peak_78
Pf3D7_05_v3	1299696	1300794	1099	1300422	200.88	73.1668	4.97249	68.6763	GFP_Rep2_peak_79
Pf3D7_06_v3	177783	179621	1839	179296	179.11	60.6969	4.57138	56.4515	GFP_Rep2_peak_80
Pf3D7_06_v3	263487	263786	300	263634	93.02	11.4406	2.1865	8.73488	GFP_Rep2_peak_81
Pf3D7_06_v3	318081	318695	615	318122	72.24	4.4061	1.62753	2.21634	GFP_Rep2_peak_82
Pf3D7_06_v3	361095	361308	214	361189	96.98	9.19264	1.97536	6.61917	GFP_Rep2_peak_83
Pf3D7_06_v3	443575	444520	946	443834	158.33	47.6694	4.08542	43.7517	GFP_Rep2_peak_84
Pf3D7_06_v3	487475	487744	270	487645	83.12	11.2106	2.27588	8.51602	GFP_Rep2_peak_85
Pf3D7_06_v3	563565	564954	1390	564797	103.9	18.6433	2.7462	15.5974	GFP_Rep2_peak_86
Pf3D7_06_v3	586425	586700	276	586523	99.95	17.8129	2.731	14.7985	GFP_Rep2_peak_87
Pf3D7_06_v3	748977	750753	1777	749775	159.32	46.118	3.94879	42.242	GFP_Rep2_peak_88
Pf3D7_06_v3	753391	753915	525	753822	99.95	10.4153	2.06014	7.7706	GFP_Rep2_peak_89
Pf3D7_06_v3	756695	757039	345	756886	97.97	16.3029	2.61819	13.3562	GFP_Rep2_peak_90
Pf3D7_06_v3	757483	758282	800	757994	124.69	30.2657	3.4003	26.813	GFP_Rep2_peak_91
Pf3D7_06_v3	860935	861176	242	861091	133.59	22.0059	2.62875	18.8163	GFP_Rep2_peak_92
Pf3D7_06_v3	861627	861986	360	861751	108.85	15.6547	2.41967	12.7355	GFP_Rep2_peak_93
Pf3D7_06_v3	870550	870750	201	870608	74.22	8.04975	2.03494	5.55147	GFP_Rep2_peak_94
Pf3D7_06_v3	883486	883694	209	883583	105.88	20.5487	2.88876	17.421	GFP_Rep2_peak_95
Pf3D7_06_v3	935455	935655	201	935549	91.04	9.73132	2.04535	7.12691	GFP_Rep2_peak_96
Pf3D7_06_v3	1154616	1154952	337	1154779	132.6	21.0077	2.56928	17.8603	GFP_Rep2_peak_97
Pf3D7_06_v3	1169657	1170209	553	1170057	80.16	9.87063	2.16993	7.2556	GFP_Rep2_peak_98
Pf3D7_06_v3	1174220	1174445	226	1174387	79.17	7.33684	1.90871	4.89518	GFP_Rep2_peak_99
Pf3D7_07_v3	87717	88134	418	87987	170.21	20.2293	2.22346	17.1117	GFP_Rep2_peak_100
Pf3D7_07_v3	93875	94373	499	94109	160.31	10.3055	1.73452	7.66496	GFP_Rep2_peak_101
Pf3D7_07_v3	100038	100719	682	100172	137.55	11.4838	1.89795	8.7765	GFP_Rep2_peak_102
Pf3D7_07_v3	107544	107806	263	107656	128.64	12.3559	2.00501	9.60034	GFP_Rep2_peak_103
Pf3D7_07_v3	111364	111690	327	111534	205.83	28.0989	2.41061	24.7037	GFP_Rep2_peak_104
Pf3D7_07_v3	111991	112225	235	112065	184.06	16.9753	1.98989	13.9985	GFP_Rep2_peak_105
Pf3D7_07_v3	215197	216195	999	215726	105.88	16.7019	2.54486	13.7383	GFP_Rep2_peak_106
Pf3D7_07_v3	326662	326876	215	326759	100.94	17.7662	2.71107	14.7567	GFP_Rep2_peak_107
Pf3D7_07_v3	327785	328007	223	327885	106.87	14.5061	2.34508	11.6439	GFP_Rep2_peak_108
Pf3D7_07_v3	328916	329165	250	329070	115.78	25.5108	3.15935	22.1918	GFP_Rep2_peak_109
Pf3D7_07_v3	337825	338442	618	338085	134.58	28.0509	3.05364	24.6564	GFP_Rep2_peak_110
Pf3D7_07_v3	644394	645401	1008	644527	101.93	16.4267	2.57315	13.4769	GFP_Rep2_peak_111
Pf3D7_07_v3	670668	670940	273	670854	120.73	22.2265	2.80479	19.0255	GFP_Rep2_peak_112
Pf3D7_07_v3	754853	755191	339	755005	112.81	21.6494	2.87402	18.4705	GFP_Rep2_peak_113
Pf3D7_07_v3	945649	946056	408	945868	145.47	41.7295	3.90787	37.9555	GFP_Rep2_peak_114
Pf3D7_07_v3	1077593	1078361	769	1077992	125.68	30.8115	3.42707	27.3464	GFP_Rep2_peak_115
Pf3D7_07_v3	1082473	1083443	971	1082910	106.87	14.0292	2.30499	11.1889	GFP_Rep2_peak_116
Pf3D7_07_v3	1107649	1108378	730	1107882	233.54	105.831	6.34519	100.995	GFP_Rep2_peak_117
Pf3D7_07_v3	1292773	1293069	297	1293021	66.3	4.22162	1.64149	2.05367	GFP_Rep2_peak_118
Pf3D7_07_v3	1293659	1294026	368	1293891	96.98	8.59226	1.92114	6.05976	GFP_Rep2_peak_119
Pf3D7_07_v3	1317997	1318249	253	1318109	108.85	16.4383	2.48536	13.4872	GFP_Rep2_peak_120
Pf3D7_07_v3	1323881	1324128	248	1323929	76.2	6.86839	1.88285	4.45971	GFP_Rep2_peak_121
Pf3D7_07_v3	1335245	1335662	418	1335266	81.14	6.32421	1.78576	3.95927	GFP_Rep2_peak_122
Pf3D7_07_v3	1344762	1345009	248	1344848	119.74	14.6817	2.23589	11.8133	GFP_Rep2_peak_123
Pf3D7_07_v3	1348135	1348691	557	1348211	120.73	15.0429	2.25422	12.1584	GFP_Rep2_peak_124
Pf3D7_08_v3	19493	19692	200	19571	75.21	8.37949	2.06171	5.85801	GFP_Rep2_peak_125
Pf3D7_08_v3	124353	124641	289	124400	86.09	6.56601	1.7774	4.18072	GFP_Rep2_peak_126
Pf3D7_08_v3	163960	164200	241	164126	81.14	9.90023	2.16171	7.28237	GFP_Rep2_peak_127
Pf3D7_08_v3	290169	290400	232	290312	81.14	10.4715	2.22234	7.81813	GFP_Rep2_peak_128
Pf3D7_08_v3	310284	310605	322	310419	84.11	7.15385	1.85029	4.72291	GFP_Rep2_peak_129
Pf3D7_08_v3	311038	311436	399	311218	132.6	28.1695	3.09265	24.7702	GFP_Rep2_peak_130
Pf3D7_08_v3	367476	367681	206	367616	84.11	10.0981	2.14933	7.47145	GFP_Rep2_peak_131
Pf3D7_08_v3	589890	590174	285	590101	95	9.56307	2.02529	6.96548	GFP_Rep2_peak_132
Pf3D7_08_v3	649879	650163	285	650040	83.12	11.2106	2.27588	8.51602	GFP_Rep2_peak_133
Pf3D7_08_v3	793442	793772	331	793597	124.69	26.9772	3.12652	23.612	GFP_Rep2_peak_134
Pf3D7_08_v3	818653	818913	261	818850	80.16	9.55052	2.13566	6.95357	GFP_Rep2_peak_135
Pf3D7_08_v3	823265	823783	519	823467	100.94	18.2636	2.75777	15.2288	GFP_Rep2_peak_136
Pf3D7_08_v3	859042	859440	399	859295	135.57	34.0754	3.50183	30.5187	GFP_Rep2_peak_137
Pf3D7_08_v3	1011805	1012683	879	1012358	186.04	50.2394	3.74079	46.262	GFP_Rep2_peak_138
Pf3D7_08_v3	1240580	1241360	781	1241014	100.94	18.2636	2.75777	15.2288	GFP_Rep2_peak_139
Pf3D7_08_v3	1259744	1260245	502	1259884	91.04	8.3724	1.91751	5.85753	GFP_Rep2_peak_140
Pf3D7_08_v3	1357316	1357542	227	1357395	82.13	10.2551	2.18775	7.61605	GFP_Rep2_peak_141
Pf3D7_09_v3	275724	276315	592	275984	172.19	48.2327	3.84856	44.3021	GFP_Rep2_peak_142
Pf3D7_09_v3	329137	329695	559	329510	141.51	29.1287	3.0321	25.7079	GFP_Rep2_peak_143
Pf3D7_09_v3	373160	373563	404	373454	88.07	9.71933	2.07144	7.11542	GFP_Rep2_peak_144
Pf3D7_09_v3	398054	398323	270	398197	90.05	13.9283	2.46084	11.0966	GFP_Rep2_peak_145
Pf3D7_09_v3	503848	504125	278	503918	73.23	7.72558	2.00816	5.25052	GFP_Rep2_peak_146
Pf3D7_09_v3	504499	505031	533	504596	80.16	10.1096	2.19557	7.47726	GFP_Rep2_peak_147
Pf3D7_09_v3	540516	540764	249	540638	75.21	7.07574	1.91476	4.65583	GFP_Rep2_peak_148
Pf3D7_09_v3	592087	592295	209	592240	85.1	11.9698	2.32943	9.23261	GFP_Rep2_peak_149
Pf3D7_09_v3	616457	617079	623	616566	87.08	12.1044	2.31795	9.36242	GFP_Rep2_peak_150
Pf3D7_09_v3	672695	672907	213	672817	77.19	9.05546	2.11525	6.48775	GFP_Rep2_peak_151
Pf3D7_09_v3	700449	700905	457	700776	132.6	34.7265	3.61447	31.1463	GFP_Rep2_peak_152
Pf3D7_09_v3	701173	701444	272	701337	100.94	18.2636	2.75777	15.2288	GFP_Rep2_peak_153
Pf3D7_09_v3	736571	736982	412	736647	74.22	8.04975	2.03494	5.55147	GFP_Rep2_peak_154
Pf3D7_09_v3	744955	745246	292	745116	102.92	14.8186	2.41664	11.9416	GFP_Rep2_peak_155
Pf3D7_09_v3	791230	791454	225	791358	103.9	9.40455	1.94268	6.81463	GFP_Rep2_peak_156
Pf3D7_09_v3	901998	902420	423	902311	87.08	9.38908	2.04842	6.80507	GFP_Rep2_peak_157
Pf3D7_09_v3	1039320	1039705	386	1039572	95.99	13.5899	2.38888	10.7703	GFP_Rep2_peak_158
Pf3D7_09_v3	1060724	1061297	574	1060877	82.13	10.8385	2.24911	8.16424	GFP_Rep2_peak_159
Pf3D7_09_v3	1173771	1174287	517	1174094	103.9	15.6085	2.47417	12.6988	GFP_Rep2_peak_160
Pf3D7_09_v3	1200024	1201357	1334	1200885	168.23	48.4186	3.93551	44.4851	GFP_Rep2_peak_161
Pf3D7_09_v3	1201816	1202140	325	1201986	113.8	24.4941	3.10581	21.2113	GFP_Rep2_peak_162
Pf3D7_09_v3	1211259	1211496	238	1211342	85.1	11.9698	2.32943	9.23261	GFP_Rep2_peak_163
Pf3D7_09_v3	1260346	1260743	398	1260554	153.38	38.4697	3.50872	34.7906	GFP_Rep2_peak_164
Pf3D7_09_v3	1286271	1286502	232	1286499	74.22	4.27326	1.60038	2.10185	GFP_Rep2_peak_165
Pf3D7_09_v3	1359622	1359889	268	1359704	95.99	10.0734	2.06358	7.44828	GFP_Rep2_peak_166
Pf3D7_09_v3	1361311	1361514	204	1361471	102.92	11.4081	2.12072	8.70491	GFP_Rep2_peak_167
Pf3D7_09_v3	1383635	1384408	774	1384078	116.77	17.8206	2.50573	14.8047	GFP_Rep2_peak_168
Pf3D7_09_v3	1393541	1394030	490	1393720	132.6	21.0077	2.56928	17.8603	GFP_Rep2_peak_169
Pf3D7_09_v3	1395997	1396768	772	1396451	155.36	48.6653	4.23022	44.7258	GFP_Rep2_peak_170
Pf3D7_09_v3	1403915	1404357	443	1404078	131.61	23.5551	2.76277	20.3051	GFP_Rep2_peak_171
Pf3D7_10_v3	91571	91792	222	91760	95.99	7.89972	1.86516	5.41536	GFP_Rep2_peak_172
Pf3D7_10_v3	163532	164214	683	163783	146.46	40.3838	3.78094	36.6482	GFP_Rep2_peak_173
Pf3D7_10_v3	307464	307777	314	307609	87.08	12.7487	2.38297	9.9716	GFP_Rep2_peak_174
Pf3D7_10_v3	310137	310902	766	310559	77.19	9.05546	2.11525	6.48775	GFP_Rep2_peak_175
Pf3D7_10_v3	413126	413332	207	413231	77.19	9.03645	2.11315	6.47652	GFP_Rep2_peak_176
Pf3D7_10_v3	470115	470343	229	470258	78.18	8.3762	2.03016	5.85801	GFP_Rep2_peak_177
Pf3D7_10_v3	608885	609160	276	609006	105.88	9.1579	1.90864	6.58566	GFP_Rep2_peak_178
Pf3D7_10_v3	728947	729178	232	729056	82.13	10.8173	2.24688	8.14858	GFP_Rep2_peak_179
Pf3D7_10_v3	784402	784802	401	784607	122.71	21.0879	2.68928	17.9316	GFP_Rep2_peak_180
Pf3D7_10_v3	810508	810723	216	810639	89.06	8.45819	1.94098	5.93303	GFP_Rep2_peak_181
Pf3D7_10_v3	913792	914345	554	913831	83.12	5.45968	1.68248	3.16775	GFP_Rep2_peak_182
Pf3D7_10_v3	953578	954261	684	954007	85.1	8.28903	1.95689	5.77826	GFP_Rep2_peak_183
Pf3D7_10_v3	994020	994273	254	994184	73.23	7.72558	2.00816	5.25052	GFP_Rep2_peak_184
Pf3D7_10_v3	1009392	1010366	975	1010044	112.81	21.9549	2.90039	18.7675	GFP_Rep2_peak_185
Pf3D7_10_v3	1011907	1012336	430	1012092	119.74	14.6817	2.23589	11.8133	GFP_Rep2_peak_186
Pf3D7_10_v3	1143066	1143975	910	1143639	90.05	13.9283	2.46084	11.0966	GFP_Rep2_peak_187
Pf3D7_10_v3	1179292	1179528	237	1179432	74.22	8.04975	2.03494	5.55147	GFP_Rep2_peak_188
Pf3D7_10_v3	1214534	1215395	862	1215072	97.97	6.95911	1.76728	4.54492	GFP_Rep2_peak_189
Pf3D7_10_v3	1232361	1232580	220	1232401	71.25	7.09424	1.95462	4.66686	GFP_Rep2_peak_190
Pf3D7_10_v3	1232989	1233596	608	1233163	117.76	21.9858	2.82759	18.7969	GFP_Rep2_peak_191
Pf3D7_10_v3	1256212	1256523	312	1256486	75.21	6.57835	1.85872	4.19202	GFP_Rep2_peak_192
Pf3D7_10_v3	1393448	1394751	1304	1394380	105.88	14.7341	2.3752	11.8644	GFP_Rep2_peak_193
Pf3D7_10_v3	1403642	1404032	391	1403824	128.64	20.0347	2.54204	16.929	GFP_Rep2_peak_194
Pf3D7_10_v3	1406486	1406835	350	1406602	98.96	13.7595	2.36865	10.9335	GFP_Rep2_peak_195
Pf3D7_10_v3	1412295	1412747	453	1412579	127.65	25.0016	2.92397	21.7	GFP_Rep2_peak_196
Pf3D7_10_v3	1423384	1423612	229	1423450	66.3	5.61839	1.82076	3.31031	GFP_Rep2_peak_197
Pf3D7_10_v3	1486474	1486828	355	1486583	75.21	5.81372	1.77227	3.49249	GFP_Rep2_peak_198
Pf3D7_10_v3	1557066	1557345	280	1557182	85.1	11.9473	2.32711	9.21589	GFP_Rep2_peak_199
Pf3D7_11_v3	133108	133830	723	133417	108.85	17.2583	2.55472	14.2713	GFP_Rep2_peak_200
Pf3D7_11_v3	144778	145061	284	144933	104.89	16.2869	2.5213	13.3416	GFP_Rep2_peak_201
Pf3D7_11_v3	212103	212464	362	212348	103.9	12.2713	2.18552	9.52292	GFP_Rep2_peak_202
Pf3D7_11_v3	220797	221202	406	221136	79.17	9.75295	2.1688	7.14094	GFP_Rep2_peak_203
Pf3D7_11_v3	222531	223041	511	222787	110.83	21.2145	2.86749	18.0536	GFP_Rep2_peak_204
Pf3D7_11_v3	224873	225624	752	225084	175.15	61.9855	4.76566	57.7152	GFP_Rep2_peak_205
Pf3D7_11_v3	340061	341044	984	340474	136.56	30.3983	3.19909	26.9419	GFP_Rep2_peak_206
Pf3D7_11_v3	342331	342918	588	342478	104.89	17.4176	2.62115	14.419	GFP_Rep2_peak_207
Pf3D7_11_v3	355203	355497	295	355321	83.12	11.2106	2.27588	8.51602	GFP_Rep2_peak_208
Pf3D7_11_v3	539547	539839	293	539726	79.17	9.75295	2.1688	7.14094	GFP_Rep2_peak_209
Pf3D7_11_v3	634215	634662	448	634294	70.26	6.78722	1.92785	4.38343	GFP_Rep2_peak_210
Pf3D7_11_v3	641830	642165	336	642015	103.9	19.6411	2.83809	16.5482	GFP_Rep2_peak_211
Pf3D7_11_v3	663277	663635	359	663511	110.83	15.4298	2.3794	12.5282	GFP_Rep2_peak_212
Pf3D7_11_v3	808392	808831	440	808609	197.91	60.9345	4.23222	56.6869	GFP_Rep2_peak_213
Pf3D7_11_v3	817657	818409	753	817862	190.99	66.5387	4.75216	62.1752	GFP_Rep2_peak_214
Pf3D7_11_v3	870002	870371	370	870331	81.14	6.70092	1.82544	4.30776	GFP_Rep2_peak_215
Pf3D7_11_v3	973375	973740	366	973683	82.13	9.20778	2.07836	6.63285	GFP_Rep2_peak_216
Pf3D7_11_v3	1007822	1008120	299	1007849	65.31	4.9632	1.74504	2.71788	GFP_Rep2_peak_217
Pf3D7_11_v3	1047127	1047494	368	1047297	128.64	24.6217	2.88098	21.335	GFP_Rep2_peak_218
Pf3D7_11_v3	1124250	1124587	338	1124430	96.98	6.36857	1.71891	4.00125	GFP_Rep2_peak_219
Pf3D7_11_v3	1151782	1152011	230	1151854	69.27	6.48604	1.90108	4.10499	GFP_Rep2_peak_220
Pf3D7_11_v3	1292414	1293531	1118	1293166	101.93	12.1048	2.18991	9.36242	GFP_Rep2_peak_221
Pf3D7_11_v3	1420349	1420636	288	1420508	107.86	18.5743	2.68136	15.5295	GFP_Rep2_peak_222
Pf3D7_11_v3	1454176	1454818	643	1454540	123.7	26.097	3.07134	22.7578	GFP_Rep2_peak_223
Pf3D7_11_v3	1465534	1465814	281	1465654	99.95	16.0076	2.5621	13.076	GFP_Rep2_peak_224
Pf3D7_11_v3	1482064	1482278	215	1482213	76.2	8.39799	2.05311	5.87606	GFP_Rep2_peak_225
Pf3D7_11_v3	1486180	1486653	474	1486485	105.88	15.624	2.45147	12.7051	GFP_Rep2_peak_226
Pf3D7_11_v3	1574169	1574870	702	1574341	143.49	31.0642	3.14104	27.5926	GFP_Rep2_peak_227
Pf3D7_11_v3	1582650	1582984	335	1582835	137.55	32.7677	3.36287	29.2487	GFP_Rep2_peak_228
Pf3D7_11_v3	1606630	1607343	714	1606694	99.95	9.06083	1.94128	6.49286	GFP_Rep2_peak_229
Pf3D7_11_v3	1690981	1691203	223	1691115	88.07	12.7385	2.36893	9.96649	GFP_Rep2_peak_230
Pf3D7_11_v3	1714558	1714848	291	1714654	94.01	15.4543	2.55401	12.5509	GFP_Rep2_peak_231
Pf3D7_11_v3	1726871	1727163	293	1726918	68.28	6.09411	1.86238	3.74894	GFP_Rep2_peak_232
Pf3D7_11_v3	1797907	1798909	1003	1798473	112.81	23.9569	3.07598	20.6965	GFP_Rep2_peak_233
Pf3D7_11_v3	1832192	1832543	352	1832315	74.22	8.04975	2.03494	5.55147	GFP_Rep2_peak_234
Pf3D7_11_v3	1944050	1944259	210	1944110	92.03	9.48448	2.01364	6.89126	GFP_Rep2_peak_235
Pf3D7_12_v3	205667	206080	414	205884	139.53	31.9615	3.26813	28.4637	GFP_Rep2_peak_236
Pf3D7_12_v3	306575	306808	234	306702	82.13	7.63858	1.91554	5.17397	GFP_Rep2_peak_237
Pf3D7_12_v3	412671	413301	631	412760	94.01	15.6239	2.57037	12.7051	GFP_Rep2_peak_238
Pf3D7_12_v3	504147	504353	207	504279	93.02	11.5502	2.19672	8.84118	GFP_Rep2_peak_239
Pf3D7_12_v3	525249	525556	308	525436	78.18	8.96776	2.09461	6.41062	GFP_Rep2_peak_240
Pf3D7_12_v3	620633	620993	361	620804	107.86	16.8417	2.5317	13.8729	GFP_Rep2_peak_241
Pf3D7_12_v3	660591	661057	467	660936	71.25	5.84302	1.80623	3.51999	GFP_Rep2_peak_242
Pf3D7_12_v3	666758	667047	290	666924	113.8	16.6084	2.44257	13.6467	GFP_Rep2_peak_243
Pf3D7_12_v3	691543	691967	425	691690	126.67	23.1978	2.79967	19.9626	GFP_Rep2_peak_244
Pf3D7_12_v3	702434	703000	567	702894	82.13	10.8385	2.24911	8.16424	GFP_Rep2_peak_245
Pf3D7_12_v3	855100	855536	437	855490	80.16	7.63764	1.93227	5.17313	GFP_Rep2_peak_246
Pf3D7_12_v3	898481	898745	265	898524	82.13	6.22711	1.76882	3.86765	GFP_Rep2_peak_247
Pf3D7_12_v3	916030	916285	256	916123	73.23	7.70831	2.00617	5.23985	GFP_Rep2_peak_248
Pf3D7_12_v3	916799	917815	1017	917578	190	66.5221	4.77494	62.1589	GFP_Rep2_peak_249
Pf3D7_12_v3	929870	930256	387	929979	108.85	22.0185	2.97195	18.8238	GFP_Rep2_peak_250
Pf3D7_12_v3	1057264	1057612	349	1057501	97.97	15.8711	2.57728	12.9446	GFP_Rep2_peak_251
Pf3D7_12_v3	1163319	1164305	987	1163935	167.24	48.0752	3.93078	44.1472	GFP_Rep2_peak_252
Pf3D7_12_v3	1204257	1204673	417	1204554	81.14	10.4715	2.22234	7.81813	GFP_Rep2_peak_253
Pf3D7_12_v3	1372338	1372545	208	1372447	77.19	8.53275	2.05754	6.0032	GFP_Rep2_peak_254
Pf3D7_12_v3	1536268	1536482	215	1536316	83.12	11.2106	2.27588	8.51602	GFP_Rep2_peak_255
Pf3D7_12_v3	1543073	1543284	212	1543241	91.04	9.73132	2.04535	7.12691	GFP_Rep2_peak_256
Pf3D7_12_v3	1619859	1620070	212	1619977	82.13	7.38661	1.88942	4.94265	GFP_Rep2_peak_257
Pf3D7_12_v3	1628884	1629786	903	1629312	172.19	30.2193	2.74897	26.7722	GFP_Rep2_peak_258
Pf3D7_12_v3	1630307	1630712	406	1630527	148.44	44.2074	4.0388	40.3787	GFP_Rep2_peak_259
Pf3D7_12_v3	1824304	1825223	920	1825096	111.82	15.5689	2.3802	12.662	GFP_Rep2_peak_260
Pf3D7_12_v3	1825879	1826260	382	1825996	83.12	10.5035	2.2022	7.84918	GFP_Rep2_peak_261
Pf3D7_12_v3	1827444	1827763	320	1827583	98.96	17.3664	2.70423	14.3707	GFP_Rep2_peak_262
Pf3D7_12_v3	1919421	1920177	757	1919637	129.63	26.6792	3.02393	23.321	GFP_Rep2_peak_263
Pf3D7_12_v3	1930960	1931252	293	1931147	92.03	10.5629	2.11432	7.90724	GFP_Rep2_peak_264
Pf3D7_12_v3	1985824	1986214	391	1986043	93.02	6.6242	1.74111	4.23607	GFP_Rep2_peak_265
Pf3D7_12_v3	2090848	2091157	310	2091008	87.08	12.7487	2.38297	9.9716	GFP_Rep2_peak_266
Pf3D7_12_v3	2112820	2113063	244	2112941	88.07	13.1454	2.40974	10.3473	GFP_Rep2_peak_267
Pf3D7_12_v3	2113679	2113897	219	2113748	112.81	16.2117	2.42151	13.2684	GFP_Rep2_peak_268
Pf3D7_12_v3	2123186	2123714	529	2123407	136.56	27.5826	2.99045	24.2007	GFP_Rep2_peak_269
Pf3D7_12_v3	2135118	2135604	487	2135532	95.99	8.3	1.90173	5.78882	GFP_Rep2_peak_270
Pf3D7_12_v3	2158529	2158892	364	2158676	110.83	13.4464	2.21889	10.6372	GFP_Rep2_peak_271
Pf3D7_13_v3	94198	94645	448	94481	91.04	7.55746	1.84081	5.09884	GFP_Rep2_peak_272
Pf3D7_13_v3	124880	125243	364	125178	66.3	4.87327	1.72567	2.63424	GFP_Rep2_peak_273
Pf3D7_13_v3	453612	453869	258	453656	79.17	8.22609	2.00414	5.71863	GFP_Rep2_peak_274
Pf3D7_13_v3	467156	467539	384	467451	78.18	7.04125	1.88515	4.62266	GFP_Rep2_peak_275
Pf3D7_13_v3	469352	470597	1246	469623	127.65	18.2984	2.42745	15.262	GFP_Rep2_peak_276
Pf3D7_13_v3	527839	528227	389	528023	115.78	23.6092	2.99435	20.3576	GFP_Rep2_peak_277
Pf3D7_13_v3	535354	536067	714	535424	105.88	7.99108	1.8116	5.5018	GFP_Rep2_peak_278
Pf3D7_13_v3	586455	586696	242	586585	86.09	9.06361	2.02541	6.49499	GFP_Rep2_peak_279
Pf3D7_13_v3	747710	747990	281	747890	83.12	11.2106	2.27588	8.51602	GFP_Rep2_peak_280
Pf3D7_13_v3	895563	895822	260	895716	81.14	10.4715	2.22234	7.81813	GFP_Rep2_peak_281
Pf3D7_13_v3	913846	914421	576	914402	88.07	5.71036	1.6806	3.3958	GFP_Rep2_peak_282
Pf3D7_13_v3	981331	981862	532	981505	85.1	11.9698	2.32943	9.23261	GFP_Rep2_peak_283
Pf3D7_13_v3	1040180	1040496	317	1040355	129.63	23.1257	2.75599	19.8911	GFP_Rep2_peak_284
Pf3D7_13_v3	1144867	1145290	424	1144950	131.61	10.8124	1.88371	8.14453	GFP_Rep2_peak_285
Pf3D7_13_v3	1153454	1153904	451	1153611	158.33	20.9869	2.34311	17.8396	GFP_Rep2_peak_286
Pf3D7_13_v3	1213494	1213969	476	1213779	77.19	8.435	2.04677	5.91026	GFP_Rep2_peak_287
Pf3D7_13_v3	1246783	1248298	1516	1247634	215.73	91.4754	5.8633	86.8109	GFP_Rep2_peak_288
Pf3D7_13_v3	1420442	1421593	1152	1420705	138.54	27.6649	2.96894	24.2791	GFP_Rep2_peak_289
Pf3D7_13_v3	1422549	1422764	216	1422598	78.18	9.40154	2.14202	6.81179	GFP_Rep2_peak_290
Pf3D7_13_v3	1524027	1524240	214	1524108	95	12.3662	2.28569	9.60774	GFP_Rep2_peak_291
Pf3D7_13_v3	1575224	1575571	348	1575415	134.58	33.5204	3.47645	29.9817	GFP_Rep2_peak_292
Pf3D7_13_v3	1576781	1577163	383	1576948	146.46	36.8237	3.51087	33.1871	GFP_Rep2_peak_293
Pf3D7_13_v3	1579297	1579617	321	1579489	112.81	23.403	3.02689	20.1622	GFP_Rep2_peak_294
Pf3D7_13_v3	1695185	1696049	865	1695745	100.94	10.264	2.03872	7.62455	GFP_Rep2_peak_295
Pf3D7_13_v3	1701848	1702152	305	1702014	65.31	4.9632	1.74504	2.71788	GFP_Rep2_peak_296
Pf3D7_13_v3	1702764	1703659	896	1703331	86.09	10.1606	2.13462	7.52657	GFP_Rep2_peak_297
Pf3D7_13_v3	1781469	1782191	723	1782028	92.03	14.7793	2.51683	11.9039	GFP_Rep2_peak_298
Pf3D7_13_v3	1787048	1787300	253	1787159	93.02	15.1993	2.5436	12.3052	GFP_Rep2_peak_299
Pf3D7_13_v3	1906208	1906665	458	1906358	75.21	8.37949	2.06171	5.85801	GFP_Rep2_peak_300
Pf3D7_13_v3	1952506	1952748	243	1952621	88.07	13.1454	2.40974	10.3473	GFP_Rep2_peak_301
Pf3D7_13_v3	2058098	2058701	604	2058190	97.97	10.4376	2.07915	7.79135	GFP_Rep2_peak_302
Pf3D7_13_v3	2126781	2126996	216	2126950	86.09	12.3568	2.3562	9.60034	GFP_Rep2_peak_303
Pf3D7_13_v3	2231308	2231628	321	2231458	100.94	9.36171	1.96031	6.78037	GFP_Rep2_peak_304
Pf3D7_13_v3	2247726	2248171	446	2247907	108.85	20.2833	2.81674	17.1633	GFP_Rep2_peak_305
Pf3D7_13_v3	2472135	2472861	727	2472544	108.85	17.119	2.54289	14.1378	GFP_Rep2_peak_306
Pf3D7_13_v3	2780287	2780504	218	2780368	84.11	10.4211	2.1824	7.77568	GFP_Rep2_peak_307
Pf3D7_14_v3	162610	163629	1020	162855	93.02	9.90237	2.04391	7.28378	GFP_Rep2_peak_308
Pf3D7_14_v3	168698	169037	340	168861	126.67	31.3608	3.45384	27.8808	GFP_Rep2_peak_309
Pf3D7_14_v3	249199	249582	384	249367	112.81	18.237	2.58662	15.2073	GFP_Rep2_peak_310
Pf3D7_14_v3	311896	312317	422	312091	106.87	21.0555	2.91841	17.9012	GFP_Rep2_peak_311
Pf3D7_14_v3	367697	367995	299	367913	103.9	9.83858	1.97934	7.22427	GFP_Rep2_peak_312
Pf3D7_14_v3	418864	419814	951	419533	94.01	15.6239	2.57037	12.7051	GFP_Rep2_peak_313
Pf3D7_14_v3	440679	441382	704	441054	121.72	23.018	2.85389	19.7865	GFP_Rep2_peak_314
Pf3D7_14_v3	481671	481906	236	481796	89.06	13.0047	2.38258	10.2166	GFP_Rep2_peak_315
Pf3D7_14_v3	666512	667025	514	666625	155.36	21.678	2.40558	18.4986	GFP_Rep2_peak_316
Pf3D7_14_v3	680311	680605	295	680490	94.01	15.6239	2.57037	12.7051	GFP_Rep2_peak_317
Pf3D7_14_v3	782160	782544	385	782357	123.7	21.53	2.71079	18.3592	GFP_Rep2_peak_318
Pf3D7_14_v3	858426	858766	341	858666	130.62	20.1745	2.53122	17.0591	GFP_Rep2_peak_319
Pf3D7_14_v3	870424	870638	215	870538	79.17	8.70411	2.05553	6.16547	GFP_Rep2_peak_320
Pf3D7_14_v3	1116634	1117383	750	1116757	86.09	8.15593	1.93539	5.65227	GFP_Rep2_peak_321
Pf3D7_14_v3	1148578	1148850	273	1148715	71.25	7.07785	1.95268	4.65715	GFP_Rep2_peak_322
Pf3D7_14_v3	1237620	1237854	235	1237798	96.98	13.7293	2.38971	10.9044	GFP_Rep2_peak_323
Pf3D7_14_v3	1418559	1418777	219	1418669	82.13	6.98199	1.84743	4.56676	GFP_Rep2_peak_324
Pf3D7_14_v3	1444037	1444261	225	1444190	84.11	7.15385	1.85029	4.72291	GFP_Rep2_peak_325
Pf3D7_14_v3	1475050	1475410	361	1475246	120.73	25.1603	3.04319	21.8545	GFP_Rep2_peak_326
Pf3D7_14_v3	1477444	1477797	354	1477671	93.02	10.9062	2.13681	8.22888	GFP_Rep2_peak_327
Pf3D7_14_v3	1547609	1548027	419	1547773	103.9	10.757	2.05696	8.09116	GFP_Rep2_peak_328
Pf3D7_14_v3	1604469	1605601	1133	1605250	105.88	16.1546	2.49729	13.2135	GFP_Rep2_peak_329
Pf3D7_14_v3	1605856	1606140	285	1605985	100.94	7.75277	1.82029	5.27545	GFP_Rep2_peak_330
Pf3D7_14_v3	1889341	1889639	299	1889519	88.07	9.52316	2.05235	6.92883	GFP_Rep2_peak_331
Pf3D7_14_v3	1940390	1940607	218	1940495	85.1	10.4499	2.17432	7.80343	GFP_Rep2_peak_332
Pf3D7_14_v3	2013265	2013943	679	2013754	118.75	27.0636	3.23967	23.6933	GFP_Rep2_peak_333
Pf3D7_14_v3	2102265	2102609	345	2102421	126.67	21.3367	2.65969	18.1725	GFP_Rep2_peak_334
Pf3D7_14_v3	2103132	2103427	296	2103368	77.19	7.5092	1.94494	5.0528	GFP_Rep2_peak_335
Pf3D7_14_v3	2120811	2121256	446	2121056	84.11	10.0981	2.14933	7.47145	GFP_Rep2_peak_336
Pf3D7_14_v3	2133009	2133217	209	2133081	91.04	10.2241	2.09183	7.58875	GFP_Rep2_peak_337
Pf3D7_14_v3	2257294	2257943	650	2257579	74.22	5.91221	1.7909	3.57735	GFP_Rep2_peak_338
Pf3D7_14_v3	2258310	2258536	227	2258471	68.28	5.7767	1.82317	3.45824	GFP_Rep2_peak_339
Pf3D7_14_v3	2277798	2278029	232	2277907	92.03	10.0603	2.06734	7.43631	GFP_Rep2_peak_340
Pf3D7_14_v3	2472901	2473150	250	2473032	79.17	7.59464	1.93637	5.13386	GFP_Rep2_peak_341
Pf3D7_14_v3	2558223	2558760	538	2558416	110.83	22.9972	3.02549	19.7667	GFP_Rep2_peak_342
Pf3D7_14_v3	2590901	2591149	249	2591016	101.93	14.4263	2.39362	11.567	GFP_Rep2_peak_343
Pf3D7_14_v3	2721034	2721809	776	2721312	317.65	151.503	6.83803	146.113	GFP_Rep2_peak_344
Pf3D7_14_v3	2798171	2798558	388	2798514	79.17	6.60673	1.83027	4.21918	GFP_Rep2_peak_345
Pf3D7_14_v3	2800135	2800780	646	2800591	111.82	16.46	2.45264	13.5076	GFP_Rep2_peak_346
Pf3D7_14_v3	2806471	2806991	521	2806708	146.46	33.6061	3.27681	30.0586	GFP_Rep2_peak_347
Pf3D7_14_v3	2908975	2909416	442	2909241	95	9.74994	2.04253	7.14094	GFP_Rep2_peak_348
Pf3D7_14_v3	3005193	3005641	449	3005529	78.18	7.90925	1.9794	5.42344	GFP_Rep2_peak_349
Pf3D7_14_v3	3138253	3138536	284	3138370	94.01	11.7985	2.20952	9.07278	GFP_Rep2_peak_350

## Sheet: Replicate 3 HA MACS2 Output
chr	start	end	length	abs_summit	pileup	-LOG10(pvalue)	fold_enrichment	-LOG10(qvalue)	name
Pf3D7_01_v3	187588	187928	341	187824	56	7.77885	2.22756	4.94139	HA_peak_1
Pf3D7_01_v3	312430	312741	312	312525	93	30.7222	4.26791	27.1087	HA_peak_2
Pf3D7_01_v3	362757	362968	212	362843	141	34.6885	3.4271	31.0072	HA_peak_3
Pf3D7_02_v3	224348	224585	238	224362	84	5.87206	1.71716	3.17485	HA_peak_4
Pf3D7_02_v3	235795	236097	303	235932	77	5.62132	1.7326	2.9501	HA_peak_5
Pf3D7_02_v3	268768	269011	244	268873	80	19.7714	3.3067	16.4329	HA_peak_6
Pf3D7_02_v3	274864	275291	428	274969	84	16.5972	2.83713	13.3677	HA_peak_7
Pf3D7_02_v3	632906	633119	214	633005	74	19.1808	3.40525	15.8602	HA_peak_8
Pf3D7_02_v3	794366	794739	374	794624	75	7.80826	1.99182	4.97048	HA_peak_9
Pf3D7_02_v3	811167	811533	367	811371	95	32.0393	4.35872	28.4029	HA_peak_10
Pf3D7_02_v3	815999	816485	487	816222	323	254.896	14.7107	249.844	HA_peak_11
Pf3D7_02_v3	838337	838591	255	838439	69	16.4666	3.17823	13.2408	HA_peak_12
Pf3D7_02_v3	938466	938677	212	938592	62	9.07989	2.31381	6.17037	HA_peak_13
Pf3D7_03_v3	99992	100212	221	100087	58	11.0464	2.6788	8.03658	HA_peak_14
Pf3D7_03_v3	101602	102137	536	101935	353	291.138	16.0728	285.799	HA_peak_15
Pf3D7_03_v3	116802	117094	293	116931	91	29.4234	4.1771	25.8402	HA_peak_16
Pf3D7_03_v3	133645	135011	1367	134862	78	12.2876	2.45758	9.23298	HA_peak_17
Pf3D7_03_v3	222906	223131	226	223034	83	10.5279	2.20149	7.55221	HA_peak_18
Pf3D7_04_v3	244433	244686	254	244548	74	19.1808	3.40525	15.8602	HA_peak_19
Pf3D7_04_v3	399908	400139	232	400045	58	9.24474	2.40859	6.33097	HA_peak_20
Pf3D7_04_v3	496295	496554	260	496461	93	22.7249	3.31914	19.3061	HA_peak_21
Pf3D7_04_v3	503467	503737	271	503655	90	26.7848	3.87881	23.2808	HA_peak_22
Pf3D7_04_v3	571430	571818	389	571680	92	26.641	3.79658	23.1382	HA_peak_23
Pf3D7_04_v3	736825	737044	220	736928	131	24.8935	2.84776	21.4263	HA_peak_24
Pf3D7_04_v3	1072283	1072489	207	1072323	116	15.46	2.30662	12.273	HA_peak_25
Pf3D7_04_v3	1117501	1117850	350	1117651	121	50.6709	5.5392	46.7285	HA_peak_26
Pf3D7_05_v3	62723	62971	249	62831	62	12.9246	2.86041	9.83545	HA_peak_27
Pf3D7_05_v3	66862	67068	207	66923	62	11.7262	2.68533	8.69251	HA_peak_28
Pf3D7_05_v3	86017	86273	257	86111	105	21.5778	2.95927	18.1904	HA_peak_29
Pf3D7_05_v3	434676	434932	257	434772	69	16.4666	3.17823	13.2408	HA_peak_30
Pf3D7_05_v3	465488	465899	412	465727	118	39.1974	4.37054	35.4428	HA_peak_31
Pf3D7_05_v3	657532	657754	223	657654	60	8.64307	2.28624	5.75829	HA_peak_32
Pf3D7_05_v3	1099651	1100031	381	1099830	97	33.3742	4.44952	29.7119	HA_peak_33
Pf3D7_05_v3	1288950	1289648	699	1289552	68	15.9417	3.13283	12.736	HA_peak_34
Pf3D7_05_v3	1296520	1297175	656	1297075	66	14.9104	3.04202	11.7426	HA_peak_35
Pf3D7_05_v3	1299864	1300666	803	1300407	179	100.289	8.1726	95.9417	HA_peak_36
Pf3D7_06_v3	178848	179468	621	179317	130	50.8815	5.17817	46.9386	HA_peak_37
Pf3D7_06_v3	361035	361390	356	361227	107	37.398	4.55336	33.6759	HA_peak_38
Pf3D7_06_v3	443644	444035	392	443800	75	19.741	3.45065	16.403	HA_peak_39
Pf3D7_06_v3	564746	564950	205	564848	79	22.0372	3.63227	18.6363	HA_peak_40
Pf3D7_06_v3	749609	749986	378	749746	90	28.781	4.1317	25.216	HA_peak_41
Pf3D7_06_v3	860941	861178	238	861059	128	34.9202	3.69866	31.2301	HA_peak_42
Pf3D7_06_v3	973360	973571	212	973492	52	8.44589	2.40638	5.56519	HA_peak_43
Pf3D7_06_v3	1154633	1154940	308	1154791	69	16.4666	3.17823	13.2408	HA_peak_44
Pf3D7_07_v3	19084	19327	244	19240	91	16.6923	2.72195	13.4604	HA_peak_45
Pf3D7_07_v3	100609	100842	234	100684	55	9.71238	2.54259	6.76442	HA_peak_46
Pf3D7_07_v3	111433	111703	271	111524	104	38.1823	4.76735	34.4409	HA_peak_47
Pf3D7_07_v3	385087	385321	235	385144	150	8.50045	1.65647	5.61828	HA_peak_48
Pf3D7_07_v3	576424	576625	202	576520	67	7.37774	2.02346	4.56714	HA_peak_49
Pf3D7_07_v3	1082986	1083794	809	1083334	98	34.0483	4.49493	30.3721	HA_peak_50
Pf3D7_07_v3	1085480	1086210	731	1085798	74	18.8635	3.36171	15.559	HA_peak_51
Pf3D7_07_v3	1087215	1087480	266	1087388	59	11.5055	2.7242	8.47559	HA_peak_52
Pf3D7_07_v3	1090301	1091988	1688	1090880	59	11.5055	2.7242	8.47559	HA_peak_53
Pf3D7_07_v3	1093328	1093651	324	1093608	69	5.37704	1.759	2.73073	HA_peak_54
Pf3D7_07_v3	1107664	1108066	403	1107883	370	219.145	9.19645	214.335	HA_peak_55
Pf3D7_07_v3	1292247	1292521	275	1292365	50	7.6408	2.31557	4.80699	HA_peak_56
Pf3D7_07_v3	1293706	1293994	289	1293863	94	28.5895	3.96671	25.0362	HA_peak_57
Pf3D7_07_v3	1348099	1348718	620	1348519	136	62.545	6.22025	58.4463	HA_peak_58
Pf3D7_07_v3	1356831	1357080	250	1356934	66	14.9104	3.04202	11.7426	HA_peak_59
Pf3D7_08_v3	7701	7962	262	7822	63	9.47173	2.35054	6.53934	HA_peak_60
Pf3D7_08_v3	311067	311322	256	311206	91	29.4234	4.1771	25.8402	HA_peak_61
Pf3D7_08_v3	684862	685307	446	685190	63	13.4113	2.90581	10.3012	HA_peak_62
Pf3D7_08_v3	859172	859372	201	859260	102	17.3996	2.62428	14.1471	HA_peak_63
Pf3D7_08_v3	1012269	1012501	233	1012397	122	30.4194	3.43387	26.8177	HA_peak_64
Pf3D7_08_v3	1240882	1241334	453	1241024	86	21.9626	3.4114	18.5705	HA_peak_65
Pf3D7_08_v3	1293355	1293590	236	1293465	67	15.423	3.08743	12.2365	HA_peak_66
Pf3D7_08_v3	1373715	1374077	363	1374066	150	6.16505	1.5115	3.44232	HA_peak_67
Pf3D7_08_v3	1376148	1376448	301	1376296	64	11.6206	2.62622	8.58859	HA_peak_68
Pf3D7_09_v3	64068	64355	288	64169	60	10.749	2.58822	7.75717	HA_peak_69
Pf3D7_09_v3	214789	214986	198	214827	53	8.86034	2.45178	5.9564	HA_peak_70
Pf3D7_09_v3	275854	276088	235	275976	76	15.6938	2.8972	12.5006	HA_peak_71
Pf3D7_09_v3	329038	329667	630	329520	116	46.885	5.31219	42.9888	HA_peak_72
Pf3D7_09_v3	700541	700920	380	700762	136	62.545	6.22025	58.4463	HA_peak_73
Pf3D7_09_v3	1108773	1109087	315	1108967	83	24.419	3.81388	20.9561	HA_peak_74
Pf3D7_09_v3	1200747	1201005	259	1200860	80	13.0294	2.50982	9.93879	HA_peak_75
Pf3D7_09_v3	1201859	1202101	243	1202016	120	24.3582	2.9593	20.9043	HA_peak_76
Pf3D7_09_v3	1260362	1260738	377	1260584	134	60.9191	6.12945	56.8412	HA_peak_77
Pf3D7_09_v3	1393555	1394024	470	1393735	163	85.6605	7.44614	81.4015	HA_peak_78
Pf3D7_09_v3	1396193	1396659	467	1396472	85	25.6406	3.90469	22.1539	HA_peak_79
Pf3D7_09_v3	1435300	1435497	198	1435396	52	8.44589	2.40638	5.56519	HA_peak_80
Pf3D7_10_v3	163668	163965	298	163813	103	19.1132	2.76525	15.8046	HA_peak_81
Pf3D7_10_v3	654720	655007	288	654840	78	21.455	3.58686	18.0687	HA_peak_82
Pf3D7_10_v3	784507	784743	237	784628	59	11.5055	2.7242	8.47559	HA_peak_83
Pf3D7_10_v3	1011891	1012332	442	1012095	160	82.991	7.30993	78.7453	HA_peak_84
Pf3D7_10_v3	1013827	1014059	233	1013942	58	11.0464	2.6788	8.03658	HA_peak_85
Pf3D7_11_v3	132789	133637	849	133458	119	49.1457	5.4484	45.2177	HA_peak_86
Pf3D7_11_v3	222752	223168	417	222813	64	13.3386	2.86915	10.2413	HA_peak_87
Pf3D7_11_v3	224892	225576	685	225068	120	47.5481	5.21487	43.6487	HA_peak_88
Pf3D7_11_v3	340213	340697	485	340526	106	39.5935	4.85815	35.8291	HA_peak_89
Pf3D7_11_v3	641888	642164	277	642029	98	31.2862	4.15509	27.6686	HA_peak_90
Pf3D7_11_v3	808421	808791	371	808599	196	108.629	8.10014	104.249	HA_peak_91
Pf3D7_11_v3	817682	818060	379	817885	209	125.508	9.11816	121.043	HA_peak_92
Pf3D7_11_v3	1574210	1574517	308	1574331	84	25.0273	3.85928	21.553	HA_peak_93
Pf3D7_11_v3	1582674	1582978	305	1582826	129	56.9106	5.90243	52.8827	HA_peak_94
Pf3D7_12_v3	79742	79953	212	79859	55	9.71238	2.54259	6.76442	HA_peak_95
Pf3D7_12_v3	205766	206048	283	205924	77	18.7326	3.25688	15.4299	HA_peak_96
Pf3D7_12_v3	306564	306825	262	306710	74	19.1808	3.40525	15.8602	HA_peak_97
Pf3D7_12_v3	691589	691831	243	691726	80	22.6248	3.67767	19.2072	HA_peak_98
Pf3D7_12_v3	701171	701389	219	701284	67	15.423	3.08743	12.2365	HA_peak_99
Pf3D7_12_v3	917406	917718	313	917553	91	29.4234	4.1771	25.8402	HA_peak_100
Pf3D7_12_v3	1057331	1057606	276	1057483	83	24.419	3.81388	20.9561	HA_peak_101
Pf3D7_12_v3	1163518	1164076	559	1163832	116	45.4707	5.14251	41.5976	HA_peak_102
Pf3D7_12_v3	1309207	1309480	274	1309342	76	20.3068	3.49606	16.9525	HA_peak_103
Pf3D7_12_v3	1629195	1629431	237	1629317	91	26.1282	3.76616	22.6376	HA_peak_104
Pf3D7_12_v3	1630367	1630665	299	1630522	137	51.3503	4.96864	47.4062	HA_peak_105
Pf3D7_12_v3	1824331	1824546	216	1824492	55	8.05325	2.28611	5.19511	HA_peak_106
Pf3D7_12_v3	1825899	1826258	360	1826088	85	25.6406	3.90469	22.1539	HA_peak_107
Pf3D7_12_v3	2113650	2113850	201	2113767	70	16.9976	3.22364	13.7515	HA_peak_108
Pf3D7_12_v3	2158467	2158832	366	2158586	68	15.9417	3.13283	12.736	HA_peak_109
Pf3D7_12_v3	2199317	2199623	307	2199417	58	6.45059	2.00589	3.72006	HA_peak_110
Pf3D7_13_v3	469426	469936	511	469846	70	8.58197	2.13609	5.69833	HA_peak_111
Pf3D7_13_v3	534967	535460	494	535399	58	11.0464	2.6788	8.03658	HA_peak_112
Pf3D7_13_v3	1040178	1040489	312	1040353	115	42.1098	4.79292	38.3016	HA_peak_113
Pf3D7_13_v3	1247155	1247794	640	1247638	144	69.173	6.58348	65.0311	HA_peak_114
Pf3D7_13_v3	1695385	1695649	265	1695462	59	10.3921	2.55745	7.41898	HA_peak_115
Pf3D7_13_v3	1695885	1696127	243	1696047	64	13.9045	2.95122	10.774	HA_peak_116
Pf3D7_13_v3	1797503	1797768	266	1797659	64	13.9045	2.95122	10.774	HA_peak_117
Pf3D7_13_v3	1892000	1892346	347	1892169	51	8.03934	2.36097	5.18157	HA_peak_118
Pf3D7_14_v3	168712	168989	278	168844	114	45.3962	5.22138	41.5238	HA_peak_119
Pf3D7_14_v3	440911	441432	522	441120	118	48.3885	5.40299	44.4685	HA_peak_120
Pf3D7_14_v3	666498	666782	285	666621	76	19.173	3.34333	15.8602	HA_peak_121
Pf3D7_14_v3	780859	781065	207	780964	90	21.1233	3.21321	17.7494	HA_peak_122
Pf3D7_14_v3	782160	782475	316	782344	79	18.1186	3.1264	14.8343	HA_peak_123
Pf3D7_14_v3	858486	858735	250	858614	83	24.419	3.81388	20.9561	HA_peak_124
Pf3D7_14_v3	1116698	1116913	216	1116823	69	16.4666	3.17823	13.2408	HA_peak_125
Pf3D7_14_v3	1477564	1477759	196	1477638	61	12.4448	2.81501	9.37631	HA_peak_126
Pf3D7_14_v3	2013579	2013855	277	2013715	55	9.71238	2.54259	6.76442	HA_peak_127
Pf3D7_14_v3	2102265	2102635	371	2102439	133	60.1109	6.08404	56.0442	HA_peak_128
Pf3D7_14_v3	2489908	2490136	229	2490030	63	13.4113	2.90581	10.3012	HA_peak_129
Pf3D7_14_v3	2557741	2557953	213	2557847	73	18.6263	3.35985	15.3255	HA_peak_130
Pf3D7_14_v3	2558243	2558530	288	2558388	75	19.741	3.45065	16.403	HA_peak_131
Pf3D7_14_v3	2720273	2720488	216	2720369	68	15.9417	3.13283	12.736	HA_peak_132
Pf3D7_14_v3	2721071	2721541	471	2721317	419	374.633	19.0694	367.265	HA_peak_133
Pf3D7_14_v3	2909037	2909310	274	2909165	74	19.1808	3.40525	15.8602	HA_peak_134

## Sheet: No Epitope Control MACS2 Output
chr	start	end	length	abs_summit	pileup	-LOG10(pvalue)	fold_enrichment	-LOG10(qvalue)	name
Pf3D7_07_v3	1252292	1252771	480	1252608	95	15.0523	2.50178	7.68435	WildType_No_Epitope_peak_1
Pf3D7_08_v3	1373778	1374148	371	1373963	95	12.8363	2.2947	7.47693	WildType_No_Epitope_peak_2

## Sheet: Overlap with Martins et al 2017
This is the overlap between gene targets of AP2-EXP predicted in this study and genes dysregulated following truncation of AP2-EXP in Martins et al 2017. Overlapping gene targets are highlighted in yellow.
Abundance increased in Martins et al by greater than log2 with p value < .05	Description
PF3D7_0301300	alpha/beta hydrolase, putative
PF3D7_0301400	Plasmodium exported protein, unknown function
PF3D7_0300100	erythrocyte membrane protein 1, PfEMP1 (VAR)
PF3D7_0324100	Pfmc-2TM Maurer's cleft two transmembrane protein (MC-2TM)
PF3D7_1373500	erythrocyte membrane protein 1, PfEMP1 (VAR)
PF3D7_0713100	Pfmc-2TM Maurer's cleft two transmembrane protein (MC-2TM)
PF3D7_0701600	Pfmc-2TM Maurer's cleft two transmembrane protein (MC-2TM)
PF3D7_1100800	Pfmc-2TM Maurer's cleft two transmembrane protein (MC-2TM)
PF3D7_1100700	stevor, pseudogene
PF3D7_1478700	Plasmodium exported protein, unknown function, pseudogene
PF3D7_1255000	rifin (RIF)
PF3D7_0700800	Pfmc-2TM Maurer's cleft two transmembrane protein (MC-2TM)
PF3D7_1254200	rifin (RIF)
PF3D7_0425100	Plasmodium exported protein (hyp6), unknown function
PF3D7_1149800	rifin (RIF)
PF3D7_0700500	rifin (RIF)
PF3D7_0301200	serine/threonine protein kinase, FIKK family (FIKK3)
PF3D7_0223400	rifin (RIF)
PF3D7_0101300	Pfmc-2TM Maurer's cleft two transmembrane protein (MC-2TM)
PF3D7_0401700	Plasmodium exported protein, unknown function, pseudogene
PF3D7_1477700	Plasmodium exported protein (PHISTa), unknown function (Pfg14-748)
PF3D7_0500300	rifin, pseudogene (RIF)
PF3D7_1000300	rifin (RIF)
PF3D7_1041200	rifin (RIF)
PF3D7_0300900	stevor-like
PF3D7_0832000	stevor
PF3D7_1041100	rifin (RIF)
PF3D7_1464800	conserved Plasmodium protein, unknown function
PF3D7_0300400	stevor
PF3D7_0220800	cytoadherence linked asexual protein 2 (CLAG2)
PF3D7_1254100	stevor
Abundance decreased in Martins et al by greater than log2 with p value < .05	Description
PF3D7_0632800	erythrocyte membrane protein 1, PfEMP1 (VAR)
PF3D7_1372500	stevor, pseudogene
PF3D7_0600500	rifin (RIF)
PF3D7_1372700	rifin (RIF)
PF3D7_1372600	rifin (RIF)
PF3D7_0632700	rifin (RIF)
PF3D7_0223100	rifin (RIF)

## Sheet: Overlap with Shang et al 2022
This is the list of overlapping gene targets between this study and Shang, X. et al 2022 for ChIP-seq of AP2-EXP
chr	start	stop	gene
Pf3D7_01_v3	362767	362952	PF3D7_0108900 unspecified product
Pf3D7_01_v3	362952	362960	PF3D7_0109000 photosensitized INA-labeled protein PHIL1 putative
Pf3D7_02_v3	126938	127022	PF3D7_0202500 early transcribed membrane protein 2
Pf3D7_02_v3	274851	274863	PF3D7_0206800 merozoite surface protein 2
Pf3D7_02_v3	522291	522421	PF3D7_0212600 secreted protein with altered thrombospondin repeat domain
Pf3D7_02_v3	811272	811471	PF3D7_0220200 Plasmodium exported protein unknown function
Pf3D7_02_v3	816112	816305	PF3D7_0220300 Plasmodium exported protein unknown function
Pf3D7_03_v3	133756	133880	PF3D7_0302400 unspecified product
Pf3D7_03_v3	134852	134997	PF3D7_0302500 cytoadherence linked asexual protein 3.1
Pf3D7_04_v3	736824	737010	PF3D7_0416900 conserved Plasmodium protein unknown function
Pf3D7_04_v3	1072315	1072489	PF3D7_0423700 early transcribed membrane protein 4
Pf3D7_05_v3	139427	139612	PF3D7_0503400 actin-depolymerizing factor 1
Pf3D7_05_v3	465608	465790	PF3D7_0510900 small nucleolar RNA snoR04
Pf3D7_05_v3	1099771	1099967	PF3D7_0526600 conserved Plasmodium protein unknown function
Pf3D7_05_v3	1300292	1300490	PF3D7_0532100 early transcribed membrane protein 5
Pf3D7_06_v3	443664	443862	PF3D7_0610300 unspecified product
Pf3D7_06_v3	564762	564950	PF3D7_0613800 AP2 domain transcription factor putative
Pf3D7_06_v3	749660	749847	PF3D7_0617800 histone H2A
Pf3D7_07_v3	100608	100719	PF3D7_0702400 small exported membrane protein 1
Pf3D7_07_v3	1078072	1078101	PF3D7_0725400 conserved Plasmodium protein unknown function
Pf3D7_07_v3	1107778	1107977	PF3D7_0726300 DNA mismatch repair protein PMS1 putative
Pf3D7_07_v3	1348471	1348650	PF3D7_0731300 Plasmodium exported protein (PHISTb) unknown function
Pf3D7_08_v3	859220	859372	PF3D7_0818900 heat shock protein 70
Pf3D7_09_v3	1202101	1202103	PF3D7_0930300 merozoite surface protein 1
Pf3D7_09_v3	1260450	1260648	PF3D7_0931300 conserved Plasmodium protein unknown function
Pf3D7_09_v3	1403965	1404152	PF3D7_0935600 gametocytogenesis-implicated protein
Pf3D7_10_v3	1412502	1412673	PF3D7_1035700 duffy binding-like merozoite surface protein
Pf3D7_11_v3	133374	133563	PF3D7_1102800 early transcribed membrane protein 11.2
Pf3D7_11_v3	225316	225500	PF3D7_1105100 histone H2B
Pf3D7_11_v3	808513	808707	PF3D7_1121300 tyrosine kinase-like protein
Pf3D7_11_v3	817783	817981	PF3D7_1121600 exported protein 1
Pf3D7_11_v3	1293021	1293221	PF3D7_1133400 apical membrane antigen 1
Pf3D7_11_v3	1454480	1454654	PF3D7_1136900 subtilisin-like protease 2
Pf3D7_12_v3	205780	205964	PF3D7_1204300 eukaryotic translation initiation factor 5A
Pf3D7_12_v3	306574	306755	PF3D7_1206800 conserved Plasmodium protein unknown function
Pf3D7_12_v3	691606	691806	PF3D7_1217500 conserved Plasmodium protein unknown function
Pf3D7_12_v3	917468	917666	PF3D7_1222700 glideosome-associated protein 45
Pf3D7_12_v3	1057385	1057585	PF3D7_1226100 haloacid dehalogenase-like hydrolase putative
Pf3D7_12_v3	1163741	1163935	PF3D7_1228600 merozoite surface protein 9
Pf3D7_12_v3	2158673	2158832	PF3D7_1252800 Plasmodium exported protein (PHISTb) unknown function
Pf3D7_13_v3	527936	528104	PF3D7_1312500 conserved Plasmodium protein unknown function
Pf3D7_13_v3	1040208	1040398	PF3D7_1324900 L-lactate dehydrogenase
Pf3D7_13_v3	1420654	1420831	PF3D7_1335100 merozoite surface protein 7
Pf3D7_13_v3	1695388	1695571	PF3D7_1343000 phosphoethanolamine N-methyltransferase
Pf3D7_14_v3	168751	168947	PF3D7_1404900 conserved Plasmodium protein unknown function
Pf3D7_14_v3	441021	441216	PF3D7_1411000 conserved Plasmodium protein unknown function
Pf3D7_14_v3	666567	666759	PF3D7_1416500 NADP-specific glutamate dehydrogenase
Pf3D7_14_v3	858524	858525	PF3D7_1420700 surface protein P113
Pf3D7_14_v3	1116718	1116913	PF3D7_1428400 WD and tetratricopeptide repeats protein 1 putative
Pf3D7_14_v3	2558295	2558494	PF3D7_1462800 glyceraldehyde-3-phosphate dehydrogenase
