# Supplementary material for: Inhibitors of ApiAP2 protein DNA binding exhibit multistage activity against Plasmodium parasites
Source: PLoS Pathog. 2022 Oct 12;18(10):e1010887. doi: 10.1371/journal.ppat.1010887 (PMC9591056; doi:10.1371/journal.ppat.1010887)
Supplement: S5 Table — (XLSX) [file ppat.1010887.s006.xlsx]

## Sheet: Oocyst Counts
Treatment	midgut oocyst/mosquito		Treatment	midgut oocyst/mosquito		Each data point represents midgut oocyst counts per single mosquito
DMSO Rep 1	70		DMSO Rep 2	103
DMSO Rep 1	164		DMSO Rep 2	95
DMSO Rep 1	166		DMSO Rep 2	46
DMSO Rep 1	36		DMSO Rep 2	130
DMSO Rep 1	100		Compound C Rep 2	99
DMSO Rep 1	132		Compound C Rep 2	110
DMSO Rep 1	112		Compound C Rep 2	30
DMSO Rep 1	188		Compound C Rep 2	140
DMSO Rep 1	140		Compound C Rep 2	67
DMSO Rep 1	72		Compound F	125
Compound C Rep 1	87		Compound F	34
Compound C Rep 1	108		Compound F	120
Compound C Rep 1	162
Compound C Rep 1	117
Compound C Rep 1	106
Compound C Rep 1	145
Compound C Rep 1	186
Compound C Rep 1	160
Compound C Rep 1	110
Compound C Rep 1	80
Compound C Rep 1	140
Compound C Rep 1	80
Compound C Rep 1	36
Compound C Rep 1	120
Compound C Rep 1	165
Compound C Rep 1	140
Compound C Rep 1	135
Compound C Rep 1	110
Compound C Rep 1	102
Compound C Rep 1	101
Compound B	0
Compound B	0
Compound B	0
Compound B	0
Compound B	0
Compound B	0
Compound B	0
Compound B	0
Compound B	0
Compound B	0
Compound B	0
Compound B	0
Compound B	0
Compound B	0
Compound B	0
Compound B	0
Compound B	0
Compound B	0
Compound B	0
Compound B	0

## Sheet: Mg-Spz Counts
Treatment	midgut spz/mosquito		Treatment	midgut spz/mosquito		Each data point represents midgut sporozoite counts per five mosquitoes
DMSO Rep 1	30685.6		DMSO Rep 2	35805
DMSO Rep 1	37045.8		DMSO Rep 2	30492
DMSO Rep 1	28023.6		DMSO Rep 2	20559
DMSO Rep 1	39795.8		Compound C Rep 2	3465
DMSO Rep 1	26808.1		Compound C Rep 2	2541
Compound C Rep 1	1650		Compound F	16401
Compound C Rep 1	1248.5		Compound F	16632
Compound C Rep 1	1980
Compound C Rep 1	1375
Compound C Rep 1	1240.8
Compound B	0
Compound B	0
Compound B	0
Compound B	0
Compound B	0
